# Supplementary material for: Multi-omics analysis reveals regulators of the response to PDGF-BB treatment in pulmonary artery smooth muscle cells
Source: BMC Genomics. 2016 Oct 6;17:781. doi: 10.1186/s12864-016-3122-3 (PMC5053085; doi:10.1186/s12864-016-3122-3)
Supplement: Additional file 1: Table S1. — Differentially expressed mRNA in RPASMCs treated with PDGF-BB for 12 h. (XLSX 185 kb) [file 12864_2016_3122_MOESM1_ESM.xlsx]

## Sheet: Sheet1
transcript_id	gene_id	gene_name	log2(foldchange)	pvalue	qvalue	transcript_id	PDGF-_1	PDGF-_2	PDGF+_1	PDGF+_2
NM_053455.2	84586	Fgl2	4.70984	5e-05	0.000380296	NM_053455.2	3.0709	2.83588	77.519	77.0614.
NM_139089.1	245920	Cxcl10	4.66621	5e-05	0.000380296	NM_139089.1	0.759499	1.73288	33.5643	29.7182.
XM_006231166.2	309400	Tmem2	4.66539	5e-05	0.000380296	XM_006231166.2	1.9492	0.404839	28.0241	31.7119.
NM_001014058.1	312688	Usp18	4.27305	5e-05	0.000380296	NM_001014058.1	0.659731	1.6392	20.698	23.7491.
NM_001008518.2	302884	MGC105649	4.16166	5e-05	0.000380296	NM_001008518.2	2.79148	2.45689	43.8077	50.1231.
NM_001007694.1	309526	Ifit3	3.97092	5e-05	0.000380296	NM_001007694.1	0.748789	1.64568	19.3501	18.1967.
NM_173100.2	25245	Bdkrb2	3.93915	5e-05	0.000380296	NM_173100.2	1.61242	0.980171	17.675	22.0934.
NM_138881.1	65190	Rsad2	3.83981	5e-05	0.000380296	NM_138881.1	0.710731	1.6671	18.0297	16.0174.
NM_053391.1	84406	Hs3st1	3.65149	5e-05	0.000380296	NM_053391.1	1.24523	0.844859	13.1664	13.0983.
NM_053883.2	116663	Dusp6	3.64244	5e-05	0.000380296	NM_053883.2	7.37086	6.63914	83.6524	91.3003.
NM_022604.2	64536	Esm1	3.41906	5e-05	0.000380296	NM_022604.2	42.3049	39.4331	445.292	429.015.
XM_008763002.1	689756	Tnip3	3.40856	5e-05	0.000380296	XM_008763002.1	1.09296	1.05727	12.4296	10.4035.
NM_001109502.1	688459	LOC688459	3.39644	5e-05	0.000380296	NM_001109502.1	3.36145	2.74121	32.7752	31.4862.
XM_006252749.2	306279	Arhgap22	3.3858	5e-05	0.000380296	XM_006252749.2	2.21875	2.06857	21.0345	23.7796.
NM_001109556.1	689931	Mgarp	3.31434	5e-05	0.000380296	NM_001109556.1	0.886321	1.64994	11.9437	13.2858.
XM_006256156.1	117062	Hmga1	3.29711	5e-05	0.000380296	XM_006256156.1	7.67089	5.41582	63.8142	64.8206.
NM_032070.1	84017	Hmga2	3.21139	5e-05	0.000380296	NM_032070.1	1.24073	1.02947	9.62975	11.3978.
XM_006251364.2	60584	Lif	3.17083	5e-05	0.000380296	XM_006251364.2	3.90962	3.03462	29.4558	33.0815.
NM_001270689.1	60338	Fxyd5	3.16977	0.0023	0.0115382	NM_001270689.1	1.07017	2.76101	15.2437	19.2332.
NM_053714.1	114506	Ankh	3.16326	5e-05	0.000380296	NM_053714.1	23.4918	26.0608	205.724	238.193.
NM_017232.3	29527	Ptgs2	3.16148	5e-05	0.000380296	NM_017232.3	13.416	13.3567	121.921	117.628.
XM_008760168.1	58919	Ccnd1	3.15889	5e-05	0.000380296	XM_008760168.1	2.49384	3.83936	29.5457	27.0187.
NM_020100.2	56820	Ramp3	3.11483	5e-05	0.000380296	NM_020100.2	7.04351	5.95118	58.1699	54.4002.
XM_006241409.2	362973	Parvb	3.10541	0.01075	0.0423954	XM_006241409.2	0.5797	3.57862	17.0547	18.7336.
XM_006247931.2	80878	Slc16a3	3.03392	5e-05	0.000380296	XM_006247931.2	6.80231	6.37956	50.0481	57.9158.
NM_001134731.1	500689	Ttc9	2.99833	5e-05	0.000380296	NM_001134731.1	1.96838	1.34715	12.7698	13.7237.
NM_012987.1	25491	Nes	2.92233	5e-05	0.000380296	NM_012987.1	1.67183	1.47217	11.5959	12.2378.
NM_022647.1	64647	Hist1h2bl	2.91224	5e-05	0.000380296	NM_022647.1	12.1013	6.94319	71.7978	71.567.
XM_006251483.2	289801	Upp1	2.90457	5e-05	0.000380296	XM_006251483.2	4.56785	2.90113	28.1138	27.8134.
XM_006238445.2	29223	Ak4	2.89524	5e-05	0.000380296	XM_006238445.2	4.43757	3.5756	29.8865	29.7287.
NM_171992.4	58919	Ccnd1	2.8937	5e-05	0.000380296	NM_171992.4	20.1475	18.0353	140.802	142.962.
XM_006247933.2	80878	Slc16a3	2.85829	5e-05	0.000380296	XM_006247933.2	5.53525	4.21329	36.0583	34.6338.
XM_218313.8	308376	Gpr126	2.84838	5e-05	0.000380296	XM_218313.8	1.44212	1.06826	8.90947	9.17016.
NM_001106113.1	291145	Hist1h1a	2.84684	5e-05	0.000380296	NM_001106113.1	11.4965	10.4586	79.3575	78.5925.
NM_053647.1	114105	Cxcl2	2.81218	5e-05	0.000380296	NM_053647.1	7.33899	5.46311	49.7445	40.1702.
NM_001014216.1	363227	Nabp1	2.79823	5e-05	0.000380296	NM_001014216.1	3.05952	2.4235	17.9384	20.2007.
XM_001060107.4	681056	Fam132b	2.78543	5e-05	0.000380296	XM_001060107.4	1.53613	1.31825	9.07284	10.6064.
XM_006256161.1	117062	Hmga1	2.7836	5e-05	0.000380296	XM_006256161.1	11.8302	11.8296	76.0329	86.8806.
XM_008762058.1	25406	Cd44	2.75656	0.00825	0.0339485	XM_008762058.1	1.18265	1.16103	7.73381	8.1044.
NM_212505.2	294235	Ier3	2.7543	5e-05	0.000380296	NM_212505.2	67.9786	65.3026	461.622	437.658.
NM_012953.1	25445	Fosl1	2.73347	5e-05	0.000380296	NM_012953.1	1.51228	1.78645	10.5555	11.3828.
XM_006256157.2	117062	Hmga1	2.72049	5e-05	0.000380296	XM_006256157.2	2.98819	2.10873	16.8669	16.7266.
NM_001007673.1	303439	Mmd	2.71453	5e-05	0.000380296	NM_001007673.1	7.67664	6.92921	45.2573	50.6125.
XM_006240708.2	362798	Ncapg2	2.70707	5e-05	0.000380296	XM_006240708.2	1.24138	0.785516	7.22564	6.00988.
XM_003750455.3	300475	Adamts8	2.7013	5e-05	0.000380296	XM_003750455.3	6.18705	7.43294	41.0615	47.5213.
NM_144752.2	246268	Oas1b	2.69372	5e-05	0.000380296	NM_144752.2	0.959143	1.83084	8.49542	9.55516.
NM_001012049.1	306424	Mfap3l	2.69229	5e-05	0.000380296	NM_001012049.1	1.52387	2.47543	12.616	13.2329.
XM_006242736.2	315508	Ncapd3	2.6908	5e-05	0.000380296	XM_006242736.2	1.19791	1.11679	7.25161	7.69381.
NM_001107031.1	303380	Slfn2	2.68856	5e-05	0.000380296	NM_001107031.1	13.3612	13.4069	83.4797	89.0861.
NM_133624.2	171164	Gbp2	2.66215	5e-05	0.000380296	NM_133624.2	15.4844	16.4773	98.0798	104.23.
NM_017043.4	24693	Ptgs1	2.64736	5e-05	0.000380296	NM_017043.4	10.5772	9.31432	59.4379	65.1861.
XM_006246827.2	85246	Gas7	2.59938	5e-05	0.000380296	XM_006246827.2	2.48364	3.13524	16.3772	17.6746.
XM_006252266.1	306000	Slc25a37	2.58484	5e-05	0.000380296	XM_006252266.1	2.66163	2.74484	16.0529	16.3831.
NM_022268.1	64035	Pygl	2.57156	5e-05	0.000380296	NM_022268.1	4.35523	4.01207	22.9699	26.7696.
XM_003749409.3	685067	LOC685067	2.56556	5e-05	0.000380296	XM_003749409.3	10.3213	10.4029	61.2244	61.4596.
XM_006250630.2	305149	Nudt9	2.55496	0.00015	0.0010372	XM_006250630.2	3.35044	1.75254	9.53242	20.4553.
NM_017350.1	50692	Plaur	2.55411	5e-05	0.000380296	NM_017350.1	13.1379	8.76621	62.8444	65.7993.
XM_006254120.2	100359692	LOC100359692	2.55405	5e-05	0.000380296	XM_006254120.2	4.40495	2.61065	17.896	23.3052.
XM_006245134.2	116660	Ptprn	2.54552	5e-05	0.000380296	XM_006245134.2	5.17297	5.38795	28.0237	33.633.
NM_021654.2	25655	Gja4	2.5255	5e-05	0.000380296	NM_021654.2	8.37862	8.98381	52.4018	47.5665.
NM_001107909.1	313022	Map3k6	2.52353	5e-05	0.000380296	NM_001107909.1	1.85702	1.72051	10.1122	10.4581.
XM_006240709.2	362798	Ncapg2	2.52083	0.00015	0.0010372	XM_006240709.2	0.581385	1.51619	6.14241	5.89581.
XM_006250010.2	360857	Rgs16	2.51666	5e-05	0.000380296	XM_006250010.2	5.9452	6.04294	35.9576	32.6452.
XM_008771771.1	103690190	LOC103690190	2.51195	5e-05	0.000380296	XM_008771771.1	19.9118	17.2419	111.159	100.762.
XM_006227854.2	308118	Rgs17	2.50629	5e-05	0.000380296	XM_006227854.2	1.51212	1.46188	8.50801	8.38902.
XM_006250222.1	498272	Uap1	2.49784	5e-05	0.000380296	XM_006250222.1	15.6296	15.6194	90.0208	86.4862.
XM_008769996.1	25353	Spp1	2.49705	0.0077	0.0320807	XM_008769996.1	30.5938	32.0438	187.968	165.641.
NM_017076.2	25066	PVR	2.48276	5e-05	0.000380296	NM_017076.2	16.515	13.7548	85.3839	83.8139.
XM_006254291.2	63852	Pter	2.4802	5e-05	0.000380296	XM_006254291.2	5.66568	7.80241	34.9831	40.1656.
NM_001108656.1	362485	Ccne2	2.47398	5e-05	0.000380296	NM_001108656.1	1.26805	1.01553	6.92452	5.76247.
NM_053881.1	116660	Ptprn	2.46819	5e-05	0.000380296	NM_053881.1	4.19953	3.12891	18.7758	21.7762.
NM_001191997.1	500996	Layn	2.46492	0.00025	0.00164236	NM_001191997.1	2.39242	1.14636	8.87967	10.6578.
XM_008770661.1	246240	Ripk3	2.45478	5e-05	0.000380296	XM_008770661.1	16.3217	16.0414	90.7037	86.7206.
XM_008771682.1	100365043	LOC100365043	2.4524	5e-05	0.000380296	XM_008771682.1	40.852	41.4455	244.026	206.408.
XM_006244560.1	63997	Slc29a1	2.45066	5e-05	0.000380296	XM_006244560.1	2.11346	2.62683	12.4922	13.4212.
XM_008771767.1	680322	LOC680322	2.43357	5e-05	0.000380296	XM_008771767.1	10.1438	7.86097	49.7361	47.5307.
NM_001013996.1	306000	Slc25a37	2.4262	5e-05	0.000380296	NM_001013996.1	7.92388	6.96032	38.4326	41.5665.
NM_017017.2	24446	Hgf	2.42596	5e-05	0.000380296	NM_017017.2	1.59254	1.36099	7.57706	8.29482.
NM_001013970.1	303378	Slfn13	2.41934	5e-05	0.000380296	NM_001013970.1	2.04001	2.33552	12.4939	10.912.
XM_008771716.1	29200	Inhba	2.41917	5e-05	0.000380296	XM_008771716.1	37.7333	36.6764	196.636	201.354.
NM_001108118.1	315346	Itga5	2.39465	5e-05	0.000380296	NM_001108118.1	17.7808	18.9302	93.5558	99.4887.
NM_021909.2	60338	Fxyd5	2.3901	0.0001	0.000717875	NM_021909.2	2.15901	1.64606	9.01249	10.9335.
XM_006254762.2	286910	Smim3	2.378	0.0001	0.000717875	XM_006254762.2	1.37254	1.0457	6.85153	5.71882.
NM_001025066.1	503164	Apol9a	2.37112	5e-05	0.000380296	NM_001025066.1	4.57725	4.59365	20.6477	26.7972.
NM_021843.4	60427	Kitlg	2.36519	5e-05	0.000380296	NM_021843.4	2.80207	2.40357	12.7172	14.1034.
NM_001109400.1	680312	Hist1h2bk	2.35778	5e-05	0.000380296	NM_001109400.1	26.3789	24.6237	133.633	127.797.
NM_001100821.1	25729	Ccne1	2.35504	5e-05	0.000380296	NM_001100821.1	5.84972	5.081	28.7747	27.1478.
NM_133595.2	171128	Gchfr	2.34441	5e-05	0.000380296	NM_133595.2	5.22123	4.14508	22.2938	25.2733.
NM_001013056.1	291159	Hist1h2ail	2.34044	5e-05	0.000380296	NM_001013056.1	33.8802	25.8486	160.501	141.999.
NM_030841.3	81005	Nptxr	2.33124	5e-05	0.000380296	NM_030841.3	2.29685	2.42303	10.9018	12.8505.
NM_001047867.1	298227	Mtap	2.33069	0.0011	0.00607703	NM_001047867.1	3.37754	2.48231	14.7982	14.6795.
NM_001098674.1	317252	Ercc6l	2.32472	5e-05	0.000380296	NM_001098674.1	1.36279	1.24408	6.83541	6.22421.
NM_001109423.1	680615	Hist1h2ak	2.3126	5e-05	0.000380296	NM_001109423.1	13.3439	9.71017	59.9118	54.6158.
XM_006248463.2	64678	Tfrc	2.31145	0.0009	0.00509673	XM_006248463.2	2.18589	2.86837	10.9417	14.1467.
NM_001025733.2	362248	Procr	2.30692	5e-05	0.000380296	NM_001025733.2	3.10211	2.52313	13.7697	14.0654.
NM_053309.1	29547	Homer2	2.30689	5e-05	0.000380296	NM_053309.1	4.12576	4.37865	20.2442	21.8369.
XM_006253990.2	684841	LOC684841	2.28508	5e-05	0.000380296	XM_006253990.2	25.8351	27.728	135.121	125.941.
NM_001107459.1	308118	Rgs17	2.27558	5e-05	0.000380296	NM_001107459.1	0.998221	1.48482	5.0512	6.97151.
NM_001109243.1	500221	Eva1a	2.27313	5e-05	0.000380296	NM_001109243.1	1.38159	1.23829	6.38893	6.27474.
XM_008773149.1	100363276	Arhgap6	2.26345	5e-05	0.000380296	XM_008773149.1	5.25472	4.99948	23.7169	25.5176.
NM_001177305.1	24189	Aldoa	2.2622	0.0007	0.00407768	NM_001177305.1	40.3775	30.5617	165.361	174.951.
NM_001191865.1	362491	Ripk2	2.25562	5e-05	0.000380296	NM_001191865.1	22.8063	23.4191	113.818	106.926.
XM_006253927.2	291137	Gmnn	2.25268	5e-05	0.000380296	XM_006253927.2	5.69367	4.80443	25.1482	24.8824.
XM_008771684.1	679994	Hist1h3a	2.25232	5e-05	0.000380296	XM_008771684.1	6.76227	6.67482	30.5125	33.5085.
XM_006230917.1	686008	Tnfrsf22	2.25215	5e-05	0.000380296	XM_006230917.1	20.5805	17.234	90.6699	89.475.
NM_001109260.1	500393	RGD1561849	2.24698	5e-05	0.000380296	NM_001109260.1	1.17673	1.15502	5.87884	5.18967.
XM_003751712.3	306962	Hist1h2ac	2.23983	5e-05	0.000380296	XM_003751712.3	11.1571	11.0291	50.4163	54.3785.
XM_008761346.1	690126	LOC690126	2.23648	5e-05	0.000380296	XM_008761346.1	5.20886	5.43342	24.3064	25.8448.
NM_181382.2	315675	Gldn	2.23382	5e-05	0.000380296	NM_181382.2	2.36959	2.58162	10.2961	12.9933.
NM_080902.4	140937	Higd1a	2.2307	5e-05	0.000380296	NM_080902.4	37.2726	35.5487	171.41	170.385.
NM_053453.2	84583	Rgs2	2.22592	5e-05	0.000380296	NM_053453.2	12.6342	10.8768	56.7574	53.2293.
NM_001109204.1	499870	Rad51	2.22343	5e-05	0.000380296	NM_001109204.1	1.47985	1.53447	7.40542	6.67156.
NM_001004203.3	288532	Mcm7	2.21645	5e-05	0.000380296	NM_001004203.3	6.98863	7.32333	34.7161	31.7985.
NM_053396.1	84420	Adcy7	2.21233	5e-05	0.000380296	NM_053396.1	10.0354	9.57936	43.9791	46.9206.
XM_006250223.1	498272	Uap1	2.21148	5e-05	0.000380296	XM_006250223.1	7.33874	10.6472	39.6631	43.639.
NM_001134780.1	362973	Parvb	2.20964	5e-05	0.000380296	NM_001134780.1	4.35411	4.07961	19.4959	19.515.
XM_008773309.1	100911832	LOC100911832	2.20734	5e-05	0.000380296	XM_008773309.1	2.85632	2.70154	13.2672	12.4002.
NM_001191930.1	498272	Uap1	2.2044	5e-05	0.000380296	NM_001191930.1	7.31852	4.41909	27.054	27.0426.
XM_008771676.1	679983	Hist1h4a	2.20313	5e-05	0.000380296	XM_008771676.1	49.6154	44.3404	214.276	218.368.
XM_006253979.1	102549173	LOC102549173	2.18944	5e-05	0.000380296	XM_006253979.1	62.5977	50.1638	269.99	244.346.
NM_201418.1	300795	Ns5atp9	2.17628	0.00385	0.0179605	NM_201418.1	17.1017	13.1501	73.5507	63.1842.
XM_008762740.1	362322	Slc25a13	2.16558	5e-05	0.000380296	XM_008762740.1	7.20519	5.73735	29.7016	28.3647.
NM_001126294.1	499204	Ddias	2.16297	5e-05	0.000380296	NM_001126294.1	1.51614	1.13585	6.31442	5.56215.
NM_001108977.1	366492	Epha2	2.152	5e-05	0.000380296	NM_001108977.1	6.62845	6.25789	28.1392	29.1332.
XM_001057443.4	680498	LOC680498	2.15095	5e-05	0.000380296	XM_001057443.4	13.752	13.3983	61.7141	58.8658.
NM_053430.1	84490	Fen1	2.14454	0.00075	0.0043239	NM_053430.1	2.08836	1.88936	8.64472	8.9428.
NM_001008882.1	316129	Uhrf1	2.12729	5e-05	0.000380296	NM_001008882.1	6.63072	6.46167	29.1133	28.0869.
NM_001025693.1	311742	Cdca7	2.12604	5e-05	0.000380296	NM_001025693.1	1.91927	2.1011	9.4736	8.07603.
NM_001011995.1	300218	Tuba1c	2.12365	5e-05	0.000380296	NM_001011995.1	1.40597	2.04955	8.23103	6.82793.
XM_003752068.3	100911832	LOC100911832	2.11726	0.0001	0.000717875	XM_003752068.3	0.84636	1.54638	5.3066	5.07473.
XM_006255735.2	292058	Gins2	2.10714	0.0018	0.00931395	XM_006255735.2	1.45708	0.613789	4.35512	4.56693.
NM_001108412.1	361242	Dusp22	2.10522	5e-05	0.000380296	NM_001108412.1	1.94628	1.65443	7.88619	7.60636.
XM_221081.8	287803	Ttyh2	2.09884	5e-05	0.000380296	XM_221081.8	1.27435	1.65153	5.63879	6.89466.
XM_008771677.1	684762	LOC684762	2.09385	5e-05	0.000380296	XM_008771677.1	30.4506	31.8925	133.797	132.337.
NM_022224.2	63852	Pter	2.08734	5e-05	0.000380296	NM_022224.2	2.66491	2.41778	10.2548	11.3449.
XM_577577.6	502129	Hist1h2ai	2.08659	5e-05	0.000380296	XM_577577.6	37.938	34.6195	154.235	153.948.
XM_008769327.1	304549	Oasl2	2.08633	5e-05	0.000380296	XM_008769327.1	2.48306	2.58958	9.71361	11.8282.
XM_006231073.2	84490	Fen1	2.0857	0.00025	0.00164236	XM_006231073.2	3.63165	2.66427	14.1077	12.6173.
XM_006238382.2	298227	Mtap	2.08042	5e-05	0.000380296	XM_006238382.2	12.3151	12.9485	54.5882	52.2592.
NM_001109417.1	680522	Hist1h1b	2.07609	5e-05	0.000380296	NM_001109417.1	20.263	17.4486	78.8603	80.1559.
XM_008767343.1	367313	Col6a3	2.06881	5e-05	0.000380296	XM_008767343.1	3.75447	4.03919	16.302	16.3955.
NM_012881.2	25353	Spp1	2.06209	5e-05	0.000380296	NM_012881.2	1125.15	1210.84	5000.11	4754.78.
NM_001025740.1	362720	Rrm2	2.05655	5e-05	0.000380296	NM_001025740.1	15.2524	13.8847	62.0588	59.1482.
NM_031530.1	24770	Ccl2	2.05586	5e-05	0.000380296	NM_031530.1	1894.36	1894.31	8368.92	7384.1.
NM_001025673.1	306464	Cenpu	2.05546	5e-05	0.000380296	NM_001025673.1	2.25159	2.38495	10.2644	9.00859.
XM_008759968.1	679837	Adam12	2.05487	5e-05	0.000380296	XM_008759968.1	10.3872	9.61776	39.524	43.5978.
NM_001108414.1	361247	Hist1h2bd	2.05145	5e-05	0.000380296	NM_001108414.1	7.30021	5.26378	26.6227	25.458.
NM_019305.2	54250	Fgf2	2.04925	5e-05	0.000380296	NM_019305.2	4.60157	3.9166	17.0126	18.2432.
XM_225384.5	306969	Hist1h2bf	2.04793	5e-05	0.000380296	XM_225384.5	22.1001	18.6316	85.2487	83.1818.
NM_001106665.1	298186	Ttc39b	2.03692	5e-05	0.000380296	NM_001106665.1	10.535	10.2199	41.5743	43.5975.
XM_008773440.1	683927	Cstf2	2.03034	5e-05	0.000380296	XM_008773440.1	2.96643	3.11839	13.3387	11.5179.
NM_053826.2	116551	Pdk1	2.02965	5e-05	0.000380296	NM_053826.2	12.9813	12.2443	51.3626	51.6351.
XM_008772283.1	291885	Mcm5	2.02445	5e-05	0.000380296	XM_008772283.1	6.23158	5.05594	24.1781	21.7438.
XM_006234991.2	81826	Slc20a1	2.016	5e-05	0.000380296	XM_006234991.2	8.96673	12.3059	41.2456	44.7939.
NM_013135.1	25676	Rasa1	2.00578	5e-05	0.000380296	NM_013135.1	31.452	34.6196	128.183	137.165.
XM_008763757.1	116640	Tnc	1.99933	5e-05	0.000380296	XM_008763757.1	66.7808	68.8069	261.343	280.757.
NM_138827.1	24778	Slc2a1	1.98858	5e-05	0.000380296	NM_138827.1	28.594	27.0386	109.168	111.608.
XM_006233472.2	310982	Ttll7	1.98606	5e-05	0.000380296	XM_006233472.2	1.24864	1.35487	5.20648	5.10738.
NM_053346.1	83834	Nrn1	1.9828	5e-05	0.000380296	NM_053346.1	1.19826	1.35652	4.68446	5.41356.
XM_008758681.1	292206	Trip13	1.98055	5e-05	0.000380296	XM_008758681.1	2.59156	2.49277	10.654	9.41097.
NM_001127523.2	288272	Mis18a	1.97373	5e-05	0.000380296	NM_001127523.2	2.36709	2.03122	8.62279	8.65297.
XM_006255686.2	361416	Cenpn	1.97341	0.00115	0.00632048	XM_006255686.2	0.965559	1.29831	4.11742	4.77269.
NM_017287.1	29685	Mcm6	1.9728	5e-05	0.000380296	NM_017287.1	7.74214	8.28552	32.1195	30.7938.
NM_001007144.1	298199	Plin2	1.9726	5e-05	0.000380296	NM_001007144.1	35.1024	32.6986	132.743	133.358.
XM_006230780.2	309135	Ano1	1.96559	5e-05	0.000380296	XM_006230780.2	2.82717	2.43074	10.1308	10.405.
XM_006229367.2	293019	Arrdc4	1.9652	5e-05	0.000380296	XM_006229367.2	2.76239	2.52907	9.59742	11.064.
NM_001007612.1	287561	Ccl7	1.96413	5e-05	0.000380296	NM_001007612.1	589.124	519.124	2304.05	2020.08.
XM_006241459.2	314910	Nab2	1.96083	5e-05	0.000380296	XM_006241459.2	3.89868	3.37768	14.287	14.0388.
NM_001107366.1	307126	Mcm10	1.95481	5e-05	0.000380296	NM_001107366.1	1.36049	1.28451	5.03319	5.22053.
XM_008763755.1	116640	Tnc	1.94848	0.0054	0.023943	XM_008763755.1	5.18232	5.32912	20.5739	19.9968.
NM_130812.2	25164	Cdkn2b	1.94792	5e-05	0.000380296	NM_130812.2	7.94222	7.9588	30.2194	31.1295.
NM_001044300.1	690899	MGC112715	1.94325	5e-05	0.000380296	NM_001044300.1	2.30365	1.049	5.87156	7.02176.
XM_006231147.2	64043	Gcnt1	1.94049	5e-05	0.000380296	XM_006231147.2	1.12012	1.21054	4.44706	4.49879.
NM_001007667.2	302642	Sat1	1.93841	5e-05	0.000380296	NM_001007667.2	214.492	215.62	886.538	762.009.
NM_053749.1	114592	Aurkb	1.93318	5e-05	0.000380296	NM_053749.1	4.85223	4.8058	19.401	17.4828.
NM_133525.1	171047	Dnph1	1.93116	5e-05	0.000380296	NM_133525.1	3.863	4.81961	16.2989	16.8133.
NM_053420.3	84480	Bnip3	1.92965	5e-05	0.000380296	NM_053420.3	59.8482	57.0508	220.933	224.408.
NM_001106228.1	292673	Ercc1	1.9288	5e-05	0.000380296	NM_001106228.1	18.2946	16.5756	62.8004	69.9642.
XM_008772097.1	286910	Smim3	1.92779	0.00555	0.0244819	XM_008772097.1	0.803604	1.3319	4.39433	3.73065.
NM_012962.1	25458	Gss	1.92353	5e-05	0.000380296	NM_012962.1	24.8262	23.641	93.0445	90.8167.
NM_012735.2	25059	Hk2	1.92344	5e-05	0.000380296	NM_012735.2	9.14122	7.7876	31.8053	32.4102.
XM_003751708.3	682330	LOC682330	1.9222	5e-05	0.000380296	XM_003751708.3	2.72732	3.28766	11.9019	10.8949.
NM_203337.2	363040	St3gal4	1.91888	5e-05	0.000380296	NM_203337.2	20.3709	20.6949	76.5587	78.7229.
NM_017025.1	24533	Ldha	1.91762	5e-05	0.000380296	NM_017025.1	517.181	477.795	1919.52	1839.49.
NM_001108297.1	360619	Gsdma	1.91698	5e-05	0.000380296	NM_001108297.1	1.67958	1.92829	7.64934	5.9751.
XM_008771769.1	680403	Hist1h2bcl1	1.91271	5e-05	0.000380296	XM_008771769.1	14.8476	16.9115	70.4112	49.1668.
NM_173141.1	286926	Tfpi2	1.91147	5e-05	0.000380296	NM_173141.1	7.7622	6.33658	26.4244	26.6143.
XM_008771772.1	100910200	LOC100910200	1.9109	5e-05	0.000380296	XM_008771772.1	25.8586	27.0151	101.376	97.4531.
XM_006253977.2	502125	Hist1h2ah	1.9017	5e-05	0.000380296	XM_006253977.2	19.8403	18.8333	70.785	73.7201.
NM_133306.2	140914	Olr1	1.89868	5e-05	0.000380296	NM_133306.2	7.64443	7.50924	27.1133	29.3906.
XM_006230540.1	293624	Irf7	1.89806	5e-05	0.000380296	XM_006230540.1	4.57014	6.28398	17.3458	23.1088.
NM_001108666.3	362519	Smc2	1.89705	0.00175	0.00908887	NM_001108666.3	8.84034	3.19896	21.9165	22.9238.
NM_001106461.1	295342	Rhoc	1.8914	0.00445	0.0203646	NM_001106461.1	13.7786	12.5142	44.9716	52.5738.
XM_006231871.2	294706	Cd180	1.89015	0.00015	0.0010372	XM_006231871.2	2.05116	0.916303	6.74122	4.25842.
XM_006230827.2	361685	Tnfrsf26	1.8841	5e-05	0.000380296	XM_006230827.2	1.97901	2.00791	7.08383	7.63285.
XM_006235673.2	502694	Dok5	1.88389	5e-05	0.000380296	XM_006235673.2	1.352	1.52087	5.52137	5.08146.
NM_053535.1	85496	Enpp1	1.88218	5e-05	0.000380296	NM_053535.1	9.65495	11.7074	37.0202	41.7284.
NM_181086.3	302965	Tnfrsf12a	1.88054	5e-05	0.000380296	NM_181086.3	86.1134	80.8419	313.192	301.559.
XM_006237875.1	362485	Ccne2	1.86975	5e-05	0.000380296	XM_006237875.1	1.06047	1.69639	4.94243	5.13303.
NM_001012143.2	360665	Jmjd6	1.8682	5e-05	0.000380296	NM_001012143.2	12.3967	12.4946	45.8156	45.0567.
NM_001017478.1	497942	Cxcl16	1.86557	5e-05	0.000380296	NM_001017478.1	73.5461	67.0305	255.818	256.458.
NM_053544.1	89803	Sfrp4	1.86539	5e-05	0.000380296	NM_053544.1	2.14791	3.0909	9.84697	9.24152.
NM_133390.1	170902	Zfp347	1.86136	5e-05	0.000380296	NM_133390.1	5.48848	5.89813	20.8769	20.4964.
NM_001107816.1	311795	Tor4a	1.86107	5e-05	0.000380296	NM_001107816.1	1.73871	1.99247	6.55911	6.99546.
XM_006239965.2	24161	Acp1	1.85869	0.00195	0.0100022	XM_006239965.2	4.64007	2.49227	15.9242	9.94336.
NM_012686.2	24877	Vsnl1	1.85619	5e-05	0.000380296	NM_012686.2	1.59706	1.68606	6.68773	5.19882.
NM_017311.1	29754	Atp5g1	1.85187	5e-05	0.000380296	NM_017311.1	52.4964	42.0155	167.623	173.534.
XM_006236584.2	362377	Herc3	1.85077	5e-05	0.000380296	XM_006236584.2	2.92187	2.88157	10.247	10.6855.
XM_003749354.3	100909441	LOC100909441	1.8475	5e-05	0.000380296	XM_003749354.3	1.23955	1.4784	5.42398	4.35729.
NM_001008855.2	24750	RT1-N3	1.8438	5e-05	0.000380296	NM_001008855.2	6.31829	6.47076	22.3294	23.5773.
XM_008764032.1	362581	Scmh1	1.83396	0.0002	0.00134591	XM_008764032.1	1.48333	2.27196	6.35948	7.02866.
XM_225912.7	291577	Chsy3	1.83099	5e-05	0.000380296	XM_225912.7	5.44185	5.02015	18.9004	18.3215.
NM_001108569.3	362050	Gbp5	1.82791	5e-05	0.000380296	NM_001108569.3	7.49325	8.12049	27.9768	27.4555.
NM_001108344.2	360847	Ube2t	1.82477	5e-05	0.000380296	NM_001108344.2	3.38405	3.4721	13.3976	10.8904.
NM_001191805.2	316273	Mcm3	1.82276	5e-05	0.000380296	NM_001191805.2	6.84764	7.22596	24.681	25.1056.
NM_001107160.1	304648	Asf1b	1.82071	5e-05	0.000380296	NM_001107160.1	3.73457	3.3824	12.3094	12.8315.
XM_006236711.2	25059	Hk2	1.81844	5e-05	0.000380296	XM_006236711.2	5.16018	4.14471	15.5496	17.2687.
NM_001107369.1	307169	Mastl	1.81332	5e-05	0.000380296	NM_001107369.1	1.58523	1.8064	6.10224	5.81766.
XM_006231953.2	24373	Fst	1.81127	5e-05	0.000380296	XM_006231953.2	7.64233	7.41571	27.6676	25.1786.
NM_001009720.2	494445	Srsf2	1.81103	5e-05	0.000380296	NM_001009720.2	19.7727	19.3434	69.9625	67.2931.
NM_021760.1	60379	Col5a3	1.80998	5e-05	0.000380296	NM_021760.1	2.51104	2.78764	8.93343	9.64574.
NM_199094.2	296554	Tubb4b	1.8094	5e-05	0.000380296	NM_199094.2	70.1859	79.5188	273.289	251.42.
XM_006255922.2	294258	Nelfe	1.80914	0.0066	0.0282448	XM_006255922.2	1.04459	1.21499	4.21907	3.69926.
NM_053313.1	29636	F2rl2	1.80821	5e-05	0.000380296	NM_053313.1	1.50331	1.49422	5.07883	5.41872.
XM_003751495.3	691979	Esco2	1.80776	5e-05	0.000380296	XM_003751495.3	2.79271	2.33792	8.98746	8.97485.
NM_001008334.1	303330	Tmem97	1.80556	5e-05	0.000380296	NM_001008334.1	40.0503	37.1152	137.132	132.611.
NM_173136.1	286921	Akr1b8	1.8031	5e-05	0.000380296	NM_173136.1	33.6175	29.4685	108.586	111.565.
NM_013214.4	26759	Acot7	1.8026	5e-05	0.000380296	NM_013214.4	10.9118	13.6614	44.0506	41.6727.
NM_001025675.1	307351	Tubb6	1.80154	5e-05	0.000380296	NM_001025675.1	93.8011	94.2815	322.96	332.683.
NM_001024741.1	288242	Chaf1b	1.80035	5e-05	0.000380296	NM_001024741.1	1.8249	1.89095	6.42394	6.51859.
NM_001107354.1	306970	Hist1h2an	1.79728	5e-05	0.000380296	NM_001107354.1	16.5834	17.6758	46.667	72.4059.
XM_006255314.2	89827	Ddx39a	1.79526	5e-05	0.000380296	XM_006255314.2	33.7625	28.99	114.657	103.143.
XM_006248413.2	360721	Fam162a	1.79436	5e-05	0.000380296	XM_006248413.2	77.1263	77.9537	272.894	265.019.
XM_006231296.2	687696	Stambpl1	1.78859	5e-05	0.000380296	XM_006231296.2	2.23952	2.71015	9.17145	7.92851.
XM_006253680.2	306792	S1pr3	1.78451	5e-05	0.000380296	XM_006253680.2	1.76396	2.24176	6.93084	6.86897.
XM_006247869.2	117542	Baiap2	1.7837	5e-05	0.000380296	XM_006247869.2	1.65429	1.31904	4.9956	5.24178.
NM_013127.1	25668	Cd38	1.78103	5e-05	0.000380296	NM_013127.1	8.52789	5.92937	23.5148	26.1705.
XM_006236619.2	297176	Mad2l1	1.77615	5e-05	0.000380296	XM_006236619.2	3.95622	3.20508	13.1039	11.4243.
NM_001135780.1	313108	Mms22l	1.77244	5e-05	0.000380296	NM_001135780.1	2.0014	1.42056	6.01679	5.67367.
NM_133314.1	170824	Steap3	1.76978	5e-05	0.000380296	NM_133314.1	8.66203	7.49666	25.9226	29.179.
XM_006233582.2	296554	Tubb4b	1.76663	5e-05	0.000380296	XM_006233582.2	41.1843	31.6745	124.407	123.501.
NM_001008303.1	292729	Snrpa	1.76601	5e-05	0.000380296	NM_001008303.1	3.49854	2.40728	10.1273	9.95912.
XM_002728479.4	100360754	LOC100360754	1.76185	5e-05	0.000380296	XM_002728479.4	108.739	97.5718	359.527	340.138.
XM_003750907.2	360606	Itga3	1.75822	5e-05	0.000380296	XM_003750907.2	1.93443	1.67103	6.35633	5.84025.
XM_008771681.1	684828	LOC684828	1.75762	5e-05	0.000380296	XM_008771681.1	36.0677	36.2326	122.437	122.04.
NM_001134643.2	259273	Kcnq5	1.75112	5e-05	0.000380296	NM_001134643.2	2.30468	2.40356	7.65246	8.1964.
XM_006253313.2	290842	Gins4	1.74679	5e-05	0.000380296	XM_006253313.2	2.24341	2.06413	7.87027	6.58632.
NM_031807.1	83684	Tpbg	1.74501	5e-05	0.000380296	NM_031807.1	8.09876	5.152	24.1894	20.2267.
XM_006243462.2	315852	Ttk	1.73937	5e-05	0.000380296	XM_006243462.2	2.27073	1.23082	6.69592	4.99542.
XM_008762739.1	362322	Slc25a13	1.73702	0.00035	0.00221915	XM_008762739.1	2.3563	3.49938	8.44719	11.0724.
XM_008760905.1	207120	Nudt6	1.73627	5e-05	0.000380296	XM_008760905.1	3.7768	2.51676	9.00687	11.9616.
NM_001100474.1	117524	Ccnf	1.73567	5e-05	0.000380296	NM_001100474.1	1.67685	1.55868	5.26726	5.50818.
NM_001131014.1	683927	Cstf2	1.73503	5e-05	0.000380296	NM_001131014.1	8.22498	7.85257	26.8382	26.6816.
XM_006232995.2	100912338	LOC100912338	1.73333	5e-05	0.000380296	XM_006232995.2	365.667	347.902	1197.41	1175.17.
XM_006245936.2	287146	Chtf18	1.73166	5e-05	0.000380296	XM_006245936.2	1.72906	1.59257	5.63162	5.39988.
XM_008771421.1	364648	Shcbp1	1.72875	5e-05	0.000380296	XM_008771421.1	3.57662	3.66298	12.5097	11.4852.
NM_153720.1	29302	Itgb3	1.7274	5e-05	0.000380296	NM_153720.1	2.68133	2.11411	7.06722	8.81189.
NM_001109291.1	500987	H2afx	1.72013	5e-05	0.000380296	NM_001109291.1	15.1061	15.7526	51.5422	50.1268.
XM_008770359.1	60584	Lif	1.71806	5e-05	0.000380296	XM_008770359.1	1.05825	1.31154	4.25831	3.53817.
XM_008760176.1	684771	Cdca5	1.71339	5e-05	0.000380296	XM_008760176.1	2.41704	2.43272	7.93281	7.97108.
XM_006256608.2	116510	Timp1	1.71322	5e-05	0.000380296	XM_006256608.2	78.5388	73.214	253.348	244.236.
XM_006227692.2	85496	Enpp1	1.7056	5e-05	0.000380296	XM_006227692.2	6.39385	6.37387	20.1042	21.5397.
NM_001105974.1	289264	Grem2	1.70389	5e-05	0.000380296	NM_001105974.1	4.59275	4.43104	14.0762	15.3212.
NM_053484.2	85246	Gas7	1.69402	5e-05	0.000380296	NM_053484.2	1.73719	2.01179	4.48209	7.64798.
NM_001008553.1	65156	Dhodh	1.68781	5e-05	0.000380296	NM_001008553.1	7.51756	8.14612	25.2288	25.2344.
XM_006237752.2	297783	Mybl1	1.6871	5e-05	0.000380296	XM_006237752.2	3.9799	3.81967	12.2442	12.8711.
XM_006229795.2	308836	Kctd14	1.68434	5e-05	0.000380296	XM_006229795.2	1.49483	1.50533	5.08198	4.56033.
NM_001107152.2	304573	Pole	1.68292	5e-05	0.000380296	NM_001107152.2	1.59618	1.30823	4.72112	4.60427.
XM_343561.7	363222	Rnf149	1.67928	5e-05	0.000380296	XM_343561.7	22.9641	22.6625	73.2483	72.8793.
NM_001191637.1	309525	Slc16a12	1.67324	5e-05	0.000380296	NM_001191637.1	0.846923	1.43554	3.79867	3.48077.
NM_139253.1	246117	Mcfd2	1.67096	5e-05	0.000380296	NM_139253.1	46.7916	43.4101	143.05	144.176.
XM_006231888.1	294712	Cenpk	1.66947	0.0004	0.00248614	XM_006231888.1	2.42778	1.99297	6.81492	7.24741.
NM_001108462.2	361472	Mthfd1l	1.66496	5e-05	0.000380296	NM_001108462.2	13.5147	12.4861	40.7428	41.7072.
XM_008767747.1	100362733	Irgm2	1.66082	5e-05	0.000380296	XM_008767747.1	3.55986	3.16463	9.78534	11.4772.
NM_001033690.1	291927	Orc6	1.65669	5e-05	0.000380296	NM_001033690.1	5.26005	5.65218	19.1032	15.3024.
NM_001047887.1	311013	Arsj	1.65205	5e-05	0.000380296	NM_001047887.1	2.22616	2.49837	7.37321	7.47497.
NM_001109163.1	499322	Fam111a	1.65131	5e-05	0.000380296	NM_001109163.1	3.01917	2.7454	9.11203	8.99551.
NM_207615.2	365395	Clcf1	1.64692	5e-05	0.000380296	NM_207615.2	4.83743	3.83029	13.9364	13.2079.
XM_008771679.1	684773	LOC684773	1.64293	5e-05	0.000380296	XM_008771679.1	5.92406	5.10622	18.0851	16.3624.
NM_013090.2	25624	Vamp1	1.6384	5e-05	0.000380296	NM_013090.2	1.99004	2.30038	6.93664	6.42028.
NM_001014071.1	313729	Errfi1	1.6361	5e-05	0.000380296	NM_001014071.1	6.16769	6.77435	20.1812	20.0459.
NM_001007004.1	316531	Tuba4a	1.63226	5e-05	0.000380296	NM_001007004.1	11.5627	11.3725	35.515	35.5838.
XM_006227647.2	308376	Gpr126	1.62934	5e-05	0.000380296	XM_006227647.2	2.37206	2.80474	7.7907	8.22485.
NM_022950.1	65044	C1galt1	1.62823	0.0001	0.000717875	NM_022950.1	10.8392	9.92929	30.8605	33.3419.
XM_001055696.4	680097	LOC680097	1.62698	5e-05	0.000380296	XM_001055696.4	322.397	306.849	965.431	978.09.
NM_053819.1	116510	Timp1	1.62679	5e-05	0.000380296	NM_053819.1	77.231	70.562	227.033	229.388.
XM_345363.7	366065	Cers6	1.6223	5e-05	0.000380296	XM_345363.7	8.28318	7.28125	23.3942	24.5234.
XM_006238082.2	362510	Melk	1.62029	5e-05	0.000380296	XM_006238082.2	3.1657	2.62673	9.46919	8.33891.
NM_001024257.1	307805	Cenpt	1.61991	5e-05	0.000380296	NM_001024257.1	2.48494	2.00773	7.13504	6.67344.
XM_006251795.2	305827	Wdhd1	1.61968	5e-05	0.000380296	XM_006251795.2	4.19504	4.44383	13.6674	12.8805.
XM_006233536.2	24962	Cth	1.61964	5e-05	0.000380296	XM_006233536.2	1.00184	1.648	4.05027	4.09266.
NM_001008826.3	414784	RT1-T24-4	1.61522	5e-05	0.000380296	NM_001008826.3	2.26809	1.71192	5.72482	6.46828.
NM_001106114.1	291157	Hist1h2bo	1.60465	5e-05	0.000380296	NM_001106114.1	11.2982	11.8426	44.7947	25.5817.
XM_008762188.1	497778	Dut	1.60406	0.0037	0.0173767	XM_008762188.1	2.51221	2.6733	8.05733	7.70653.
XM_008771773.1	100360950	LOC100360950	1.6027	5e-05	0.000380296	XM_008771773.1	43.7848	36.7633	114.528	130.106.
XM_006249891.2	84400	Prelp	1.60209	5e-05	0.000380296	XM_006249891.2	8.82815	6.99617	23.3829	24.6571.
NM_001108760.1	363054	Mpzl3	1.60161	5e-05	0.000380296	NM_001108760.1	1.17197	1.91462	4.75682	4.61044.
NM_001009654.1	295661	Spc25	1.60005	5e-05	0.000380296	NM_001009654.1	5.89392	3.47725	14.5547	13.8543.
NM_139342.1	246240	Ripk3	1.59865	5e-05	0.000380296	NM_139342.1	4.8665	3.87413	12.8824	13.5895.
XM_003751711.3	100910554	LOC100910554	1.59665	5e-05	0.000380296	XM_003751711.3	4.91411	3.48565	12.1721	13.2321.
NM_001106629.1	297738	Steap1	1.59448	5e-05	0.000380296	NM_001106629.1	7.21941	6.43208	20.9652	20.2604.
NM_031340.1	83508	Timeless	1.59312	5e-05	0.000380296	NM_031340.1	3.05663	2.79763	9.16927	8.49309.
NM_019232.3	29517	Sgk1	1.59102	5e-05	0.000380296	NM_019232.3	2.49459	1.93737	7.4753	5.87654.
XM_008766239.1	300782	Vwa9	1.59102	0.0004	0.00248614	XM_008766239.1	2.18484	1.67294	6.9804	4.64162.
NM_001106594.1	297176	Mad2l1	1.58538	5e-05	0.000380296	NM_001106594.1	4.66238	5.00856	15.1385	13.8828.
NM_022188.1	58946	Robo1	1.58339	0.00035	0.00221915	NM_022188.1	0.781972	1.26502	3.0371	3.0972.
NM_053311.1	29598	Atp2b1	1.58336	5e-05	0.000380296	NM_053311.1	11.6106	11.6233	34.225	35.3991.
XM_006234063.2	24693	Ptgs1	1.58031	0.0073	0.030631	XM_006234063.2	1.30331	1.0907	3.82038	3.3385.
XM_006234631.2	25406	Cd44	1.58004	5e-05	0.000380296	XM_006234631.2	69.5479	67.3091	203.072	206.101.
NM_031022.1	81651	Cspg4	1.57745	5e-05	0.000380296	NM_031022.1	6.91994	7.61697	20.351	23.0334.
NM_001044270.1	500929	Tuba1b	1.57516	5e-05	0.000380296	NM_001044270.1	117.998	119.882	356.361	352.443.
XM_006253573.2	29384	H2afy	1.57391	0.0045	0.020543	XM_006253573.2	2.31024	2.54057	8.47872	5.96263.
NM_001034032.1	619393	Dnajc12	1.57358	5e-05	0.000380296	NM_001034032.1	2.06013	2.31035	6.28576	6.72263.
XM_006231164.2	309400	Tmem2	1.56966	0.00025	0.00164236	XM_006231164.2	3.511	2.45226	9.78823	7.91282.
NM_001009657.1	296501	Hat1	1.56815	5e-05	0.000380296	NM_001009657.1	19.579	17.9017	55.3207	55.8185.
NM_001108352.1	360908	Cdc7	1.56797	5e-05	0.000380296	NM_001108352.1	2.52043	1.87734	7.28943	5.74945.
XM_008768086.1	360635	Etv4	1.56649	0.00025	0.00164236	XM_008768086.1	2.43887	1.49368	5.46611	6.18146.
XM_006243409.2	58840	Mapk6	1.56623	0.00025	0.00164236	XM_006243409.2	4.94446	6.27901	16.3928	16.8432.
XM_008768092.1	497672	Brca1	1.56594	5e-05	0.000380296	XM_008768092.1	1.30758	1.16433	3.25899	4.05962.
NM_053612.2	113906	Hspb8	1.56508	5e-05	0.000380296	NM_053612.2	21.0059	20.0038	59.6624	61.6828.
NM_173126.3	286910	Smim3	1.56377	5e-05	0.000380296	NM_173126.3	16.7874	15.8278	48.745	47.674.
XM_003748888.3	308755	Blm	1.55804	5e-05	0.000380296	XM_003748888.3	0.890297	1.19321	3.13572	2.99924.
NM_012862.1	25333	Mgp	1.55741	5e-05	0.000380296	NM_012862.1	1503.53	1403.45	4262.95	4293.05.
NM_053663.1	114122	Vcan	1.55659	5e-05	0.000380296	NM_053663.1	16.4479	14.404	43.6028	47.1502.
XM_006234352.2	116551	Pdk1	1.5563	5e-05	0.000380296	XM_006234352.2	6.88874	6.8836	20.3793	20.125.
XM_008767165.1	316452	Ccnyl1	1.55159	5e-05	0.000380296	XM_008767165.1	4.53088	5.06146	11.8088	16.3102.
XM_006253978.2	102549061	LOC102549061	1.54922	0.0001	0.000717875	XM_006253978.2	50.4481	51.9087	181.239	118.318.
NM_013190.4	25741	Pfkl	1.54852	5e-05	0.000380296	NM_013190.4	43.2335	40.2922	116.158	128.169.
XM_008765979.1	60379	Col5a3	1.54335	5e-05	0.000380296	XM_008765979.1	1.18007	1.36365	3.34903	4.06515.
XM_008766059.1	363040	St3gal4	1.54189	0.00105	0.00583974	XM_008766059.1	2.8729	2.73386	7.48108	8.84445.
NM_138882.1	85311	Pla1a	1.54027	5e-05	0.000380296	NM_138882.1	14.0297	12.7388	39.5073	38.3482.
XM_006231299.2	687696	Stambpl1	1.53939	0.0002	0.00134591	XM_006231299.2	1.20317	0.968117	3.21639	3.09491.
NM_001108873.1	364420	Tnfrsf10b	1.53714	5e-05	0.000380296	NM_001108873.1	2.5406	2.83988	8.00192	7.61325.
NM_001107146.2	304528	Rfc5	1.53646	5e-05	0.000380296	NM_001107146.2	4.51196	4.27635	13.345	12.1484.
XM_006242216.2	362978	Creld2	1.53467	5e-05	0.000380296	XM_006242216.2	14.1123	11.3547	36.5213	37.2626.
XM_003750733.2	316624	Klhl30	1.53198	5e-05	0.000380296	XM_003750733.2	3.28057	3.76594	10.5789	9.79835.
XM_006232322.2	295027	Pcdh18	1.52988	5e-05	0.000380296	XM_006232322.2	3.04983	3.70687	10.2678	9.24289.
NM_001270688.1	60338	Fxyd5	1.52862	5e-05	0.000380296	NM_001270688.1	24.2791	22.3889	64.7887	69.8526.
XM_008767410.1	316767	Ddx11	1.5239	5e-05	0.000380296	XM_008767410.1	1.30582	1.19793	3.53612	3.66389.
XM_006252117.2	305984	Cdca2	1.51964	5e-05	0.000380296	XM_006252117.2	2.50866	2.42894	7.58633	6.57076.
NM_001008886.2	294228	RT1-S3	1.51889	5e-05	0.000380296	NM_001008886.2	4.11743	2.8282	9.16714	10.737.
NM_001169152.1	287115	Pgp	1.51807	5e-05	0.000380296	NM_001169152.1	12.4105	11.3681	33.5055	34.5981.
XM_343671.6	363333	Chaf1a	1.51699	5e-05	0.000380296	XM_343671.6	4.39311	4.42759	12.7695	12.4748.
NM_001002819.2	360518	Gfpt2	1.51606	5e-05	0.000380296	NM_001002819.2	27.0415	20.8851	67.3907	69.6839.
NM_001204879.1	100534597	Apitd1	1.51463	5e-05	0.000380296	NM_001204879.1	5.87627	4.7234	14.6761	15.61.
NM_012778.1	25240	Aqp1	1.51448	5e-05	0.000380296	NM_012778.1	77.363	81.7183	246.893	207.595.
NM_001287107.1	83785	Vegfa	1.50914	5e-05	0.000380296	NM_001287107.1	5.00132	5.07589	13.8064	14.8774.
XM_006251072.2	25668	Cd38	1.50619	5e-05	0.000380296	XM_006251072.2	4.39509	4.56435	13.365	12.0852.
XM_008769228.1	304477	Kntc1	1.50333	5e-05	0.000380296	XM_008769228.1	2.72566	2.58447	8.33211	6.72191.
XM_006254398.2	291796	Usp14	1.50235	0.00925	0.0374097	XM_006254398.2	3.1571	3.1694	10.062	7.86125.
NM_012561.1	24373	Fst	1.50221	5e-05	0.000380296	NM_012561.1	15.8658	11.3625	37.1673	39.964.
XM_006254396.2	291796	Usp14	1.50213	5e-05	0.000380296	XM_006254396.2	11.2408	10.0598	31.8988	28.4378.
XM_006237874.1	362485	Ccne2	1.50139	5e-05	0.000380296	XM_006237874.1	1.53732	1.57308	4.50284	4.30318.
NM_023020.2	63845	Tmeff1	1.50089	5e-05	0.000380296	NM_023020.2	2.57997	2.41732	6.98539	7.15781.
XM_006252074.1	361047	Ska3	1.49773	5e-05	0.000380296	XM_006252074.1	3.44764	3.50854	10.1622	9.48192.
XM_008764183.1	500557	Nkain1	1.4966	5e-05	0.000380296	XM_008764183.1	6.75552	6.69322	19.4415	18.5078.
XM_006239718.2	500616	Socs5	1.49086	0.00205	0.0104362	XM_006239718.2	4.0777	3.75776	10.9122	11.1098.
NM_001110333.2	83785	Vegfa	1.48926	5e-05	0.000380296	NM_001110333.2	11.7219	8.07904	25.8107	29.7796.
NM_031550.1	25163	Cdkn2a	1.48884	5e-05	0.000380296	NM_031550.1	7.12556	8.56786	22.5077	21.5381.
XM_006250431.2	64473	Bpnt1	1.4882	0.005	0.022504	XM_006250431.2	1.17141	1.53942	3.67493	3.93.
XM_006254423.2	686179	MGC125239	1.483	5e-05	0.000380296	XM_006254423.2	8.21473	7.85191	22.5566	22.3545.
NM_153294.1	259224	Npw	1.48251	5e-05	0.000380296	NM_153294.1	2.8421	2.48882	8.61259	6.28381.
XM_008771954.1	686179	MGC125239	1.4817	0.0004	0.00248614	XM_008771954.1	3.26051	2.54036	7.87937	8.32111.
XM_006234502.2	295928	Slc39a13	1.47944	0.00055	0.00329573	XM_006234502.2	3.03233	3.15266	7.14601	10.1003.
NM_153628.2	266758	Sec11c	1.47933	5e-05	0.000380296	NM_153628.2	70.1706	70.7116	201.377	191.43.
NM_022274.1	64041	Birc5	1.47411	5e-05	0.000380296	NM_022274.1	5.22144	6.909	18.4408	15.259.
NM_001106206.1	292263	Fbxo5	1.4739	5e-05	0.000380296	NM_001106206.1	5.1116	5.54061	15.0074	14.5815.
NM_175761.2	299331	Hsp90aa1	1.47163	5e-05	0.000380296	NM_175761.2	1.79307	13.1883	21.3887	20.1598.
NM_001109344.2	502694	Dok5	1.4695	5e-05	0.000380296	NM_001109344.2	4.78911	3.7886	12.0289	11.7249.
XM_006229142.2	59294	Pold1	1.46644	5e-05	0.000380296	XM_006229142.2	2.38028	1.92146	5.96585	5.92154.
XM_006244828.2	363219	Mitd1	1.46611	0.0056	0.0246442	XM_006244828.2	4.68132	2.64893	10.9481	9.30369.
XM_006251578.2	85252	Xpo1	1.46578	5e-05	0.000380296	XM_006251578.2	21.9051	19.9927	59.2237	56.5033.
XM_006227642.2	292486	Aig1	1.4657	0.0011	0.00607703	XM_006227642.2	5.3389	4.20413	13.0065	13.3512.
XM_006238164.2	313211	Nipsnap3b	1.46483	0.00495	0.0223014	XM_006238164.2	3.26843	3.18312	10.4922	7.31602.
XM_008760701.1	681185	LOC681185	1.46308	5e-05	0.000380296	XM_008760701.1	2.82311	2.20233	7.00691	6.84808.
XM_006238383.2	102552336	LOC102552336	1.46256	5e-05	0.000380296	XM_006238383.2	1.20455	1.53135	3.84139	3.69867.
NM_001106268.1	292999	Chsy1	1.46195	5e-05	0.000380296	NM_001106268.1	16.5242	16.63	45.5842	45.7492.
NM_001123469.1	295277	Hist2h4	1.46115	5e-05	0.000380296	NM_001123469.1	249.893	235.203	663.53	672.077.
NM_031769.1	83578	Pdxk	1.45691	5e-05	0.000380296	NM_031769.1	4.85455	4.88691	14.3014	12.4408.
NM_001108400.2	361149	Ankrd37	1.4563	5e-05	0.000380296	NM_001108400.2	5.04515	3.99011	12.8377	11.9555.
NM_001134703.1	641315	Iffo2	1.45536	5e-05	0.000380296	NM_001134703.1	14.7575	16.5583	43.2068	42.6691.
NM_001109207.2	499914	Gins1	1.45324	5e-05	0.000380296	NM_001109207.2	4.64695	4.72336	13.0723	12.5857.
NM_001191782.1	314814	Nav3	1.45294	5e-05	0.000380296	NM_001191782.1	1.39801	1.38216	3.83815	3.77298.
XM_006231768.2	499505	Msh3	1.45281	5e-05	0.000380296	XM_006231768.2	1.36404	1.38964	4.02953	3.50839.
NM_053702.3	114494	Ccna2	1.45251	5e-05	0.000380296	NM_053702.3	7.67881	7.3167	21.2265	19.8137.
NM_130419.1	155696	Dcbld2	1.45087	5e-05	0.000380296	NM_130419.1	32.2875	31.6099	83.821	90.8575.
XM_006256704.2	302553	Suv39h1	1.44967	5e-05	0.000380296	XM_006256704.2	1.10947	1.27914	3.59287	2.93153.
XM_008767413.1	102553382	LOC102553382	1.44828	0.00025	0.00164236	XM_008767413.1	1.16168	1.05925	3.23013	2.8304.
NM_001109215.1	499966	Xrcc2	1.44812	5e-05	0.000380296	NM_001109215.1	1.22456	1.19097	3.04255	3.54827.
NM_001170462.1	293042	Sema4b	1.44798	5e-05	0.000380296	NM_001170462.1	3.65457	3.99462	9.96512	10.9039.
XM_006256528.2	361856	Tube1	1.44682	5e-05	0.000380296	XM_006256528.2	1.29312	1.17281	3.09522	3.62706.
XM_008762725.1	65044	C1galt1	1.44535	5e-05	0.000380296	XM_008762725.1	16.7522	16.9744	44.7165	47.131.
XM_008759584.1	100360594	Fanci	1.4453	5e-05	0.000380296	XM_008759584.1	3.34305	3.68605	10.0025	9.13914.
NM_001109004.2	367167	Traip	1.44461	5e-05	0.000380296	NM_001109004.2	1.07887	1.06576	2.92215	2.91532.
NM_001107408.1	307639	Gins3	1.44429	5e-05	0.000380296	NM_001107408.1	1.48414	1.71021	4.55398	4.13877.
XM_006253123.1	25288	Acsl1	1.44255	5e-05	0.000380296	XM_006253123.1	3.81933	6.22524	13.1429	14.1582.
XM_008770793.1	305987	Dock5	1.44235	5e-05	0.000380296	XM_008770793.1	2.27142	1.82836	5.23283	5.90887.
NM_001115013.1	498398	Selm	1.44206	5e-05	0.000380296	NM_001115013.1	149.8	144.951	398.292	402.569.
NM_001108016.2	313997	Mboat2	1.44163	5e-05	0.000380296	NM_001108016.2	1.74084	1.81617	4.64744	5.01437.
NM_177928.3	297508	Nampt	1.44027	5e-05	0.000380296	NM_177928.3	64.0387	60.4493	165.943	171.883.
NM_001271050.1	363216	Cnnm4	1.43988	5e-05	0.000380296	NM_001271050.1	1.05141	1.26899	3.13682	3.15839.
NM_012968.1	25466	Il1rap	1.439	5e-05	0.000380296	NM_012968.1	8.86501	8.31358	23.7257	22.8512.
XM_006235684.2	311670	Cstf1	1.43759	0.00705	0.0297831	XM_006235684.2	1.33926	0.925339	3.08241	3.05163.
XM_006241383.1	314856	Mdm2	1.43724	5e-05	0.000380296	XM_006241383.1	52.6978	49.6995	135.59	141.705.
XM_230961.7	296474	Helz2	1.43134	5e-05	0.000380296	XM_230961.7	1.49113	1.74954	4.02447	4.71552.
NM_001134425.1	292486	Aig1	1.43121	5e-05	0.000380296	NM_001134425.1	31.9579	34.3796	91.3858	87.5083.
NM_022381.3	25737	Pcna	1.42972	5e-05	0.000380296	NM_022381.3	52.6827	52.7813	144.115	139.999.
NM_019362.1	54348	Stk39	1.42972	5e-05	0.000380296	NM_019362.1	2.51003	2.93908	7.04661	7.63297.
NM_053786.1	116468	Rfc2	1.42929	5e-05	0.000380296	NM_053786.1	7.44935	6.27943	18.6028	18.3708.
XM_006231775.2	29546	Homer1	1.4291	5e-05	0.000380296	XM_006231775.2	2.9999	3.32696	7.84756	9.18927.
NM_053530.2	85489	Twist1	1.42903	5e-05	0.000380296	NM_053530.2	22.8641	20.968	57.8796	60.1453.
NM_001109203.1	499847	Prrg4	1.42862	5e-05	0.000380296	NM_001109203.1	13.6302	15.5157	39.9526	38.5048.
NM_001077231.1	686179	MGC125239	1.42762	0.0003	0.00193559	NM_001077231.1	3.15632	4.59855	10.1906	10.6703.
NM_021576.2	58813	Nt5e	1.42395	5e-05	0.000380296	NM_021576.2	2.97361	2.77967	7.52066	7.91649.
NM_001270798.1	29465	Trpv2	1.41443	0.00125	0.00679991	NM_001270798.1	1.9887	3.45913	8.38778	6.1336.
NM_030847.1	81505	Emp3	1.41345	5e-05	0.000380296	NM_030847.1	103.087	113.37	293.642	282.942.
XM_006230453.2	291234	Mki67	1.40804	5e-05	0.000380296	XM_006230453.2	4.23586	3.63021	10.3925	10.4821.
XM_006230458.1	309098	Tubgcp2	1.40775	0.0003	0.00193559	XM_006230458.1	3.0676	2.17375	6.48908	7.41742.
XM_006252168.2	305940	Sacs	1.40716	5e-05	0.000380296	XM_006252168.2	5.77075	4.99614	14.1805	14.3747.
NM_001127524.2	294930	Nceh1	1.40375	5e-05	0.000380296	NM_001127524.2	10.2488	11.5957	27.5256	30.2727.
NM_001025137.2	498256	Ier5	1.40301	5e-05	0.000380296	NM_001025137.2	20.0045	18.7348	50.9731	51.4741.
XM_008772679.1	308913	Egln1	1.40091	5e-05	0.000380296	XM_008772679.1	15.9075	15.3008	41.0086	41.4029.
XM_006248863.2	288480	Aimp2	1.4002	0.00245	0.012176	XM_006248863.2	3.46312	5.4953	11.4849	12.1597.
XM_006249884.2	304822	Pkp1	1.39914	5e-05	0.000380296	XM_006249884.2	12.1294	10.8559	29.2115	31.4107.
NM_001008366.1	361416	Cenpn	1.39737	0.00165	0.00864984	NM_001008366.1	1.97109	2.43705	6.97023	4.64173.
NM_001108742.1	362861	Slc41a2	1.39582	5e-05	0.000380296	NM_001108742.1	8.24524	7.48762	19.4334	21.9659.
XM_008759418.1	81505	Emp3	1.39515	0.0027	0.013239	XM_008759418.1	15.3425	14.0721	41.8544	35.5106.
XM_008763758.1	116640	Tnc	1.39484	5e-05	0.000380296	XM_008763758.1	56.9861	57.1115	143.864	156.166.
NM_001244855.1	362965	Rangap1	1.39176	5e-05	0.000380296	NM_001244855.1	26.5587	26.2231	69.8144	68.6841.
NM_080783.2	114860	Gale	1.39049	5e-05	0.000380296	NM_080783.2	42.3227	40.7953	107.204	110.705.
NM_001128083.1	688785	Trim8	1.38827	5e-05	0.000380296	NM_001128083.1	8.09359	7.53672	19.0343	21.8804.
XM_003751734.3	100364990	Pdss1	1.3882	5e-05	0.000380296	XM_003751734.3	1.89025	1.74222	5.45635	4.0517.
NM_001025023.1	362557	Ndc1	1.3856	5e-05	0.000380296	NM_001025023.1	8.55917	8.0541	21.5486	21.8586.
NM_001047107.1	365216	Cadm4	1.38535	5e-05	0.000380296	NM_001047107.1	30.811	27.3926	74.9301	77.1188.
XM_006231954.2	24373	Fst	1.38416	0.0019	0.00977261	XM_006231954.2	2.76271	2.58095	7.43157	6.51645.
NM_001109615.1	690987	Gys1	1.38333	5e-05	0.000380296	NM_001109615.1	24.0212	24.8513	61.9393	65.5539.
XM_006253730.2	361224	RGD1306058	1.38015	5e-05	0.000380296	XM_006253730.2	13.7264	12.629	34.2936	34.3082.
XM_008767407.1	102553881	LOC102553881	1.37971	0.00065	0.00381323	XM_008767407.1	1.28466	1.49137	3.35523	3.86843.
NM_001167840.1	25466	Il1rap	1.37899	5e-05	0.000380296	NM_001167840.1	1.93754	1.98989	4.95723	5.25747.
NM_001008282.1	287835	Galk1	1.37788	5e-05	0.000380296	NM_001008282.1	60.1155	56.5177	148.249	154.864.
XM_006243468.2	102554622	LOC102554622	1.37735	5e-05	0.000380296	XM_006243468.2	3.07505	3.11777	8.2695	7.81886.
NM_001040271.1	497778	Dut	1.37501	5e-05	0.000380296	NM_001040271.1	26.5812	29.736	78.604	67.466.
NM_001191985.1	500709	Itpk1	1.37495	5e-05	0.000380296	NM_001191985.1	2.34018	2.56312	5.84135	6.87578.
XM_006243461.2	315852	Ttk	1.37029	5e-05	0.000380296	XM_006243461.2	1.49279	1.9064	4.67214	4.11553.
XM_006244950.2	117279	Cflar	1.36963	0.0045	0.020543	XM_006244950.2	3.53054	2.92031	8.44529	8.224.
XM_008763373.1	29592	Bcat1	1.36743	0.00085	0.00485042	XM_008763373.1	6.29189	6.13702	15.1782	16.8898.
NM_001079937.1	290326	Pbk	1.36667	5e-05	0.000380296	NM_001079937.1	3.89904	3.3646	9.23399	9.49712.
XM_003750123.2	684439	Cenpo	1.36484	0.00025	0.00164236	XM_003750123.2	2.4736	1.9991	5.11731	6.40203.
NM_012554.3	24333	Eno1	1.36281	5e-05	0.000380296	NM_012554.3	546.709	521.644	1373.91	1373.74.
NM_001271333.1	681037	Prelid2	1.3611	5e-05	0.000380296	NM_001271333.1	10.1744	9.28789	26.489	23.5059.
XM_006244879.1	102548228	LOC102548228	1.3605	0.0026	0.012802	XM_006244879.1	1.39397	1.24793	3.95412	2.82958.
NM_001134879.1	314993	Atad2	1.35712	5e-05	0.000380296	NM_001134879.1	5.64472	5.79774	14.6682	14.6444.
XM_008764654.1	366608	Dock4	1.35616	5e-05	0.000380296	XM_008764654.1	3.25045	3.14137	7.62825	8.73495.
NM_001077644.1	292661	Ptgir	1.3546	5e-05	0.000380296	NM_001077644.1	3.84985	4.22074	10.0618	10.5768.
NM_001108299.1	360635	Etv4	1.35341	5e-05	0.000380296	NM_001108299.1	3.73253	3.93616	9.60084	9.99386.
XM_008770432.1	360991	Vrk2	1.35279	5e-05	0.000380296	XM_008770432.1	6.31186	5.61693	15.3765	15.0904.
NM_001008363.1	360772	Zfand2a	1.35242	5e-05	0.000380296	NM_001008363.1	18.5925	17.1485	43.8495	47.4111.
NM_001024967.1	287722	Tmem106a	1.34826	0.00015	0.0010372	NM_001024967.1	1.31067	1.49973	4.31778	2.83761.
NM_031107.1	81771	Rps6ka1	1.34803	5e-05	0.000380296	NM_031107.1	1.2585	0.887011	2.90659	2.55513.
NM_022183.2	360243	Top2a	1.34779	5e-05	0.000380296	NM_022183.2	15.7867	14.9092	40.2168	37.911.
XM_008772798.1	25741	Pfkl	1.34693	0.00295	0.014336	XM_008772798.1	6.01519	5.36875	16.1457	12.8116.
NM_001024268.2	81513	Lig1	1.34541	5e-05	0.000380296	NM_001024268.2	2.37201	2.6175	5.94717	6.73128.
NM_001108452.1	361422	Cotl1	1.34468	5e-05	0.000380296	NM_001108452.1	3.73867	3.27676	9.19005	8.62726.
NM_001130504.1	315164	Cenpm	1.34447	5e-05	0.000380296	NM_001130504.1	2.91419	3.04444	7.95521	7.17598.
NM_001108629.2	362368	Ggct	1.34278	5e-05	0.000380296	NM_001108629.2	7.99399	6.33455	17.6883	18.6545.
NM_001110334.2	83785	Vegfa	1.34205	5e-05	0.000380296	NM_001110334.2	8.8132	9.0751	22.6393	22.7097.
XM_006254341.2	307169	Mastl	1.34198	5e-05	0.000380296	XM_006254341.2	1.77623	1.48045	4.26213	3.99352.
XM_006254603.2	60350	Cd14	1.34071	0.00055	0.00329573	XM_006254603.2	1.00839	1.14583	2.89573	2.56038.
NM_001270809.1	170897	Sphk1	1.34063	5e-05	0.000380296	NM_001270809.1	3.51539	2.95374	8.94419	7.43959.
XM_006239313.2	500578	Tmem51	1.33693	0.00015	0.0010372	XM_006239313.2	0.947462	1.38641	3.19765	2.69802.
XM_008765148.1	299625	Lmnb2	1.33549	5e-05	0.000380296	XM_008765148.1	4.39094	4.94124	12.1976	11.3531.
NM_001164706.1	294288	Cuta	1.33514	0.00935	0.0377255	NM_001164706.1	3.6623	3.12998	8.85672	8.28025.
XM_232988.8	313233	Galnt12	1.33443	5e-05	0.000380296	XM_232988.8	2.74098	2.81148	6.98937	7.01262.
NM_001030027.1	290842	Gins4	1.33411	5e-05	0.000380296	NM_001030027.1	6.48966	7.16415	18.185	16.239.
NM_057213.2	117596	Atp6v1b2	1.3337	5e-05	0.000380296	NM_057213.2	32.234	32.0327	79.6958	82.2872.
NM_053719.1	114511	Emb	1.33355	5e-05	0.000380296	NM_053719.1	11.0438	8.87586	24.7771	25.4247.
XM_006228564.2	292729	Snrpa	1.32864	5e-05	0.000380296	XM_006228564.2	8.66786	9.5212	22.4557	23.229.
NM_012716.2	25027	Slc16a1	1.3286	5e-05	0.000380296	NM_012716.2	26.3201	22.2567	61.3736	60.631.
XM_008763778.1	298199	Plin2	1.32795	0.00395	0.0183543	XM_008763778.1	5.73871	8.55433	17.7329	18.1492.
NM_019358.1	54320	Pdpn	1.32353	5e-05	0.000380296	NM_019358.1	16.7895	14.8277	38.8789	40.2517.
XM_008771675.1	102548682	LOC102548682	1.32326	5e-05	0.000380296	XM_008771675.1	81.6226	112.73	234.61	251.719.
NM_031643.4	170851	Map2k1	1.32293	5e-05	0.000380296	NM_031643.4	74.2926	71.3801	180.606	183.828.
NM_033651.1	29728	Mcm4	1.3224	5e-05	0.000380296	NM_033651.1	19.0111	18.2322	47.9737	45.1646.
NM_013151.2	25692	Plat	1.3217	5e-05	0.000380296	NM_013151.2	142.534	141.554	364.858	345.25.
XM_006237453.2	689790	Clec2dl1	1.32147	5e-05	0.000380296	XM_006237453.2	3.83493	4.45078	9.19883	11.5089.
NM_001012174.1	361810	Fkbp5	1.32123	5e-05	0.000380296	NM_001012174.1	2.53663	2.36055	6.20553	6.03147.
NM_053291.3	24644	Pgk1	1.31919	5e-05	0.000380296	NM_053291.3	226.748	205.266	545.457	532.531.
NM_001108511.1	361685	Tnfrsf26	1.31844	5e-05	0.000380296	NM_001108511.1	2.30445	3.47782	7.84648	6.57427.
XM_343797.7	84393	Kif4a	1.31729	5e-05	0.000380296	XM_343797.7	1.72708	1.19793	3.53971	3.74933.
NM_001127606.1	100158225	LOC100158225	1.31619	5e-05	0.000380296	NM_001127606.1	1.72188	1.87484	4.66143	4.29465.
NM_175758.3	292657	Slc1a5	1.31561	5e-05	0.000380296	NM_175758.3	17.5156	17.7171	41.2112	46.4858.
XM_006230029.2	29657	Arntl	1.31415	5e-05	0.000380296	XM_006230029.2	9.05357	8.79508	22.7421	21.6397.
NM_017235.3	29540	Hsd17b7	1.31294	5e-05	0.000380296	NM_017235.3	9.46208	8.88538	23.9289	21.655.
NM_022712.1	64678	Tfrc	1.31128	5e-05	0.000380296	NM_022712.1	56.941	56.8837	146.358	136.11.
XM_006227601.2	102547056	LOC102547056	1.30995	5e-05	0.000380296	XM_006227601.2	9.4491	8.88975	25.3283	20.1397.
NM_017333.1	50672	Ednrb	1.30981	0.0048	0.0217175	NM_017333.1	1.41685	1.05068	2.64725	3.46999.
XM_008767960.1	287522	Smg6	1.30973	0.0001	0.000717875	XM_008767960.1	6.7238	6.52493	15.7469	17.096.
XM_006233454.2	308023	Ssx2ip	1.30815	5e-05	0.000380296	XM_006233454.2	8.60194	8.68211	21.0447	21.7547.
XM_001072932.5	690422	LOC690422	1.30777	5e-05	0.000380296	XM_001072932.5	1.74724	1.41748	3.79352	4.04104.
XM_008768998.1	54251	Flt1	1.30763	5e-05	0.000380296	XM_008768998.1	5.82184	7.63486	17.3938	15.9161.
NM_001107685.1	310537	RGD1560010	1.30668	5e-05	0.000380296	NM_001107685.1	4.16388	4.24448	11.1987	9.6013.
XM_006238632.2	171529	Kif2c	1.30526	5e-05	0.000380296	XM_006238632.2	3.34957	2.69136	7.71965	7.20917.
NM_001137642.1	362186	Kif18a	1.30218	5e-05	0.000380296	NM_001137642.1	1.9232	2.5023	5.82662	5.08675.
NM_053290.1	24642	Pgam1	1.30062	5e-05	0.000380296	NM_053290.1	273.028	257.728	663.291	644.144.
XM_006230530.1	293618	Ifitm1	1.30015	0.0094	0.0378794	XM_006230530.1	2.90373	1.71576	5.188	6.18768.
NM_001009466.2	362688	Gemin6	1.29937	0.0009	0.00509673	NM_001009466.2	2.14284	2.77598	5.4597	6.64659.
XM_008763452.1	312812	Eps8	1.29893	5e-05	0.000380296	XM_008763452.1	2.53042	3.0988	6.34565	7.50488.
NM_001025401.1	287830	Nup85	1.29869	5e-05	0.000380296	NM_001025401.1	11.0446	9.2472	25.8013	24.1174.
NM_001105713.1	24680	Prkca	1.2984	5e-05	0.000380296	NM_001105713.1	2.35841	2.25431	5.86631	5.47897.
NM_001024284.1	498873	MGC105567	1.29698	5e-05	0.000380296	NM_001024284.1	2.01291	2.36532	5.0394	5.7185.
NM_001127640.1	684050	PCOLCE2	1.29666	5e-05	0.000380296	NM_001127640.1	4.98972	5.30925	11.8891	13.4113.
NM_001010945.1	288591	Tmem120a	1.29657	5e-05	0.000380296	NM_001010945.1	43.3713	40.082	102.832	102.166.
XM_008772937.1	100362738	LOC100362738	1.29633	5e-05	0.000380296	XM_008772937.1	57.019	52.8533	136.525	133.325.
XM_008759639.1	293103	l7Rn6	1.29432	0.0106	0.0419221	XM_008759639.1	4.25892	4.06825	10.312	10.1114.
NM_012926.1	25408	Cd80	1.29402	0.00625	0.0270157	NM_012926.1	2.70891	2.09407	5.65106	6.1263.
XM_003750375.3	100910885	LOC100910885	1.29195	5e-05	0.000380296	XM_003750375.3	6.8207	7.59238	16.1368	19.1549.
NM_001002277.1	308923	Ahi1	1.2914	5e-05	0.000380296	NM_001002277.1	9.68049	9.7126	23.2409	24.2267.
NM_133425.3	171010	Ppp1r14c	1.29105	5e-05	0.000380296	NM_133425.3	3.89456	3.67553	9.48057	9.04397.
XM_008770223.1	305392	Ncapg	1.28961	5e-05	0.000380296	XM_008770223.1	6.41642	5.79661	15.3804	14.4758.
NM_052800.1	24834	Tk1	1.28862	5e-05	0.000380296	NM_052800.1	12.0827	10.3544	28.9686	25.844.
XM_006237502.2	689055	Rad51ap1	1.2874	0.00095	0.00535144	XM_006237502.2	1.16551	1.18135	3.59662	2.13177.
XM_006247505.2	303575	Kif18b	1.28499	5e-05	0.000380296	XM_006247505.2	1.37182	1.09519	3.41125	2.60036.
XM_006245165.1	301511	Arpc2	1.28493	0.0003	0.00193559	XM_006245165.1	29.6442	25.8281	62.2677	72.9019.
XM_008771397.1	361178	MGC112830	1.28454	5e-05	0.000380296	XM_008771397.1	11.2401	11.093	30.1932	24.2112.
XM_006256763.2	317391	Shroom4	1.28405	5e-05	0.000380296	XM_006256763.2	1.0037	1.03707	2.3172	2.65252.
NM_001108620.1	362335	Nup205	1.28312	5e-05	0.000380296	NM_001108620.1	7.78095	7.3357	19.5095	17.279.
NM_031753.1	79559	Alcam	1.28059	5e-05	0.000380296	NM_031753.1	35.1218	32.8307	82.0759	83.0071.
NM_001029916.1	295971	Depdc7	1.27948	5e-05	0.000380296	NM_001029916.1	2.58199	1.86392	5.63636	5.15616.
XM_006250488.1	498310	Nsl1	1.27871	5e-05	0.000380296	XM_006250488.1	1.12894	1.27017	3.14898	2.67179.
NM_001106507.1	296137	Bub1	1.27771	5e-05	0.000380296	NM_001106507.1	6.25539	6.31733	15.676	14.807.
NM_001025624.2	114637	Hmgn2	1.2774	5e-05	0.000380296	NM_001025624.2	28.6196	28.5791	69.791	68.8594.
XM_008768032.1	303378	Slfn13	1.27519	0.00225	0.0113305	XM_008768032.1	1.67419	1.78013	3.59355	4.76694.
XM_006257215.2	25448	Cenpi	1.27418	0.0001	0.000717875	XM_006257215.2	1.29123	1.93364	4.23448	3.56524.
NM_001107796.1	311598	Fam83d	1.27222	5e-05	0.000380296	NM_001107796.1	2.80659	2.78809	6.88277	6.63024.
XM_008764016.1	313582	Fhl3	1.26973	5e-05	0.000380296	XM_008764016.1	3.39299	2.35921	6.92979	6.93969.
XM_340982.7	360711	RGD1310335	1.26931	5e-05	0.000380296	XM_340982.7	1.80688	1.59303	4.212	3.98335.
NM_031011.3	81640	Amd1	1.26895	5e-05	0.000380296	NM_031011.3	34.9685	35.9007	87.8741	82.9108.
XM_006252834.2	25486	Myo9b	1.26866	0.00105	0.00583974	XM_006252834.2	2.47413	2.51997	5.51062	6.52202.
XM_008767345.1	367313	Col6a3	1.26843	0.00015	0.0010372	XM_008767345.1	2.09512	2.56526	4.91651	6.31029.
XM_006254437.2	361295	Ss18	1.26786	0.0032	0.0153442	XM_006254437.2	4.93524	4.12165	10.4915	11.3178.
NM_172019.2	246208	Ifi47	1.26721	5e-05	0.000380296	NM_172019.2	1.4073	2.0072	3.871	4.34756.
NM_001271323.1	100361269	Snrpa1	1.26719	5e-05	0.000380296	NM_001271323.1	20.8704	21.8406	54.369	48.4333.
NM_017180.2	29380	Phlda1	1.26381	5e-05	0.000380296	NM_017180.2	1.81397	1.54499	4.11542	3.95043.
NM_001044232.1	295496	Trmt10a	1.26379	5e-05	0.000380296	NM_001044232.1	10.0361	9.41807	23.1334	23.581.
NM_001100547.1	300980	Dusp7	1.2632	5e-05	0.000380296	NM_001100547.1	4.62566	3.47376	9.6261	9.8147.
NM_017033.2	24645	Pgm1	1.2623	5e-05	0.000380296	NM_017033.2	35.2495	33.3564	79.9709	84.5993.
NM_001025050.1	500545	Cdca8	1.25958	5e-05	0.000380296	NM_001025050.1	5.98142	4.12982	12.3152	11.8937.
XM_002729871.3	363015	Endod1	1.25899	5e-05	0.000380296	XM_002729871.3	9.1858	8.44529	20.5877	21.6083.
NM_013110.2	25647	Il7	1.2583	0.0025	0.0123777	NM_013110.2	1.75932	1.99368	4.6049	4.37281.
XM_006242160.2	300126	Gtse1	1.25819	0.00025	0.00164236	XM_006242160.2	5.07953	7.53886	16.6188	13.5639.
XM_008764262.1	313729	Errfi1	1.25805	0.0002	0.00134591	XM_008764262.1	1.2696	1.25726	3.29453	2.74903.
XM_216934.8	299933	Dscc1	1.25787	5e-05	0.000380296	XM_216934.8	1.8916	1.62944	4.06743	4.35287.
XM_006233043.2	295325	Igsf3	1.25448	5e-05	0.000380296	XM_006233043.2	2.52763	2.5116	5.03461	6.98809.
XM_006237708.2	316982	RGD1309621	1.25184	0.0004	0.00248614	XM_006237708.2	2.10206	2.38689	5.36152	5.32869.
XM_006246635.2	287444	Eif5a	1.25175	5e-05	0.000380296	XM_006246635.2	69.4343	72.4911	173.336	164.63.
XM_006229555.2	293844	Haus7	1.24809	5e-05	0.000380296	XM_006229555.2	9.58575	9.39977	22.2032	22.8925.
NM_001100778.1	399489	E2f1	1.24777	5e-05	0.000380296	NM_001100778.1	4.89425	4.91347	11.9899	11.3009.
NM_001013910.2	294962	Gnb4	1.24412	5e-05	0.000380296	NM_001013910.2	14.5021	14.0508	33.7458	33.8888.
XM_006243188.2	25630	Pkm	1.2398	5e-05	0.000380296	XM_006243188.2	519.417	459.113	1153.16	1157.79.
NM_001037208.1	362978	Creld2	1.23969	5e-05	0.000380296	NM_001037208.1	22.917	24.1429	57.2538	53.8775.
NM_001012747.2	362955	Nol12	1.23708	0.0006	0.00356005	NM_001012747.2	1.41262	1.25567	2.74087	3.54885.
XM_006232061.2	294804	Rai14	1.23662	5e-05	0.000380296	XM_006232061.2	11.1452	11.7354	27.3687	26.5485.
NM_001105879.1	288093	Arhgap31	1.23602	5e-05	0.000380296	NM_001105879.1	3.67328	3.44777	7.98764	8.78587.
NM_001100756.1	362696	Ttc7a	1.23439	5e-05	0.000380296	NM_001100756.1	15.2484	13.8296	33.7352	34.6801.
NM_001109274.1	500616	Socs5	1.2323	5e-05	0.000380296	NM_001109274.1	44.3258	43.8656	101.915	105.283.
NM_001012046.1	306141	Spry2	1.2318	5e-05	0.000380296	NM_001012046.1	6.53882	5.88307	14.1828	14.9911.
XM_006250417.1	689523	Lin9	1.23152	0.0006	0.00356005	XM_006250417.1	1.25023	0.869057	2.59721	2.37917.
XM_008771140.1	364534	Ssbp4	1.22933	0.00785	0.0325964	XM_008771140.1	2.2615	1.46046	3.99334	4.73312.
XM_008770019.1	305166	Agpat9	1.22767	5e-05	0.000380296	XM_008770019.1	1.48679	1.12341	2.80732	3.30546.
NM_001025402.1	288051	Umps	1.22647	5e-05	0.000380296	NM_001025402.1	30.1941	29.3296	72.5665	66.7153.
NM_130399.2	24165	Ada	1.2257	5e-05	0.000380296	NM_130399.2	9.77958	8.54127	21.8984	20.9482.
NM_001100834.1	294504	Ppa1	1.22562	5e-05	0.000380296	NM_001100834.1	41.9976	39.7785	99.1424	92.0958.
XM_008765707.1	300266	Cbx5	1.22386	5e-05	0.000380296	XM_008765707.1	20.131	18.8655	46.0786	45.0054.
NM_001130542.1	299940	Sntb1	1.22358	5e-05	0.000380296	NM_001130542.1	14.9826	14.558	34.4437	34.5412.
NM_001101008.1	683722	LOC683722	1.22137	0.0032	0.0153442	NM_001101008.1	7.36592	5.81521	16.9321	13.802.
NM_031621.1	58838	Sh2b3	1.21985	5e-05	0.000380296	NM_031621.1	8.07484	7.43639	18.4976	17.6316.
XM_008771885.1	60416	Pfkp	1.21897	5e-05	0.000380296	XM_008771885.1	41.2814	37.6447	91.3852	92.3397.
XM_006228420.2	308416	Tomm40	1.21685	5e-05	0.000380296	XM_006228420.2	28.36	23.8168	58.7791	62.5003.
NM_181635.2	353302	Kif15	1.2118	5e-05	0.000380296	NM_181635.2	2.45545	2.34515	6.01097	5.10847.
NM_001105869.2	288003	Rfc4	1.21121	5e-05	0.000380296	NM_001105869.2	11.6199	12.0614	28.9937	25.8362.
XM_006240530.2	362779	Vrk1	1.21003	0.0017	0.00887866	XM_006240530.2	3.44781	2.33359	6.8134	6.56148.
XM_006251087.1	289707	Lyar	1.20976	5e-05	0.000380296	XM_006251087.1	19.8348	19.1685	46.4152	43.7991.
NM_053741.1	114560	Rap2a	1.20955	0.0001	0.000717875	NM_053741.1	3.57597	3.85881	9.77934	7.4148.
NM_001191748.1	312046	Dbf4	1.20921	5e-05	0.000380296	NM_001191748.1	3.02064	2.04969	6.31572	5.40741.
NM_031058.1	81709	Msh2	1.20783	5e-05	0.000380296	NM_031058.1	5.24512	3.86054	10.5391	10.4941.
XM_003749350.3	690131	LOC690131	1.20764	5e-05	0.000380296	XM_003749350.3	13.311	11.7935	27.5818	30.3996.
NM_001106762.1	299356	Syne3	1.20706	5e-05	0.000380296	NM_001106762.1	1.73844	1.56448	3.59487	4.0305.
XM_006244988.2	316425	Sgol2	1.20649	0.00085	0.00485042	XM_006244988.2	2.82762	2.65149	6.38801	6.25644.
NM_001012051.1	306695	Zfp367	1.20443	5e-05	0.000380296	NM_001012051.1	5.56393	5.71406	13.1677	12.822.
NM_053479.1	85241	Pola1	1.20297	5e-05	0.000380296	NM_053479.1	5.02192	5.06912	11.6965	11.5343.
NM_001170575.1	293947	Arhgap18	1.20253	5e-05	0.000380296	NM_001170575.1	2.87955	3.0989	7.12845	6.63056.
XM_006251209.2	289753	Rhbdd3	1.20217	0.0006	0.00356005	XM_006251209.2	2.12118	1.87505	4.32111	4.87365.
NM_012571.2	24401	Got1	1.19904	5e-05	0.000380296	NM_012571.2	9.4971	9.78184	22.9656	21.2962.
XM_006233537.2	295538	Depdc1	1.19814	5e-05	0.000380296	XM_006233537.2	2.95691	2.22165	6.31394	5.56796.
XM_006238845.2	29585	Gjb3	1.19604	5e-05	0.000380296	XM_006238845.2	1.37348	1.24064	3.283	2.70623.
NM_019296.1	54237	Cdk1	1.19591	5e-05	0.000380296	NM_019296.1	25.6717	24.3639	57.9793	56.6469.
NM_001107888.2	312706	Emg1	1.19497	5e-05	0.000380296	NM_001107888.2	22.9651	21.4339	52.058	49.5889.
XM_008768663.1	100911041	Tmem45al	1.19489	5e-05	0.000380296	XM_008768663.1	5.67755	6.19506	14.5061	12.6735.
NM_022593.4	64525	Tceb1	1.1932	0.0001	0.000717875	NM_022593.4	6.05018	5.39787	13.867	12.3101.
XM_006234964.2	296136	Nphp1	1.19235	0.0113	0.0441673	XM_006234964.2	1.32637	1.06399	2.55719	2.90537.
XM_006241237.2	680280	Gas2l3	1.19196	5e-05	0.000380296	XM_006241237.2	1.62562	1.57462	3.82215	3.4892.
NM_001107293.1	306261	Eaf1	1.19176	5e-05	0.000380296	NM_001107293.1	7.7193	7.10288	16.7325	17.1261.
XM_006252478.2	306182	Ipo5	1.19124	5e-05	0.000380296	XM_006252478.2	90.119	96.2263	207.376	218.141.
XM_006239906.2	24609	Odc1	1.18983	0.0006	0.00356005	XM_006239906.2	14.186	13.299	31.3341	31.3663.
NM_001100502.1	288333	Gbe1	1.18865	5e-05	0.000380296	NM_001100502.1	11.2161	11.5988	25.5385	26.4656.
XM_008767071.1	117279	Cflar	1.18802	5e-05	0.000380296	XM_008767071.1	9.38619	9.47753	22.5353	20.4438.
XM_008769321.1	288741	Ficd	1.18667	0.0036	0.0169676	XM_008769321.1	1.0147	1.14192	2.74945	2.15957.
XM_003751494.3	305987	Dock5	1.18634	5e-05	0.000380296	XM_003751494.3	3.65716	3.4968	7.79594	8.48466.
XM_006252623.2	306270	Oxnad1	1.18504	0.0019	0.00977261	XM_006252623.2	4.05406	4.09495	9.27224	9.25609.
XM_008772329.1	89808	Cx3cl1	1.18497	5e-05	0.000380296	XM_008772329.1	5.23797	4.28942	9.69221	11.969.
XM_008772710.1	25679	Itpr3	1.18434	0.0012	0.00656143	XM_008772710.1	2.88104	1.42297	5.88362	3.89763.
NM_031123.2	81801	Stc1	1.1841	5e-05	0.000380296	NM_031123.2	1.46933	1.36715	3.12217	3.32293.
XM_008772571.1	690743	Mlkl	1.1841	0.00035	0.00221915	XM_008772571.1	4.20669	2.93847	8.24147	7.99392.
NM_012529.3	24264	Ckb	1.18326	5e-05	0.000380296	NM_012529.3	10.9268	9.95091	23.2356	24.1753.
NM_001191066.1	680111	Rbl1	1.18314	5e-05	0.000380296	NM_001191066.1	2.99555	3.74471	7.93644	7.36873.
NM_001107665.1	310306	Usp13	1.18214	5e-05	0.000380296	NM_001107665.1	1.73297	1.95941	4.31898	4.05953.
XM_006245393.2	316602	Hjurp	1.1815	5e-05	0.000380296	XM_006245393.2	1.5516	1.37726	3.3884	3.2546.
NM_001005878.1	294286	Kifc1	1.18121	5e-05	0.000380296	NM_001005878.1	3.99555	3.07609	7.66252	8.37367.
NM_138548.2	191575	Nme1	1.17935	5e-05	0.000380296	NM_138548.2	142.347	136.367	317.102	314.115.
NM_001015037.1	541589	Ccbl2	1.17892	5e-05	0.000380296	NM_001015037.1	7.60809	6.92128	16.4783	16.4172.
XM_006230804.2	309172	Frmd8	1.17683	0.0033	0.0157461	XM_006230804.2	4.01689	3.13299	8.73529	7.42909.
NM_001025768.1	499933	Dsn1	1.1746	5e-05	0.000380296	NM_001025768.1	4.08114	4.42622	9.58819	9.61551.
XM_578575.6	503052	Vash1	1.17198	5e-05	0.000380296	XM_578575.6	1.85237	1.8571	4.07804	4.28014.
XM_008769922.1	289437	Glmn	1.16957	0.0004	0.00248614	XM_008769922.1	3.6002	4.25968	9.72111	7.95924.
XM_008758836.1	103689992	LOC103689992	1.16956	5e-05	0.000380296	XM_008758836.1	37.0095	32.5446	79.0629	77.3943.
XM_006233214.1	295394	Dph5	1.16935	0.00105	0.00583974	XM_006233214.1	7.15098	7.23676	16.8113	15.5483.
XM_006235489.2	362261	Lpin3	1.16881	5e-05	0.000380296	XM_006235489.2	5.33285	4.19532	9.91834	11.5035.
NM_019357.1	54319	Ezr	1.16838	5e-05	0.000380296	NM_019357.1	14.1526	13.1048	31.3655	29.8978.
NM_138528.1	171562	Ero1l	1.16835	5e-05	0.000380296	NM_138528.1	17.7344	17.098	37.2988	40.9887.
NM_001011925.1	291874	Nup93	1.16742	5e-05	0.000380296	NM_001011925.1	10.1051	11.0339	24.4055	23.0746.
NM_001108079.1	314694	Chst11	1.16601	0.00225	0.0113305	NM_001108079.1	4.67093	4.19643	9.11706	10.7804.
NM_001108595.1	362228	Naa20	1.16534	0.0117	0.0454923	NM_001108595.1	3.92079	4.5294	10.2898	8.66286.
NM_001135238.1	684352	Twf2	1.16497	5e-05	0.000380296	NM_001135238.1	5.13478	5.16334	11.5275	11.5639.
XM_006252206.2	56819	Extl3	1.16485	5e-05	0.000380296	XM_006252206.2	4.67203	4.63068	10.0179	10.8397.
XM_008773229.1	302642	Sat1	1.16445	0.01215	0.0469401	XM_008773229.1	30.1615	27.1689	64.6192	63.886.
XM_008773228.1	302642	Sat1	1.16439	0.0006	0.00356005	XM_008773228.1	39.0272	38.3284	87.9412	85.4429.
XM_225880.8	307380	Piezo2	1.16403	5e-05	0.000380296	XM_225880.8	15.7166	16.0484	33.4428	37.7372.
NM_001257349.1	80850	Gng2	1.15926	5e-05	0.000380296	NM_001257349.1	1.92226	2.3627	4.72277	4.84734.
XM_008768536.1	58946	Robo1	1.158	0.0001	0.000717875	XM_008768536.1	1.13894	1.47122	3.26584	2.55869.
XM_006241296.2	29598	Atp2b1	1.15758	5e-05	0.000380296	XM_006241296.2	14.2645	14.1983	32.0049	31.4908.
NM_001100514.1	291540	Cep76	1.15584	5e-05	0.000380296	NM_001100514.1	2.87405	2.72444	6.54205	5.93217.
NM_017089.2	25186	Efnb1	1.1555	5e-05	0.000380296	NM_017089.2	6.10225	5.61273	12.4701	13.6264.
XM_575365.5	500011	RGD1563091	1.1552	5e-05	0.000380296	XM_575365.5	3.75478	4.09269	8.33591	9.14156.
NM_001009645.1	293502	Kif22	1.15495	5e-05	0.000380296	NM_001009645.1	12.9511	11.3388	27.3777	26.7103.
NM_001033967.2	24184	Ak2	1.154	5e-05	0.000380296	NM_001033967.2	43.5928	42.367	98.4609	92.8257.
NM_001105791.1	287420	Pfas	1.1535	0.0001	0.000717875	NM_001105791.1	3.76839	4.00049	9.13418	8.1479.
XM_003751952.3	100364062	LOC100364062	1.15156	5e-05	0.000380296	XM_003751952.3	1.14902	0.913379	2.41923	2.16246.
NM_001012028.1	304951	Nuf2	1.15133	5e-05	0.000380296	NM_001012028.1	8.16499	8.24432	18.8703	17.5778.
XM_008760501.1	100911700	LOC100911700	1.14994	5e-05	0.000380296	XM_008760501.1	2.333	2.60937	5.05667	5.91069.
NM_001134584.1	363020	Smco4	1.14821	5e-05	0.000380296	NM_001134584.1	8.15201	7.34331	18.4539	15.8897.
NM_053354.3	84350	Dnmt1	1.14798	5e-05	0.000380296	NM_053354.3	8.3066	8.53693	18.4276	18.8982.
NM_001107387.1	307428	Tnfaip8	1.14597	5e-05	0.000380296	NM_001107387.1	5.72414	6.50407	12.2809	14.7795.
XM_006249100.2	192154	Hip1	1.14569	0.01145	0.0447146	XM_006249100.2	1.90937	2.17144	4.04832	4.98057.
NM_001107979.1	313582	Fhl3	1.14456	0.0087	0.0355063	NM_001107979.1	2.0271	1.40543	3.8116	3.77697.
NM_013149.2	25690	Ahr	1.13814	5e-05	0.000380296	NM_013149.2	14.165	13.4057	30.3331	30.3491.
XM_008772828.1	690032	Wdr4	1.13757	5e-05	0.000380296	XM_008772828.1	4.45381	6.37348	12.3062	11.5149.
XM_003750407.3	300242	Krt7	1.1372	5e-05	0.000380296	XM_003750407.3	1.65243	1.86056	3.67829	4.04866.
NM_024158.1	79127	Dck	1.13707	5e-05	0.000380296	NM_024158.1	9.18866	10.7142	21.6011	22.172.
XM_006239178.2	298586	Mrto4	1.13593	5e-05	0.000380296	XM_006239178.2	11.4834	12.7631	25.6607	27.6237.
NM_181389.2	353233	Nsmaf	1.13576	0.00015	0.0010372	NM_181389.2	7.26683	6.27503	15.2917	14.4644.
NM_053830.2	116555	Nup107	1.13486	5e-05	0.000380296	NM_053830.2	10.8742	9.83609	23.3028	22.1764.
XM_006235935.2	311984	Gsap	1.13477	5e-05	0.000380296	XM_006235935.2	6.76052	6.18603	14.6925	13.736.
NM_001108112.1	315298	Racgap1	1.13314	5e-05	0.000380296	NM_001108112.1	2.47982	2.51407	5.34978	5.60356.
NM_001108028.1	314196	L2hgdh	1.13242	5e-05	0.000380296	NM_001108028.1	2.65859	2.865	6.06302	6.04609.
XM_006254920.2	291441	Ska1	1.13083	0.0016	0.00843318	XM_006254920.2	1.78451	1.12412	3.56711	2.80235.
NM_053986.1	117057	Myo1b	1.12993	5e-05	0.000380296	NM_053986.1	13.1213	12.7675	29.1494	27.5079.
NM_001191655.1	303670	Tmem104	1.12993	0.00035	0.00221915	NM_001191655.1	2.14049	2.36103	4.49693	5.3546.
NM_053691.2	114482	Nek2	1.12838	5e-05	0.000380296	NM_053691.2	4.60183	3.57668	8.9136	8.96572.
NM_012839.2	25309	Cycs	1.12833	5e-05	0.000380296	NM_012839.2	72.4139	74.6204	161.764	159.661.
XM_006237750.2	297783	Mybl1	1.12748	0.0011	0.00607703	XM_006237750.2	2.3187	1.46481	3.76459	4.50147.
NM_001107873.2	312538	Mcm2	1.12668	5e-05	0.000380296	NM_001107873.2	9.54923	10.9693	22.5773	22.2261.
NM_133388.1	170900	Rbm14	1.12602	5e-05	0.000380296	NM_133388.1	7.27401	7.71741	16.6046	16.115.
XM_006237977.2	500430	Ankrd6	1.12601	0.00135	0.00726266	XM_006237977.2	1.34496	0.918891	2.59607	2.3449.
NM_017243.2	29562	Prps1	1.12487	5e-05	0.000380296	NM_017243.2	8.88794	8.4588	18.637	19.1932.
NM_017000.3	24314	Nqo1	1.12467	5e-05	0.000380296	NM_017000.3	25.0238	24.4115	52.1967	55.5977.
NM_019371.1	54702	Egln3	1.12375	5e-05	0.000380296	NM_019371.1	6.84526	6.14899	13.9553	14.3608.
XM_574997.6	499675	Hist2h2ac	1.12166	5e-05	0.000380296	XM_574997.6	22.3805	19.2297	45.6658	44.8767.
NM_017100.1	25515	Plk1	1.11946	5e-05	0.000380296	NM_017100.1	3.26813	3.18425	7.25991	6.7589.
XM_006245083.2	102553119	LOC102553119	1.11945	0.01225	0.0472775	XM_006245083.2	2.36884	1.08947	3.70226	3.81138.
XM_006250631.2	305149	Nudt9	1.11769	0.00405	0.0187489	XM_006250631.2	5.19683	5.16181	13.503	8.97527.
NM_031622.2	58840	Mapk6	1.11753	5e-05	0.000380296	NM_031622.2	36.9714	30.1802	74.1278	71.5746.
NM_001047858.3	296271	Srxn1	1.11696	5e-05	0.000380296	NM_001047858.3	6.14365	6.1018	13.1591	13.4.
XM_006248919.2	25266	Pdgfa	1.11685	5e-05	0.000380296	XM_006248919.2	10.8463	10.4319	22.9748	23.1719.
XM_008771686.1	100910366	LOC100910366	1.11414	0.004	0.0185404	XM_008771686.1	3.80387	3.98953	7.58722	9.28284.
XM_006249960.2	360853	Uchl5	1.11323	0.002	0.0102328	XM_006249960.2	4.5413	3.14449	9.05405	7.57263.
NM_001047104.1	361128	Nr2c2ap	1.11293	0.00045	0.00276388	NM_001047104.1	7.25185	6.39037	15.3605	14.1454.
NM_001013147.1	308444	Axl	1.11268	5e-05	0.000380296	NM_001013147.1	56.1385	54.7099	117.212	122.494.
XM_006251331.2	360962	Tacc3	1.11206	5e-05	0.000380296	XM_006251331.2	8.7929	8.86379	19.2894	18.8762.
NM_001106584.1	296883	Rpa3	1.11133	5e-05	0.000380296	NM_001106584.1	42.769	38.0627	88.4639	86.1691.
NM_001012204.1	363286	Traf3ip1	1.1113	0.0025	0.0123777	NM_001012204.1	1.12051	1.30299	2.82129	2.41446.
NM_001025405.2	292907	Ruvbl2	1.10971	5e-05	0.000380296	NM_001025405.2	29.0167	25.2214	58.7236	58.3234.
NM_001271731.1	289754	Xbp1	1.10971	0.00185	0.00954617	NM_001271731.1	7.92467	8.90709	18.0128	18.3106.
NM_012589.2	24498	Il6	1.1092	5e-05	0.000380296	NM_012589.2	12.8378	9.23407	26.3151	21.2994.
NM_001007735.1	361526	Sertad1	1.10892	5e-05	0.000380296	NM_001007735.1	33.0393	29.7762	68.4839	66.9993.
XM_008763483.1	448830	Ly96	1.10853	5e-05	0.000380296	XM_008763483.1	11.7665	11.7181	25.3172	25.3216.
NM_134356.1	171357	Ptprg	1.10747	5e-05	0.000380296	NM_134356.1	6.26118	6.19733	12.1914	14.6525.
XM_006242101.2	362965	Rangap1	1.10696	0.00685	0.0290589	XM_006242101.2	3.23592	2.73457	5.72706	7.13284.
XM_008764822.1	362779	Vrk1	1.10693	0.013	0.0497004	XM_008764822.1	1.9034	1.20851	3.69407	3.00857.
NM_001271045.1	29686	Scn1b	1.10532	0.00335	0.0159473	NM_001271045.1	1.94791	2.93471	4.80252	5.70232.
XM_006237703.2	362466	Bicd1	1.10492	5e-05	0.000380296	XM_006237703.2	2.29321	2.40624	4.92459	5.18331.
NM_053319.3	58945	Dynll1	1.10044	5e-05	0.000380296	NM_053319.3	343.361	326.382	726.571	709.497.
XM_008770448.1	305584	Rel	1.09882	5e-05	0.000380296	XM_008770448.1	1.33337	1.03363	2.27483	2.7948.
NM_130400.2	24312	Dhfr	1.09877	5e-05	0.000380296	NM_130400.2	7.44579	7.04475	15.5003	15.5345.
XM_008771492.1	306764	Nsd1	1.09874	0.01015	0.0404499	XM_008771492.1	1.81532	2.30605	4.47119	4.35547.
NM_001105814.1	287537	Abr	1.09834	5e-05	0.000380296	NM_001105814.1	12.1901	12.4945	25.6635	27.1883.
NM_001008280.1	287633	Lrrc59	1.09758	5e-05	0.000380296	NM_001008280.1	139.058	142.402	303.208	299.104.
XM_006249285.2	84509	Ran	1.09167	0.00035	0.00221915	XM_006249285.2	39.8772	38.1985	87.9292	78.4658.
NM_138892.1	192252	Dctpp1	1.0915	5e-05	0.000380296	NM_138892.1	10.0696	10.1304	20.5758	22.4695.
NM_001025646.1	294074	Cep55	1.09041	5e-05	0.000380296	NM_001025646.1	4.30865	3.96766	8.95364	8.6695.
XM_006233783.2	296624	Dolpp1	1.08973	5e-05	0.000380296	XM_006233783.2	1.86493	1.74214	3.91008	3.767.
XM_006239905.2	313974	Trib2	1.08864	5e-05	0.000380296	XM_006239905.2	5.7793	5.8998	12.2695	12.5689.
XM_006250721.2	171551	Cxcl3	1.08746	5e-05	0.000380296	XM_006250721.2	28.6896	22.3208	60.9122	47.4851.
XM_006238511.2	313427	Usp24	1.08609	0.0022	0.0111088	XM_006238511.2	2.56572	2.13333	4.64191	5.3341.
XM_006254839.2	307380	Piezo2	1.08331	0.0015	0.00797185	XM_006254839.2	3.26317	3.31391	6.89353	7.0426.
NM_001109412.1	680477	Haus3	1.08116	0.00015	0.0010372	NM_001109412.1	4.21604	5.49448	11.6881	8.85676.
NM_022508.1	64300	Mthfd1	1.08071	5e-05	0.000380296	NM_022508.1	18.9872	19.5776	41.1125	40.4553.
XM_006243439.2	682147	Mb21d1	1.08031	5e-05	0.000380296	XM_006243439.2	1.75017	1.77249	3.33664	4.11196.
NM_001130988.1	681062	Slbp	1.07863	5e-05	0.000380296	NM_001130988.1	26.549	27.581	60.1964	54.1278.
XM_008758635.1	100910848	LOC100910848	1.0767	0.006	0.0260964	XM_008758635.1	1.81	2.10541	3.92784	4.33058.
NM_001044224.1	252918	Spag5	1.0766	5e-05	0.000380296	NM_001044224.1	4.42003	4.423	9.45024	9.20022.
XM_008758643.1	309368	Lama2	1.07592	5e-05	0.000380296	XM_008758643.1	5.44881	5.40884	10.7451	12.1436.
XM_006252908.2	361128	Nr2c2ap	1.0746	5e-05	0.000380296	XM_006252908.2	18.401	18.0947	40.0655	36.7994.
XM_006253982.2	102551184	LOC102551184	1.07195	5e-05	0.000380296	XM_006253982.2	339.64	312.13	691.563	678.634.
NM_001130500.1	300126	Gtse1	1.07024	0.00485	0.0219171	NM_001130500.1	7.85274	4.4695	10.999	14.8751.
NM_001169139.1	306575	Ckap2	1.07013	5e-05	0.000380296	NM_001169139.1	19.1803	20.729	42.1779	41.6165.
NM_001014090.1	315594	Oaf	1.06895	5e-05	0.000380296	NM_001014090.1	80.6402	78.5268	162.01	171.908.
NM_001008891.2	361233	Ssr1	1.06854	5e-05	0.000380296	NM_001008891.2	85.3906	89.0252	187.45	178.354.
XM_008772572.1	690743	Mlkl	1.06726	5e-05	0.000380296	XM_008772572.1	8.80141	7.8428	16.2064	18.6707.
XM_003750448.3	363028	Spc24	1.06721	5e-05	0.000380296	XM_003750448.3	7.82246	7.31556	17.399	14.3208.
NM_019335.1	54287	Eif2ak2	1.06661	5e-05	0.000380296	NM_019335.1	22.3303	24.9251	47.2227	51.7537.
NM_001169145.1	364224	Acyp2	1.06628	5e-05	0.000380296	NM_001169145.1	12.1389	10.7395	24.6006	23.3074.
XM_006229433.2	308761	Prc1	1.066	0.0002	0.00134591	XM_006229433.2	5.96248	6.25585	12.4786	13.102.
NM_001108324.1	360739	Ranbp1	1.06586	5e-05	0.000380296	NM_001108324.1	83.9849	86.0279	183.8	172.108.
NM_022926.1	29750	Galnt7	1.06582	0.00095	0.00535144	NM_022926.1	5.47165	4.5465	10.3544	10.6171.
XM_006229437.2	308761	Prc1	1.06573	0.00775	0.032241	XM_006229437.2	4.15943	6.06328	12.5651	8.83339.
NM_001109199.1	499801	Ifih1	1.06565	5e-05	0.000380296	NM_001109199.1	5.2641	6.77515	11.7062	13.4933.
NM_001009662.1	297814	Car8	1.0656	5e-05	0.000380296	NM_001009662.1	2.18578	1.51754	3.72462	4.02659.
NM_001271324.1	100361133	Mycbp	1.06557	5e-05	0.000380296	NM_001271324.1	12.7787	13.85	28.9777	26.756.
NM_001014167.1	361751	Rnls	1.06531	0.0006	0.00356005	NM_001014167.1	1.9445	1.28681	3.09466	3.66724.
NM_001004229.1	295692	Nup35	1.06204	5e-05	0.000380296	NM_001004229.1	14.1255	13.3565	28.7354	28.6437.
XM_008758634.1	100910848	LOC100910848	1.06176	5e-05	0.000380296	XM_008758634.1	3.5865	3.23979	7.60103	6.64869.
XM_006249182.2	360793	Rhbdd2	1.0612	5e-05	0.000380296	XM_006249182.2	3.65446	3.05096	6.63169	7.36023.
NM_031135.2	81813	Klf10	1.0606	5e-05	0.000380296	NM_031135.2	3.55488	4.15188	8.42773	7.64708.
NM_001103353.2	691995	LOC691995	1.0601	5e-05	0.000380296	NM_001103353.2	1.83473	1.49804	3.81298	3.13608.
NM_023025.2	65210	Cyp2j4	1.05996	5e-05	0.000380296	NM_023025.2	2.09589	1.77127	4.04345	4.01912.
NM_001077673.1	362412	Rad18	1.05977	5e-05	0.000380296	NM_001077673.1	3.02654	3.67014	7.61928	6.34055.
NM_001012741.1	291437	Lipg	1.05964	5e-05	0.000380296	NM_001012741.1	2.88504	2.38944	5.36868	5.62554.
NM_057119.1	117259	Tra2b	1.05932	5e-05	0.000380296	NM_057119.1	34.0713	36.7474	76.4041	71.1781.
NM_001014215.1	363198	Cenpq	1.05867	5e-05	0.000380296	NM_001014215.1	2.50322	2.48892	5.89189	4.50676.
NM_017008.4	24383	Gapdh	1.05742	5e-05	0.000380296	NM_017008.4	916.165	906.75	1908.12	1885.74.
XM_008773846.1	103694877	LOC103694877	1.05614	0.0001	0.000717875	XM_008773846.1	3.47415	3.38057	6.9887	7.26469.
NM_001271249.1	679504	Tmem194	1.05544	5e-05	0.000380296	NM_001271249.1	1.92357	2.0543	3.96334	4.30408.
NM_031571.2	29263	Acvr2a	1.05505	0.0067	0.0285961	NM_031571.2	3.12929	3.98324	7.08407	7.69428.
XM_006256128.2	114851	Cdkn1a	1.05467	5e-05	0.000380296	XM_006256128.2	57.5149	59.9658	117.282	126.754.
NM_001134850.1	680594	Dph3	1.0509	5e-05	0.000380296	NM_001134850.1	8.18254	8.15002	16.3058	17.5323.
NM_001025039.2	499602	LOC499602	1.05086	0.00105	0.00583974	NM_001025039.2	1.96953	1.44022	3.48419	3.58001.
NM_053623.1	113976	Acsl4	1.049	5e-05	0.000380296	NM_053623.1	23.5295	21.4074	46.1956	46.7829.
NM_153316.2	266687	Slc35e4	1.04783	5e-05	0.000380296	NM_153316.2	10.5596	9.47915	19.7576	21.6709.
NM_012615.2	24609	Odc1	1.0477	5e-05	0.000380296	NM_012615.2	34.8527	38.1582	75.4228	75.507.
NM_001191863.1	260321	Fkbp4	1.04744	5e-05	0.000380296	NM_001191863.1	50.6146	48.0438	102.339	101.573.
NM_001107082.1	303828	Etv5	1.04546	5e-05	0.000380296	NM_001107082.1	2.8454	2.74804	5.8419	5.70308.
NM_024366.1	65153	Ncs1	1.04421	0.0067	0.0285961	NM_024366.1	5.63884	5.98879	11.1635	12.8155.
XM_008764728.1	102548559	Vcpkmt	1.04356	5e-05	0.000380296	XM_008764728.1	8.46153	7.28462	16.2046	16.2531.
NM_001011947.1	294804	Rai14	1.04327	5e-05	0.000380296	NM_001011947.1	16.9678	16.9335	34.0824	35.7847.
NM_001034138.1	303037	Spdl1	1.04223	5e-05	0.000380296	NM_001034138.1	2.9089	2.50033	5.81711	5.32269.
NM_001126091.1	680737	Snrpf	1.04161	5e-05	0.000380296	NM_001126091.1	12.5314	13.4981	28.7908	24.7913.
XM_008762796.1	362335	Nup205	1.04132	0.0001	0.000717875	XM_008762796.1	4.97462	6.31027	12.4195	10.8061.
NM_017161.1	29316	Adora2b	1.04106	5e-05	0.000380296	NM_017161.1	5.87317	4.59794	11.4481	10.0987.
XM_006257113.2	84393	Kif4a	1.03864	0.00555	0.0244819	XM_006257113.2	1.38123	1.51698	3.69156	2.26218.
XM_006235265.2	24888	Bcl2l1	1.03856	5e-05	0.000380296	XM_006235265.2	6.57354	6.07665	13.0367	12.949.
XM_008758642.1	103690149	LOC103690149	1.03764	0.0003	0.00193559	XM_008758642.1	1.73792	1.80634	4.09627	3.17963.
NM_001106416.2	294790	Skp2	1.03507	5e-05	0.000380296	NM_001106416.2	2.78692	2.99229	6.07788	5.76492.
XM_006246006.2	360503	Luc7l	1.03483	0.00025	0.00164236	XM_006246006.2	3.03835	3.07552	6.27152	6.25502.
XM_006249890.2	84400	Prelp	1.03456	0.00025	0.00164236	XM_006249890.2	4.24701	4.18479	8.47483	8.79758.
NM_001105734.1	63995	Dusp10	1.03338	5e-05	0.000380296	NM_001105734.1	6.37027	6.44314	12.8837	13.3429.
NM_022267.1	64033	Ccnd2	1.03298	5e-05	0.000380296	NM_022267.1	33.6245	33.3224	68.0807	68.9092.
NM_001033864.2	117279	Cflar	1.03047	0.00025	0.00164236	NM_001033864.2	15.6364	13.055	29.3808	29.2268.
XM_006230849.2	361710	Sipa1	1.02988	5e-05	0.000380296	XM_006230849.2	3.38848	2.82879	6.21463	6.48009.
XM_006237802.1	297797	Atp6v1h	1.0298	0.0069	0.0292378	XM_006237802.1	5.78252	5.52352	11.4297	11.6542.
NM_001025684.1	310682	Pex11b	1.02879	5e-05	0.000380296	NM_001025684.1	8.96353	8.7062	19.9381	16.1137.
NM_031576.1	29441	Por	1.02755	5e-05	0.000380296	NM_031576.1	33.6719	31.4029	62.38	70.2789.
NM_032055.4	24811	Tap1	1.02719	5e-05	0.000380296	NM_032055.4	15.5766	16.9449	31.2821	34.9982.
NM_001034149.1	313668	Ddi2	1.02558	0.0034	0.0161372	NM_001034149.1	4.85749	5.39969	10.4123	10.4691.
XM_001078224.4	691426	Tmem201	1.0249	5e-05	0.000380296	XM_001078224.4	1.08799	1.08039	1.94259	2.46964.
NM_001025021.1	362526	Dnajc25	1.02427	5e-05	0.000380296	NM_001025021.1	23.3802	21.1929	47.3109	43.3475.
NM_031797.2	83628	Cd82	1.0241	5e-05	0.000380296	NM_031797.2	50.914	44.7824	94.2085	100.409.
NM_001108952.1	366017	Exosc2	1.02318	5e-05	0.000380296	NM_001108952.1	9.83865	9.97723	21.6971	18.5766.
NM_199501.1	362817	Cdk2	1.02275	5e-05	0.000380296	NM_199501.1	4.56603	5.60344	10.4107	10.2516.
NM_001013050.1	289758	Pold2	1.02271	5e-05	0.000380296	NM_001013050.1	4.1681	3.86849	7.63173	8.69646.
NM_001039344.2	500040	Tes	1.02265	5e-05	0.000380296	NM_001039344.2	47.9672	49.7187	101.399	97.0639.
XM_006242658.2	367039	Dock6	1.02181	0.0002	0.00134591	XM_006242658.2	1.13984	1.30503	2.29489	2.66935.
XM_006239647.2	362688	Gemin6	1.02178	0.00065	0.00381323	XM_006239647.2	3.61818	2.61841	6.80207	5.8608.
XM_008764573.1	24609	Odc1	1.02092	0.00135	0.00726266	XM_008764573.1	18.05	23.1775	42.7673	40.8922.
XM_006241200.2	314694	Chst11	1.02041	5e-05	0.000380296	XM_006241200.2	7.4563	6.64087	14.148	14.4479.
NM_001107651.1	310074	Depdc1b	1.02024	5e-05	0.000380296	NM_001107651.1	1.23717	1.04812	2.46307	2.1721.
NM_001008768.1	246327	Prim1	1.01974	5e-05	0.000380296	NM_001008768.1	14.014	13.6606	28.5501	27.5616.
NM_001001719.1	312641	Fancd2	1.01885	5e-05	0.000380296	NM_001001719.1	2.79713	2.85817	5.79372	5.66561.
XM_006254579.2	307511	Cdc25c	1.01776	0.00055	0.00329573	XM_006254579.2	2.85649	2.08854	5.9015	4.11105.
XM_006254670.2	25418	Dpysl3	1.01723	5e-05	0.000380296	XM_006254670.2	15.9179	18.0162	32.5605	36.123.
XM_006250216.2	29540	Hsd17b7	1.01302	0.00175	0.00908887	XM_006250216.2	2.86698	3.06907	5.58348	6.39629.
NM_001002807.2	406864	Clic1	1.01252	5e-05	0.000380296	NM_001002807.2	155.664	157.484	318.73	313.027.
NM_001109107.2	498599	Slc35e1	1.01224	5e-05	0.000380296	NM_001109107.2	12.369	11.6062	23.657	24.7018.
NM_053439.1	84509	Ran	1.01211	5e-05	0.000380296	NM_053439.1	356.561	346.058	732.081	685.008.
NM_001277272.1	293844	Haus7	1.0106	5e-05	0.000380296	NM_001277272.1	12.1679	11.3848	25.3636	22.0892.
XM_003752125.3	300225	Fmnl3	1.00912	5e-05	0.000380296	XM_003752125.3	15.7751	15.3592	29.8281	32.8356.
XM_006229740.2	25387	Arrb1	1.00872	0.0038	0.0177643	XM_006229740.2	1.91876	1.34171	2.9617	3.5988.
NM_001039035.2	362687	Srsf7	1.0059	5e-05	0.000380296	NM_001039035.2	50.0205	45.2669	98.6906	92.6651.
XM_006244537.1	316235	Polh	1.00566	0.00015	0.0010372	XM_006244537.1	2.39814	2.1632	4.67929	4.47923.
NM_213561.3	406195	Tcf19	1.00546	0.00015	0.0010372	NM_213561.3	8.29141	7.98814	16.893	15.7897.
XM_008771855.1	291318	Nmt2	1.00343	0.0108	0.0425626	XM_008771855.1	3.38207	2.75621	6.58006	5.72569.
NM_001009666.1	300078	Dnal4	1.00325	5e-05	0.000380296	NM_001009666.1	18.6947	17.5566	35.0698	37.596.
NM_001107608.2	309514	Hectd2	1.00323	5e-05	0.000380296	NM_001107608.2	3.22157	3.314	6.40148	6.69901.
XM_006249136.2	29264	Clip2	1.00252	5e-05	0.000380296	XM_006249136.2	18.9102	17.1555	35.1996	37.0579.
NM_001013236.1	685579	Rrm1	1.00125	5e-05	0.000380296	NM_001013236.1	32.4742	32.2076	67.4316	62.0438.
XM_008773122.1	317423	FAM120C	-1.00039	5e-05	0.000380296	XM_008773122.1	2.863	2.75497	1.30151	1.50673.
XM_008764530.1	444984	Dnmt3a	-1.00092	0.00065	0.00381323	XM_008764530.1	2.35148	3.02922	1.56458	1.12405.
XM_006231380.2	114638	Hps1	-1.00102	0.0001	0.000717875	XM_006231380.2	11.6232	14.1084	7.20565	5.65109.
XM_006234986.2	64547	Bcl2l11	-1.00125	5e-05	0.000380296	XM_006234986.2	2.66576	2.72272	1.26291	1.429.
NM_017031.2	24626	Pde4b	-1.00163	5e-05	0.000380296	NM_017031.2	9.89641	6.49072	4.28559	3.8987.
XM_006231996.2	84023	Ptger4	-1.00191	5e-05	0.000380296	XM_006231996.2	2.10003	2.21975	0.96235	1.19469.
XM_008763709.1	313210	Abca1	-1.00358	5e-05	0.000380296	XM_008763709.1	12.4149	11.2152	6.36896	5.41685.
XM_008771961.1	102554525	LOC102554525	-1.00424	5e-05	0.000380296	XM_008771961.1	9.48624	9.44481	3.95157	5.48621.
XM_006240182.2	85384	Sos2	-1.0044	0.01045	0.0414388	XM_006240182.2	2.20194	2.50084	0.898489	1.44574.
NM_001006963.1	290364	Itm2b	-1.00496	5e-05	0.000380296	NM_001006963.1	267.412	281.307	139.504	133.914.
NM_001108310.1	360672	Cep131	-1.00595	5e-05	0.000380296	NM_001108310.1	5.92031	6.24499	2.9381	3.11951.
NM_017045.1	24708	Rb1	-1.00621	5e-05	0.000380296	NM_017045.1	5.81159	5.8198	2.64552	3.1452.
XM_006243355.1	315795	Cgnl1	-1.0067	5e-05	0.000380296	XM_006243355.1	4.42499	4.15276	2.1619	2.10712.
NM_001276762.1	114005	Epm2a	-1.00887	0.0006	0.00356005	NM_001276762.1	2.38952	2.81651	1.2372	1.34986.
XM_006245244.2	363252	Fam134a	-1.00892	0.008	0.0331147	XM_006245244.2	2.99621	2.99631	1.62856	1.34924.
XM_006251366.2	64365	Tcn2	-1.00999	0.00135	0.00726266	XM_006251366.2	17.2557	17.0712	9.2804	7.76451.
XM_006249015.2	498160	Zkscan1	-1.01005	5e-05	0.000380296	XM_006249015.2	6.50333	5.95403	3.02556	3.15989.
XM_008762558.1	100362940	Snx21	-1.01107	5e-05	0.000380296	XM_008762558.1	9.22015	9.40575	4.74667	4.49512.
NM_153469.4	266709	Pkig	-1.01145	5e-05	0.000380296	NM_153469.4	58.779	53.9336	27.4766	28.4343.
XM_006237519.2	312781	Lrp6	-1.01149	5e-05	0.000380296	XM_006237519.2	28.7143	28.518	13.3367	15.0525.
NM_138533.3	171569	Spon2	-1.01233	5e-05	0.000380296	NM_138533.3	2.51613	2.71541	1.56237	1.03113.
NM_212529.1	361802	Hsd17b8	-1.01279	0.00075	0.0043239	NM_212529.1	7.92626	9.12325	5.00078	3.44874.
XM_006234400.2	295672	Fkbp7	-1.01413	0.0009	0.00509673	XM_006234400.2	19.0426	21.4388	10.995	9.0484.
XM_006235402.2	296313	Myl9	-1.01521	0.0045	0.020543	XM_006235402.2	84.2802	82.8169	39.5027	43.1697.
NM_012939.1	25425	Ctsh	-1.01555	5e-05	0.000380296	NM_012939.1	157.402	150.645	78.6027	73.7699.
XM_006256264.2	499415	Icoslg	-1.01716	5e-05	0.000380296	XM_006256264.2	4.17954	3.8111	1.9002	2.04788.
NM_133651.2	25404	Cav1	-1.01733	5e-05	0.000380296	NM_133651.2	150.898	156.549	77.9453	73.9429.
NM_012905.2	363256	Speg	-1.01835	5e-05	0.000380296	NM_012905.2	12.0245	13.3644	6.78539	5.74865.
NM_001011903.2	288617	Tpst1	-1.0203	5e-05	0.000380296	NM_001011903.2	17.406	16.2532	8.36328	8.23116.
NM_001017960.1	81812	Thra	-1.02274	0.0006	0.00356005	NM_001017960.1	5.25162	6.09301	2.83605	2.74755.
XM_006244934.2	84486	Sf3b1	-1.02332	0.01295	0.0495262	XM_006244934.2	16.3184	16.4449	8.41531	7.70372.
NM_001107123.1	304302	Tnrc18	-1.02442	5e-05	0.000380296	NM_001107123.1	2.34758	2.34615	1.07956	1.22792.
NM_022197.2	314322	Fos	-1.02472	5e-05	0.000380296	NM_022197.2	3.15551	3.79324	1.73533	1.68002.
XM_006229603.2	501664	Fam3a	-1.02474	5e-05	0.000380296	XM_006229603.2	7.25533	6.11293	2.90908	3.66141.
NM_001134583.1	363000	Prpf40b	-1.0251	0.00015	0.0010372	NM_001134583.1	2.92096	3.28741	1.38503	1.66562.
XM_006243123.2	315696	Snx33	-1.02622	5e-05	0.000380296	XM_006243123.2	13.5332	12.2835	6.00403	6.67185.
NM_053823.1	116548	Pcsk5	-1.02657	5e-05	0.000380296	NM_053823.1	9.93396	11.3847	4.742	5.72282.
NM_199112.1	316530	Cnppd1	-1.02718	5e-05	0.000380296	NM_199112.1	30.8833	31.4893	14.8005	15.8037.
XM_006239575.1	313770	Mxra8	-1.02719	0.0127	0.0486949	XM_006239575.1	26.7727	26.4458	14.5833	11.5292.
NM_017181.2	29383	Fah	-1.0279	5e-05	0.000380296	NM_017181.2	9.54435	8.9671	4.48227	4.59617.
XM_006232302.2	310352	Jade1	-1.02946	0.0002	0.00134591	XM_006232302.2	7.66068	10.1042	4.61101	4.09194.
NM_001108142.1	315617	Sidt2	-1.02972	5e-05	0.000380296	NM_001108142.1	24.6111	24.2308	11.9848	11.9382.
XM_008772514.1	307852	Pdpr	-1.02986	5e-05	0.000380296	XM_008772514.1	12.0375	11.9598	5.93213	5.82067.
NM_031050.1	81682	Lum	-1.03002	5e-05	0.000380296	NM_031050.1	840.872	808.372	423.881	383.762.
NM_053947.1	117016	Mark1	-1.0309	5e-05	0.000380296	NM_053947.1	6.20416	7.06105	3.08762	3.40441.
XM_006238716.2	64445	St3gal3	-1.0313	5e-05	0.000380296	XM_006238716.2	7.10552	7.27889	3.76557	3.27225.
XM_006236915.2	312566	Adamts9	-1.03497	5e-05	0.000380296	XM_006236915.2	3.53386	3.34534	1.77521	1.58202.
XM_008771476.1	102555902	LOC102555902	-1.0351	0.00015	0.0010372	XM_008771476.1	2.50635	3.07387	1.13031	1.59273.
XM_008760882.1	310233	Zfp704	-1.036	5e-05	0.000380296	XM_008760882.1	2.20331	2.14084	1.08734	1.03121.
NM_031134.2	81812	Thra	-1.03699	0.0001	0.000717875	NM_031134.2	7.58154	5.68922	3.17677	3.29065.
NM_001033852.1	85254	Slc44a1	-1.03719	5e-05	0.000380296	NM_001033852.1	52.7932	51.8022	25.9058	25.061.
XM_006257680.2	302855	Rbmx	-1.03832	0.00595	0.0259294	XM_006257680.2	4.23487	5.08279	2.00802	2.52871.
NM_001024292.1	499330	Nmrk1	-1.03838	0.0001	0.000717875	NM_001024292.1	3.23648	3.14579	1.72656	1.38079.
NM_001197332.1	117520	Oxr1	-1.04188	5e-05	0.000380296	NM_001197332.1	15.5748	16.2636	7.94684	7.51683.
NM_001105725.2	29157	Ccng2	-1.04217	5e-05	0.000380296	NM_001105725.2	30.6548	29.9753	14.3474	15.0945.
NM_001130573.1	366960	Maff	-1.04349	5e-05	0.000380296	NM_001130573.1	27.9932	27.9074	14.2394	12.8809.
NM_012588.2	24484	Igfbp3	-1.0453	5e-05	0.000380296	NM_012588.2	39.1059	30.0128	16.2379	17.2531.
NM_001130499.1	300125	Ttc38	-1.04545	5e-05	0.000380296	NM_001130499.1	3.63606	4.10985	1.77814	1.9747.
NM_001008312.1	296350	Serinc3	-1.04546	5e-05	0.000380296	NM_001008312.1	239.484	246.934	122.911	112.753.
NM_001271396.1	287361	Zfp496	-1.04882	0.0001	0.000717875	NM_001271396.1	7.5122	7.09947	3.91997	3.14276.
NM_001127452.1	294499	RGD1305587	-1.05001	5e-05	0.000380296	NM_001127452.1	7.8069	7.66564	3.51994	3.95273.
NM_001107329.1	306647	Champ1	-1.05039	0.00275	0.0134606	NM_001107329.1	4.90955	3.97	2.58809	1.69928.
NM_001106676.2	298404	Arhgef39	-1.05178	0.00585	0.0255683	NM_001106676.2	5.61086	7.67828	3.10107	3.30926.
NM_199109.2	314323	Flvcr2	-1.05203	5e-05	0.000380296	NM_199109.2	7.8269	8.27618	3.82583	3.94051.
XM_001055430.5	680036	Msrb3	-1.05364	5e-05	0.000380296	XM_001055430.5	46.3604	39.3552	21.8726	19.421.
NM_001107133.1	304378	Gigyf1	-1.05506	0.00115	0.00632048	NM_001107133.1	2.94029	2.87231	1.46612	1.33135.
XM_001074743.5	690538	Scai	-1.05629	5e-05	0.000380296	XM_001074743.5	5.9639	5.72015	2.64212	2.97634.
NM_001106649.1	298019	Ctnnal1	-1.0565	5e-05	0.000380296	NM_001106649.1	2.52895	2.74122	1.27717	1.25671.
NM_053606.2	94339	Mmp23	-1.05874	5e-05	0.000380296	NM_053606.2	67.0201	66.2022	32.1209	31.8326.
NM_001025063.1	502776	Scrn1	-1.05948	5e-05	0.000380296	NM_001025063.1	60.261	62.6802	32.1066	26.8813.
NM_001014085.1	315093	Maf1	-1.06241	5e-05	0.000380296	NM_001014085.1	41.446	46.6684	21.6659	20.5261.
XM_008761212.1	681021	Paqr6	-1.06522	0.00165	0.00864984	XM_008761212.1	3.99501	3.59378	1.96616	1.66052.
NM_022936.1	65030	Ephx2	-1.06578	0.0055	0.0243093	NM_022936.1	2.85755	2.91376	1.63761	1.11944.
NM_012532.2	24268	Cp	-1.06603	5e-05	0.000380296	NM_012532.2	58.7297	57.4465	31.1874	24.3021.
NM_019219.2	29459	Rbbp9	-1.06716	5e-05	0.000380296	NM_019219.2	21.0807	21.2107	10.179	10.0049.
NM_001024760.1	300675	Ift46	-1.06783	5e-05	0.000380296	NM_001024760.1	29.747	30.1859	14.503	14.0871.
NM_184051.1	373545	Prkag2	-1.06861	0.00135	0.00726266	NM_184051.1	3.05006	2.08705	1.12718	1.32208.
XM_006230055.2	361630	Tead1	-1.06945	0.00095	0.00535144	XM_006230055.2	3.66452	2.90998	1.74091	1.39184.
XM_008759155.1	308509	RGD1308428	-1.06991	5e-05	0.000380296	XM_008759155.1	13.829	13.5453	6.13168	6.90806.
XM_006251387.2	685909	LOC685909	-1.07016	5e-05	0.000380296	XM_006251387.2	26.4655	25.5196	12.557	12.2018.
XM_008772803.1	294297	Scube3	-1.07153	5e-05	0.000380296	XM_008772803.1	32.142	37.1313	16.5791	16.3821.
NM_001135249.1	685072	Rarg	-1.07212	0.0104	0.0412844	NM_001135249.1	4.4825	5.50137	2.79287	1.95565.
NM_001001801.3	361458	Akap7	-1.07273	0.0009	0.00509673	NM_001001801.3	4.609	4.87424	2.49385	2.01467.
NM_001106152.1	291640	Slc25a2	-1.07335	5e-05	0.000380296	NM_001106152.1	4.39489	4.66169	1.96313	2.34069.
NM_031084.1	81748	Pls3	-1.07386	5e-05	0.000380296	NM_031084.1	435.156	446.299	212.948	205.783.
XM_008759004.1	103690110	Znf471	-1.07455	5e-05	0.000380296	XM_008759004.1	1.89979	2.45804	1.09643	0.972752.
NM_080890.1	140925	As3mt	-1.07493	5e-05	0.000380296	NM_080890.1	8.00476	7.98494	3.79839	3.79182.
NM_080580.2	140665	Rab3d	-1.0753	5e-05	0.000380296	NM_080580.2	11.6543	13.2431	6.0178	5.79779.
NM_012974.1	25473	Lamb2	-1.07577	5e-05	0.000380296	NM_012974.1	26.6939	25.9799	12.5082	12.4811.
NM_001034110.1	361704	Ctsf	-1.07596	5e-05	0.000380296	NM_001034110.1	89.6467	90.4976	41.6132	43.8391.
XM_008768487.1	688292	Card14	-1.076	5e-05	0.000380296	XM_008768487.1	5.97986	6.17019	2.87189	2.89139.
XM_008772408.1	312937	Cyld	-1.07611	5e-05	0.000380296	XM_008772408.1	4.36953	4.50803	2.1024	2.10828.
NM_001077674.1	364069	Hlx	-1.078	5e-05	0.000380296	NM_001077674.1	6.71163	5.7153	2.6941	3.19235.
NM_030871.1	81529	Pde1a	-1.08119	5e-05	0.000380296	NM_030871.1	22.1859	25.0644	11.3704	10.9618.
XM_006240074.2	85421	Prkd1	-1.08125	5e-05	0.000380296	XM_006240074.2	2.70519	2.36319	1.11435	1.28106.
NM_138889.2	192248	Cdh13	-1.08226	5e-05	0.000380296	NM_138889.2	59.3524	62.5526	27.966	29.6084.
XM_006243709.2	25473	Lamb2	-1.08248	5e-05	0.000380296	XM_006243709.2	24.4787	28.403	12.0563	12.9154.
NM_001007002.1	313770	Mxra8	-1.08291	0.01095	0.04304	NM_001007002.1	29.9857	27.5773	15.5505	11.6236.
NM_001108278.1	360547	Sat2	-1.08366	0.00015	0.0010372	NM_001108278.1	21.7081	19.142	9.62897	9.64538.
NM_001109219.1	499990	Tmem243	-1.08394	5e-05	0.000380296	NM_001109219.1	5.88951	5.65582	2.30016	3.14623.
NM_031762.3	83571	Cdkn1b	-1.08429	0.0014	0.00750638	NM_031762.3	16.8303	17.0711	6.78526	9.20348.
NM_001172084.1	360904	Idua	-1.08459	5e-05	0.000380296	NM_001172084.1	11.8153	11.4118	5.54877	5.40345.
XM_006229768.1	361606	Aamdc	-1.08792	0.00015	0.0010372	XM_006229768.1	4.57665	5.5572	2.48787	2.27949.
XM_008767597.1	83467	Slit3	-1.08801	5e-05	0.000380296	XM_008767597.1	10.0473	10.0177	4.43772	5.00103.
XM_003749414.3	308021	Syde2	-1.08858	5e-05	0.000380296	XM_003749414.3	13.8664	12.6823	6.45822	6.02559.
XM_006242943.2	315617	Sidt2	-1.09017	5e-05	0.000380296	XM_006242943.2	15.5998	17.3859	7.26346	8.23011.
NM_001106780.1	299737	Ntn4	-1.0907	5e-05	0.000380296	NM_001106780.1	9.15036	9.57388	4.16865	4.62302.
XM_006236129.2	24553	Met	-1.09108	5e-05	0.000380296	XM_006236129.2	7.41104	7.43525	3.29702	3.67196.
XM_008764321.1	684122	LOC684122	-1.09226	5e-05	0.000380296	XM_008764321.1	16.0551	15.4624	7.49419	7.28838.
XM_006250995.2	114845	Klf3	-1.09257	5e-05	0.000380296	XM_006250995.2	2.24592	2.04702	0.92605	1.08702.
NM_012774.1	25236	Gpc3	-1.09301	5e-05	0.000380296	NM_012774.1	3.04395	3.36722	1.3053	1.70015.
XM_008767488.1	302946	Glis2	-1.09324	0.0064	0.0275258	XM_008767488.1	2.18034	3.28256	1.43959	1.12092.
NM_013000.2	25508	Pam	-1.0933	0.0001	0.000717875	NM_013000.2	66.2259	69.0291	31.0882	32.3041.
XM_003751928.3	682408	LOC682408	-1.09359	5e-05	0.000380296	XM_003751928.3	5.8179	5.41435	2.82254	2.44084.
NM_001105888.1	288167	Senp7	-1.09371	0.00015	0.0010372	NM_001105888.1	3.39606	3.12014	1.37456	1.67864.
XM_008759160.1	308516	Rhpn2	-1.09478	5e-05	0.000380296	XM_008759160.1	3.42053	3.21009	1.49286	1.61166.
XM_008761424.1	691538	Rnpc3	-1.09518	0.0002	0.00134591	XM_008761424.1	3.95246	3.70207	2.05429	1.52861.
NM_001100707.1	311842	Zer1	-1.09616	0.0114	0.0445349	NM_001100707.1	3.57237	3.26133	1.45612	1.74042.
XM_006244664.1	367235	Fam135a	-1.09776	0.0004	0.00248614	XM_006244664.1	3.54768	4.1947	1.6223	1.99526.
NM_001011921.1	290771	Pdgfrl	-1.09796	5e-05	0.000380296	NM_001011921.1	36.6121	38.9724	18.1552	17.1562.
NM_053326.1	64353	Pdlim5	-1.09812	5e-05	0.000380296	NM_053326.1	115.942	109.811	50.8241	54.6306.
XM_006244518.2	316228	Cul9	-1.09845	5e-05	0.000380296	XM_006244518.2	2.84066	3.11907	1.38387	1.39942.
NM_020082.2	56759	Rnase4	-1.1009	5e-05	0.000380296	NM_020082.2	136.947	142.181	64.4132	65.7225.
XM_008768689.1	685611	Phldb2	-1.10191	5e-05	0.000380296	XM_008768689.1	14.5598	17.093	7.42185	7.32521.
XM_006254020.2	84481	Arid4b	-1.10362	5e-05	0.000380296	XM_006254020.2	3.18893	3.04398	1.39853	1.50194.
XM_006254595.1	338475	Nrep	-1.1041	5e-05	0.000380296	XM_006254595.1	13.3023	14.0691	5.97484	6.7581.
XM_006235889.2	296732	Smarcd3	-1.10637	5e-05	0.000380296	XM_006235889.2	29.1266	30.8636	14.903	12.96.
NM_024396.1	79248	Abca2	-1.10723	5e-05	0.000380296	NM_024396.1	3.54514	3.52322	1.3597	1.92133.
NM_001100574.1	306974	Zfp192	-1.10783	5e-05	0.000380296	NM_001100574.1	2.93826	3.19859	1.57628	1.27116.
NM_001173430.1	363662	Bcas3	-1.11299	5e-05	0.000380296	NM_001173430.1	8.43522	7.50422	3.47051	3.89887.
NM_053653.1	114111	Vegfc	-1.11454	5e-05	0.000380296	NM_053653.1	63.7122	73.8459	31.2742	32.2555.
XM_008759920.1	84574	Tgfb1i1	-1.1167	0.00075	0.0043239	XM_008759920.1	3.34942	4.05625	1.65316	1.76194.
XM_008758725.1	103690963	LOC103690963	-1.11694	5e-05	0.000380296	XM_008758725.1	7.79003	10.3266	3.6663	4.68676.
NM_001013038.1	252834	Gdf6	-1.1183	5e-05	0.000380296	NM_001013038.1	34.8563	33.5876	15.1084	16.4194.
XM_006235520.2	266709	Pkig	-1.11925	5e-05	0.000380296	XM_006235520.2	29.873	27.9806	13.7472	12.8846.
NM_001013859.1	287533	Inpp5k	-1.12011	5e-05	0.000380296	NM_001013859.1	30.2038	28.4492	13.5373	13.4465.
NM_012726.2	25049	Atxn1	-1.12051	5e-05	0.000380296	NM_012726.2	3.86723	3.93731	1.60374	1.98581.
XM_006240437.2	314384	Rps6ka5	-1.12126	5e-05	0.000380296	XM_006240437.2	4.06382	3.66823	1.85143	1.70293.
NM_013060.3	25587	Id2	-1.12287	5e-05	0.000380296	NM_013060.3	8.83912	6.46721	3.31286	3.7155.
NM_053723.1	114515	Lancl1	-1.12299	5e-05	0.000380296	NM_053723.1	19.1875	19.3044	8.9256	8.74763.
NM_053503.1	85265	Ajuba	-1.1239	5e-05	0.000380296	NM_053503.1	30.7488	31.8626	15.1072	13.6221.
NM_017149.1	29279	Meox2	-1.12461	5e-05	0.000380296	NM_017149.1	8.07729	8.14565	3.29499	4.14525.
NM_138843.1	192172	Mpst	-1.12661	5e-05	0.000380296	NM_138843.1	33.9313	36.8036	15.9211	16.475.
XM_006241456.2	314904	Arhgef25	-1.12715	0.00125	0.00679991	XM_006241456.2	16.9411	17.3509	7.82009	7.87946.
XM_006232206.2	25096	Pld1	-1.12776	5e-05	0.000380296	XM_006232206.2	17.2382	16.74	7.6864	7.86288.
XM_008767220.1	301509	Tns1	-1.12915	5e-05	0.000380296	XM_008767220.1	27.2208	26.3913	11.9689	12.5417.
XM_008770374.1	83522	Acox3	-1.13026	5e-05	0.000380296	XM_008770374.1	4.77066	3.96537	1.91928	2.07163.
XM_008760649.1	361877	Ssbp2	-1.13057	5e-05	0.000380296	XM_008760649.1	6.3079	6.9115	3.33015	2.70759.
NM_001033656.1	294410	Man1a1	-1.13227	5e-05	0.000380296	NM_001033656.1	29.3501	28.0049	13.0631	13.1022.
XM_008764460.1	313866	Plekhh2	-1.13236	5e-05	0.000380296	XM_008764460.1	3.52982	2.74932	1.38581	1.47853.
NM_053772.2	114906	Pkia	-1.13276	0.0015	0.00797185	NM_053772.2	5.77925	6.9572	3.01376	2.79462.
XM_003749384.3	100912479	LOC100912479	-1.13378	5e-05	0.000380296	XM_003749384.3	7.93259	26.7287	11.7693	4.02656.
XM_008767677.1	287899	Adamts2	-1.13383	5e-05	0.000380296	XM_008767677.1	8.77918	8.85277	4.0241	4.01083.
XM_006249234.1	288617	Tpst1	-1.13486	0.00145	0.00773922	XM_006249234.1	4.26794	4.18163	1.95325	1.89449.
NM_001270796.1	360426	Pla2g6	-1.13519	5e-05	0.000380296	NM_001270796.1	3.68786	3.54254	1.66651	1.62531.
NM_001108644.1	362429	Mfap5	-1.1362	5e-05	0.000380296	NM_001108644.1	256.448	250.065	114.959	115.482.
XM_008771578.1	689092	LOC689092	-1.13811	5e-05	0.000380296	XM_008771578.1	16.8001	15.0389	7.35219	7.11397.
XM_006255199.2	81758	Rbl2	-1.14245	0.00015	0.0010372	XM_006255199.2	5.84976	4.90334	2.11104	2.76.
XM_006229569.2	293860	Flna	-1.14291	0.0001	0.000717875	XM_006229569.2	342.509	345.264	153.655	157.8.
XM_006233752.2	29622	Ralgds	-1.14314	5e-05	0.000380296	XM_006233752.2	3.11418	3.29156	1.43526	1.46509.
NM_001014030.1	309454	Tmem180	-1.14326	5e-05	0.000380296	NM_001014030.1	2.66831	2.90152	1.18698	1.33467.
XM_006233623.2	362081	Fbxw5	-1.14362	0.0098	0.039279	XM_006233623.2	3.39563	3.31054	1.29995	1.7354.
NM_053546.1	89807	Angpt1	-1.14408	0.00045	0.00276388	NM_053546.1	6.3759	5.42668	3.15342	2.18699.
XM_006241282.2	94267	Nudt4	-1.14474	5e-05	0.000380296	XM_006241282.2	87.3954	83.808	39.5599	37.8702.
XM_006243579.2	315936	Zbtb38	-1.14658	0.00165	0.00864984	XM_006243579.2	5.70825	5.89745	2.91519	2.32705.
NM_001106473.1	295458	Bdh2	-1.14789	5e-05	0.000380296	NM_001106473.1	6.82122	7.66666	3.21525	3.32292.
XM_006229043.1	29558	Fcgrt	-1.14796	5e-05	0.000380296	XM_006229043.1	158.812	166.472	73.7774	73.0115.
NM_022618.1	64553	Akap6	-1.14819	5e-05	0.000380296	NM_022618.1	5.4149	5.35608	2.4575	2.40226.
XM_006247276.2	287711	Coasy	-1.1486	0.0002	0.00134591	XM_006247276.2	4.29737	3.88027	1.77454	1.9141.
NM_001134730.1	360983	Lgalsl	-1.14884	5e-05	0.000380296	NM_001134730.1	30.17	31.1502	14.5956	13.059.
XM_006238029.2	259271	Aptx	-1.1496	0.0014	0.00750638	XM_006238029.2	5.7661	5.9601	2.56018	2.72541.
NM_001107661.1	310244	Zc2hc1a	-1.14999	5e-05	0.000380296	NM_001107661.1	28.7327	27.8902	12.6318	12.8842.
XM_006257042.2	314119	Zxdb	-1.15044	5e-05	0.000380296	XM_006257042.2	5.72369	5.81935	2.39719	2.80281.
XM_006239150.2	298558	Zfp46	-1.15095	0.0011	0.00607703	XM_006239150.2	3.47426	3.0023	1.59513	1.32146.
NM_001039099.1	291967	Zdhhc1	-1.15201	5e-05	0.000380296	NM_001039099.1	2.95193	3.22943	1.51907	1.26253.
XM_008770785.1	691799	Il17d	-1.15215	5e-05	0.000380296	XM_008770785.1	5.38997	4.37784	2.18752	2.20756.
NM_001011946.1	294673	Hexb	-1.15228	5e-05	0.000380296	NM_001011946.1	142.32	149.067	69.2591	61.84.
NM_001107404.1	307585	Cables1	-1.15303	5e-05	0.000380296	NM_001107404.1	11.6221	11.5267	5.1505	5.25907.
XM_008758856.1	103691005	LOC103691005	-1.15861	0.00155	0.00819862	XM_008758856.1	11.3358	11.9804	5.46592	4.97842.
XM_006250408.2	81751	Psen2	-1.15949	5e-05	0.000380296	XM_006250408.2	26.5117	26.6456	13.8088	9.98816.
NM_001100901.1	362242	Snta1	-1.15989	5e-05	0.000380296	NM_001100901.1	15.9172	15.9444	7.83285	6.42674.
XM_341726.7	361448	Ginm1	-1.16091	0.00445	0.0203646	XM_341726.7	25.9775	21.2485	10.5497	10.5712.
NM_001137564.1	689415	Mt2A	-1.16179	5e-05	0.000380296	NM_001137564.1	572.229	535.558	271.513	223.62.
XM_220219.9	302973	Abca3	-1.1643	5e-05	0.000380296	XM_220219.9	14.9745	15.8413	6.3093	7.44009.
XM_006235312.2	296293	Cbfa2t2	-1.16572	5e-05	0.000380296	XM_006235312.2	2.94297	2.76049	1.26381	1.27845.
XM_006231599.2	25230	Add3	-1.16626	0.00945	0.0380535	XM_006231599.2	3.03254	3.68108	1.52249	1.46892.
NM_207591.1	292624	Gltscr2	-1.16747	5e-05	0.000380296	NM_207591.1	85.1226	87.5823	38.291	38.5975.
XM_006250465.2	498309	Vash2	-1.16993	5e-05	0.000380296	XM_006250465.2	2.88165	2.68875	1.33375	1.14197.
NM_133584.1	171115	Pde5a	-1.17096	0.0005	0.00303185	NM_133584.1	5.94792	5.54702	2.6694	2.43579.
NM_023978.2	78962	Per3	-1.17114	5e-05	0.000380296	NM_023978.2	3.48607	4.0521	1.8829	1.46456.
NM_012948.1	25437	Emd	-1.17163	5e-05	0.000380296	NM_012948.1	51.6404	51.6552	23.7479	22.1071.
XM_002729287.4	500046	Cped1	-1.17187	5e-05	0.000380296	XM_002729287.4	12.2353	13.1969	5.67176	5.61624.
NM_001106838.1	300836	Fam214a	-1.17382	5e-05	0.000380296	NM_001106838.1	17.4138	17.2433	7.76946	7.59216.
NM_053847.1	116596	Map3k8	-1.17409	5e-05	0.000380296	NM_053847.1	9.16357	8.22687	4.25468	3.45214.
XM_008760291.1	102546963	LOC102546963	-1.17524	5e-05	0.000380296	XM_008760291.1	1.95227	2.73723	0.989371	1.08719.
XM_008759217.1	103690162	Eid2b	-1.17541	5e-05	0.000380296	XM_008759217.1	4.28562	4.3037	1.87131	1.9317.
XM_008772954.1	294557	Sh3rf3	-1.17634	5e-05	0.000380296	XM_008772954.1	3.06289	3.28717	1.43844	1.3713.
NM_031509.2	24421	Gsta1	-1.1764	5e-05	0.000380296	NM_031509.2	51.7472	52.0686	23.493	22.4406.
NM_001014203.1	362994	Ccdc65	-1.17676	5e-05	0.000380296	NM_001014203.1	4.16994	4.43409	1.90112	1.90482.
XM_006229324.2	25718	Igf1r	-1.17825	0.0013	0.00702918	XM_006229324.2	3.94039	3.89925	1.248	2.21624.
NM_001005902.1	297432	Abtb1	-1.17866	5e-05	0.000380296	NM_001005902.1	8.53778	7.64723	3.4613	3.68861.
NM_053504.1	85266	Prss12	-1.17939	5e-05	0.000380296	NM_053504.1	4.59509	3.95095	2.08178	1.69164.
XM_008765699.1	300215	Lmbr1l	-1.17972	5e-05	0.000380296	XM_008765699.1	5.1062	5.05237	2.16199	2.32237.
NM_080407.1	140590	Bmpr2	-1.1812	0.0041	0.0189568	NM_080407.1	8.69657	9.97025	4.04998	4.18179.
XM_006240324.2	299188	Zfyve1	-1.18478	0.0105	0.0415928	XM_006240324.2	3.31132	3.3521	1.76543	1.16576.
NM_001109320.1	501584	Amer1	-1.18579	5e-05	0.000380296	NM_001109320.1	6.46385	6.23913	2.78671	2.79731.
XM_006241286.2	314772	Epyc	-1.18801	5e-05	0.000380296	XM_006241286.2	33.3278	35.2275	15.9993	14.0903.
NM_012925.1	25407	Cd59	-1.18846	5e-05	0.000380296	NM_012925.1	28.2078	28.8874	13.2392	11.8126.
XM_006234903.2	29348	Fgf7	-1.19135	0.0087	0.0355063	XM_006234903.2	4.91124	4.30111	2.21199	1.82204.
XM_006257293.2	24943	Plp1	-1.19248	5e-05	0.000380296	XM_006257293.2	2.68003	2.07117	0.903648	1.17524.
NM_001134555.1	312705	C1r	-1.19272	5e-05	0.000380296	NM_001134555.1	474.302	466.374	207.103	204.421.
XM_008768577.1	304055	C2cd2	-1.19282	5e-05	0.000380296	XM_008768577.1	7.57955	8.52982	3.8334	3.21359.
NM_201562.3	308410	Rtn2	-1.19315	0.0001	0.000717875	NM_201562.3	2.5438	2.27978	0.990183	1.1194.
NM_031518.2	24560	Cd200	-1.19393	5e-05	0.000380296	NM_031518.2	77.3748	71.1645	34.8055	30.1228.
XM_008771282.1	64554	Slc7a2	-1.19447	5e-05	0.000380296	XM_008771282.1	31.3972	33.4902	14.2232	14.1292.
NM_001034108.1	362849	42065	-1.19479	5e-05	0.000380296	NM_001034108.1	59.3788	58.3969	25.1667	26.2835.
XM_006234592.2	81517	Mdk	-1.19635	5e-05	0.000380296	XM_006234592.2	11.5899	12.2123	5.68301	4.70374.
XM_008768573.1	304055	C2cd2	-1.20361	0.0006	0.00356005	XM_008768573.1	4.22054	5.5622	2.07022	2.17731.
XM_006251328.1	360961	Mxd4	-1.20439	5e-05	0.000380296	XM_006251328.1	34.8328	34.7884	14.4024	15.81.
XM_008768111.1	64039	Fbxl20	-1.20572	0.00485	0.0219171	XM_008768111.1	3.57372	3.1499	1.6328	1.28224.
NM_012769.2	25202	Gucy1b3	-1.20713	5e-05	0.000380296	NM_012769.2	19.7486	24.6475	9.95906	9.27025.
NM_001107344.2	306825	Mylip	-1.20793	5e-05	0.000380296	NM_001107344.2	10.5963	10.061	4.90036	4.04195.
XM_008765243.1	314721	Anks1b	-1.20829	0.0001	0.000717875	XM_008765243.1	3.36453	2.31891	1.39916	1.06052.
XM_002729121.4	100363484	Ddit4l	-1.20988	0.0001	0.000717875	XM_002729121.4	3.0369	3.36425	1.6015	1.16574.
NM_033653.1	29253	Maoa	-1.20991	5e-05	0.000380296	NM_033653.1	148.202	142.656	66.6106	59.1266.
XM_006237868.2	297822	Tp53inp1	-1.21043	5e-05	0.000380296	XM_006237868.2	33.5533	34.4119	14.0015	15.3689.
NM_001025026.1	363334	Stap2	-1.21059	5e-05	0.000380296	NM_001025026.1	5.66352	5.3228	2.50819	2.23892.
NM_153724.2	266766	Rcan1	-1.21091	5e-05	0.000380296	NM_153724.2	81.7754	86.9306	37.3323	35.5481.
XM_006250775.2	305256	Grsf1	-1.2111	0.0057	0.025035	XM_006250775.2	17.578	15.0141	8.49246	5.58539.
XM_006240302.2	314288	Pcnx	-1.21141	0.00035	0.00221915	XM_006240302.2	3.98904	4.55873	2.02099	1.67033.
NM_001034069.1	24851	Tpm1	-1.21188	0.00025	0.00164236	NM_001034069.1	233.393	254.659	101.489	109.206.
NM_013218.1	26956	Ak3	-1.21286	5e-05	0.000380296	NM_013218.1	178.822	182.141	78.9402	76.7841.
NM_001025729.1	361881	Zbed3	-1.21438	5e-05	0.000380296	NM_001025729.1	11.3416	10.1002	4.21156	5.02894.
NM_017129.1	29201	Ctf1	-1.2157	5e-05	0.000380296	NM_017129.1	4.61788	4.1492	1.64789	2.12691.
NM_001108210.1	316325	Hs6st1	-1.21627	5e-05	0.000380296	NM_001108210.1	22.5878	21.9318	9.15019	10.0108.
XM_006232292.2	310341	Fat4	-1.21719	5e-05	0.000380296	XM_006232292.2	7.05271	7.07365	2.92787	3.14815.
NM_031057.2	81708	Aldh6a1	-1.21725	5e-05	0.000380296	NM_031057.2	26.5291	26.6604	10.808	12.0689.
XM_006231311.2	681178	Pcgf5	-1.22342	5e-05	0.000380296	XM_006231311.2	2.56194	2.63435	1.2271	0.998294.
XM_008766319.1	363098	Ccpg1	-1.22364	5e-05	0.000380296	XM_008766319.1	15.3052	16.8898	6.66043	7.1255.
XM_006231626.2	29653	Gpam	-1.22439	0.00805	0.0332663	XM_006231626.2	2.92047	2.01661	1.14564	0.967326.
NM_001109034.1	497944	Zfp3	-1.22472	5e-05	0.000380296	NM_001109034.1	2.87518	2.92969	1.30581	1.17799.
NM_001270961.1	24268	Cp	-1.23027	5e-05	0.000380296	NM_001270961.1	49.2773	48.719	22.0121	19.7576.
XM_006253597.2	116657	Cplx2	-1.23139	0.00255	0.0125863	XM_006253597.2	2.48962	2.75964	1.19537	1.04033.
XM_006237835.1	29237	Penk	-1.23295	5e-05	0.000380296	XM_006237835.1	43.0941	51.8249	21.0812	19.3017.
NM_053534.2	85494	Tpra1	-1.23296	5e-05	0.000380296	NM_053534.2	8.45877	9.01237	3.13209	4.30092.
XM_006248505.2	288010	Lpp	-1.23329	5e-05	0.000380296	XM_006248505.2	44.2167	44.836	18.3782	19.5001.
XM_001074923.5	690599	Mxra7	-1.23331	5e-05	0.000380296	XM_001074923.5	34.1555	29.3688	13.0819	13.9375.
XM_008772172.1	679578	Ldlrad4	-1.23446	0.00035	0.00221915	XM_008772172.1	4.54245	4.81865	1.88434	2.09413.
XM_008764275.1	362650	Fblim1	-1.23465	5e-05	0.000380296	XM_008764275.1	11.2034	11.492	4.94666	4.69763.
NM_001277215.1	305471	Patz1	-1.23572	0.00015	0.0010372	NM_001277215.1	3.01129	3.77626	1.61419	1.26801.
XM_006232499.2	310526	Golim4	-1.23666	5e-05	0.000380296	XM_006232499.2	34.6123	37.3933	14.2083	16.3475.
NM_001012123.1	315598	C1qtnf5	-1.23747	5e-05	0.000380296	NM_001012123.1	247.952	242.888	104.124	104.049.
XM_006230853.2	361714	Rasgrp2	-1.23787	5e-05	0.000380296	XM_006230853.2	3.82449	3.64745	1.60927	1.55882.
XM_008758724.1	103690962	LOC103690962	-1.23816	5e-05	0.000380296	XM_008758724.1	11.3144	14.3418	5.63305	5.24293.
NM_013221.2	27080	Hbp1	-1.23852	5e-05	0.000380296	NM_013221.2	64.7746	65.3626	28.6527	26.5003.
XM_001077082.5	691170	LOC691170	-1.23913	5e-05	0.000380296	XM_001077082.5	13.2734	13.4876	5.83233	5.50439.
XM_006236928.2	500261	Magi1	-1.24006	0.0004	0.00248614	XM_006236928.2	3.36437	3.23247	1.58599	1.20681.
NM_001009658.1	297332	Thnsl2	-1.24158	0.0002	0.00134591	NM_001009658.1	2.92114	2.85195	1.42921	1.01228.
NM_001127488.1	315696	Snx33	-1.24201	5e-05	0.000380296	NM_001127488.1	23.8156	23.2208	10.1102	9.77592.
XM_343571.7	363231	Rftn2	-1.24242	5e-05	0.000380296	XM_343571.7	3.34632	3.44473	1.60434	1.26599.
NM_001135158.1	287408	Myh1	-1.24257	5e-05	0.000380296	NM_001135158.1	3.99463	6.19502	2.0418	2.26456.
NM_133621.2	171160	Hopx	-1.24352	5e-05	0.000380296	NM_133621.2	16.8283	20.7028	8.17132	7.67954.
XM_008759840.1	684189	Trim68	-1.24421	5e-05	0.000380296	XM_008759840.1	3.12738	3.39393	1.69866	1.05423.
XM_006252466.1	364475	Dzip1	-1.24448	0.00235	0.0117442	XM_006252466.1	4.19855	6.61907	2.65585	1.90983.
XM_006241609.2	89807	Angpt1	-1.24482	5e-05	0.000380296	XM_006241609.2	3.66294	3.39409	1.72839	1.24939.
NM_001109643.2	691501	Snapc5	-1.24734	5e-05	0.000380296	NM_001109643.2	13.8822	14.2217	5.93904	5.89901.
XM_008770648.1	361025	Txndc16	-1.2476	5e-05	0.000380296	XM_008770648.1	12.832	13.0921	5.67642	5.24149.
XM_003749929.3	313496	Ccdc107	-1.24824	5e-05	0.000380296	XM_003749929.3	15.4757	14.4936	6.27407	6.34188.
XM_006241811.1	315093	Maf1	-1.24917	5e-05	0.000380296	XM_006241811.1	26.6518	24.7556	9.7391	11.8875.
XM_006252420.2	364458	Kctd12	-1.24935	5e-05	0.000380296	XM_006252420.2	11.2045	13.853	5.11282	5.42732.
NM_001106641.2	297960	Rragd	-1.2522	5e-05	0.000380296	NM_001106641.2	8.58849	8.5039	3.46709	3.70842.
XM_008762392.1	102555217	LOC102555217	-1.25348	5e-05	0.000380296	XM_008762392.1	6.74014	9.08514	3.33472	3.30297.
NM_001108545.1	361907	Fbxl7	-1.25411	5e-05	0.000380296	NM_001108545.1	3.22576	2.14838	1.26646	0.986666.
NM_001109410.1	680465	Trappc6a	-1.25433	5e-05	0.000380296	NM_001109410.1	17.5958	16.5353	7.1698	7.13756.
NM_001106098.2	290959	Slc35d2	-1.25458	5e-05	0.000380296	NM_001106098.2	16.0365	17.332	6.7229	7.26235.
NM_001130548.1	314981	Col14a1	-1.25693	5e-05	0.000380296	NM_001130548.1	172.844	173.272	72.0363	72.79.
XM_008759041.1	308405	Dmpk	-1.25762	0.00555	0.0244819	XM_008759041.1	8.56348	9.99021	4.67	3.08976.
NM_001105751.1	117140	Hivep1	-1.258	5e-05	0.000380296	NM_001105751.1	2.5831	2.37509	1.05613	1.01701.
NM_001108578.1	362107	Aif1l	-1.25999	5e-05	0.000380296	NM_001108578.1	17.7658	19.6959	8.30013	7.34196.
NM_001134467.1	306229	Dennd6a	-1.26108	5e-05	0.000380296	NM_001134467.1	24.9332	25.0278	10.5596	10.2858.
XM_006254266.2	291314	Sephs1	-1.26249	0.0001	0.000717875	XM_006254266.2	3.72258	3.88413	1.57713	1.59352.
NM_080698.1	64507	Fmod	-1.26269	5e-05	0.000380296	NM_080698.1	5.50895	4.79119	2.1153	2.17747.
NM_001109111.1	498630	Wwc2	-1.26287	5e-05	0.000380296	NM_001109111.1	23.1858	25.2525	10.1357	10.0492.
NM_001037789.1	361454	Ccdc28a	-1.26735	5e-05	0.000380296	NM_001037789.1	9.88069	9.24716	3.6978	4.24836.
NM_001013069.1	293150	Stard10	-1.26757	5e-05	0.000380296	NM_001013069.1	3.55242	4.41025	1.59943	1.70792.
XM_006245049.2	24479	Idh1	-1.26848	5e-05	0.000380296	XM_006245049.2	61.0538	69.1066	28.1161	25.9129.
NM_001108891.1	364900	Ctif	-1.27028	5e-05	0.000380296	NM_001108891.1	9.06039	8.26431	3.70423	3.47825.
NM_001007675.1	303701	C1qtnf1	-1.27134	0.00105	0.00583974	NM_001007675.1	3.56986	3.40542	1.26159	1.62809.
XM_006252115.2	305938	Spata13	-1.27167	0.0004	0.00248614	XM_006252115.2	3.81735	4.11837	1.46639	1.82042.
NM_001098216.1	294299	Tead3	-1.27254	5e-05	0.000380296	NM_001098216.1	15.4415	15.6896	6.40885	6.47728.
XM_006250791.2	84484	Slc4a4	-1.27262	5e-05	0.000380296	XM_006250791.2	3.4516	3.30741	1.11001	1.68759.
NM_139337.1	246233	Macrod1	-1.27438	0.0002	0.00134591	NM_139337.1	4.71173	4.82861	2.03317	1.91083.
NM_031510.1	24479	Idh1	-1.27451	5e-05	0.000380296	NM_031510.1	69.5691	71.7873	27.0947	31.3372.
NM_024127.2	25112	Gadd45a	-1.27479	5e-05	0.000380296	NM_024127.2	76.9124	71.4826	29.3916	31.9378.
XM_006229990.1	361624	Akip1	-1.27541	5e-05	0.000380296	XM_006229990.1	39.8346	40.3121	17.097	16.0124
NM_053598.1	94267	Nudt4	-1.2778	5e-05	0.000380296	NM_053598.1	81.2486	82.1136	33.9621	33.4125.
NM_001106774.1	299694	Nuak1	-1.27809	5e-05	0.000380296	NM_001106774.1	59.5177	58.661	25.452	23.278.
NM_133581.1	171112	Wfdc1	-1.27869	5e-05	0.000380296	NM_133581.1	26.6645	24.1365	9.83999	11.0986.
NM_172035.1	64512	Fzd2	-1.27943	5e-05	0.000380296	NM_172035.1	68.9308	70.4532	29.152	28.2683.
NM_001037362.1	498695	Idnk	-1.28019	0.0017	0.00887866	NM_001037362.1	2.61763	2.43252	0.927406	1.15194.
XM_006232027.2	81680	Lifr	-1.28089	5e-05	0.000380296	XM_006232027.2	5.44439	4.94616	2.0084	2.26774.
XM_006252675.1	680155	Fam208a	-1.28131	0.00815	0.0335865	XM_006252675.1	2.99896	2.87579	1.31435	1.10266.
XM_006256683.2	64316	Srpx	-1.28174	5e-05	0.000380296	XM_006256683.2	22.4074	25.9743	9.56436	10.335.
XM_001080099.5	691920	LOC691920	-1.2828	5e-05	0.000380296	XM_001080099.5	15.7996	16.1303	6.54268	6.58042.
XM_006257329.2	25297	Cacnb3	-1.28332	0.0045	0.020543	XM_006257329.2	4.87606	2.96995	1.76889	1.45464.
NM_012595.1	24534	Ldhb	-1.28798	5e-05	0.000380296	NM_012595.1	59.5606	56.9615	24.8339	22.8846.
XM_008768572.1	304055	C2cd2	-1.29188	0.0001	0.000717875	XM_008768572.1	4.64602	5.40796	1.99293	2.1133.
NM_001005539.1	294422	Smpdl3a	-1.29352	5e-05	0.000380296	NM_001005539.1	2.6001	2.9247	1.23745	1.01641.
XM_008760140.1	309175	Cdc42ep2	-1.29367	0.0002	0.00134591	XM_008760140.1	4.06123	5.88157	1.98605	2.06973.
NM_138519.2	171548	Dkk3	-1.29551	5e-05	0.000380296	NM_138519.2	67.782	73.3343	28.8919	28.5976.
XM_008766174.1	684112	Sik3	-1.29611	0.01095	0.04304	XM_008766174.1	2.86151	3.08012	1.50681	0.912746.
NM_001107622.1	309722	Rhobtb1	-1.29674	5e-05	0.000380296	NM_001107622.1	2.67913	2.7026	0.871972	1.31863.
NM_001109669.1	362581	Scmh1	-1.29717	0.003	0.0145379	NM_001109669.1	4.06463	3.14	1.29158	1.64014.
XM_006252256.2	290354	Pdlim2	-1.29929	0.00665	0.0284153	XM_006252256.2	3.8601	3.26362	1.62906	1.2655.
XM_006237745.2	83724	Ncoa2	-1.29998	5e-05	0.000380296	XM_006237745.2	2.37746	2.99341	1.04865	1.13263.
XM_006244516.2	316226	Klc4	-1.30079	5e-05	0.000380296	XM_006244516.2	6.16887	6.70765	2.34419	2.88244.
XM_006229684.2	89816	Picalm	-1.30195	5e-05	0.000380296	XM_006229684.2	118.322	113.92	48.0399	46.1518.
XM_008773501.1	363458	Col4a6	-1.30237	5e-05	0.000380296	XM_008773501.1	5.00757	5.62059	2.2317	2.0776.
XM_006229441.2	361600	Tm6sf1	-1.30343	0.0069	0.0292378	XM_006229441.2	6.38836	6.39045	2.82552	2.35198.
NM_053492.3	85254	Slc44a1	-1.30583	0.00365	0.0171671	NM_053492.3	12.6109	10.9033	5.24646	4.26476.
NM_001101000.1	679221	Mapre2	-1.31093	0.0001	0.000717875	NM_001101000.1	30.0352	30.2235	12.1242	12.1637.
XM_006240330.2	299196	Abcd4	-1.31296	5e-05	0.000380296	XM_006240330.2	14.6792	13.6691	5.68891	5.72112.
XM_006248214.2	304019	Tbc1d23	-1.31345	5e-05	0.000380296	XM_006248214.2	42.5597	43.3588	18.8052	15.7649.
NM_001271438.1	363115	Slc9a9	-1.31488	5e-05	0.000380296	NM_001271438.1	5.00422	5.34784	2.07509	2.086.
XM_008765449.1	282581	Fzd6	-1.31657	5e-05	0.000380296	XM_008765449.1	11.3126	11.7952	4.16505	5.11249.
NM_031549.2	25123	Tagln	-1.31675	5e-05	0.000380296	NM_031549.2	3001.02	3062.75	1238.9	1195.33.
XM_006250709.2	360917	Cnot6l	-1.3196	5e-05	0.000380296	XM_006250709.2	3.43896	2.25253	1.14672	1.13356.
XM_008772694.1	361783	Zfp57	-1.3209	0.00385	0.0179605	XM_008772694.1	2.99236	3.75614	1.34933	1.35199.
NM_001034927.1	311642	Sulf2	-1.32156	5e-05	0.000380296	NM_001034927.1	22.1968	23.1267	9.81472	8.31933.
NM_001025623.1	29142	Vnn1	-1.32255	5e-05	0.000380296	NM_001025623.1	7.99381	7.70949	3.50211	2.77652.
XM_006246126.2	683630	Mat2b	-1.32541	0.00825	0.0339485	XM_006246126.2	7.40833	8.2606	2.61261	3.63985.
XM_006252257.2	290354	Pdlim2	-1.32593	0.0003	0.00193559	XM_006252257.2	2.87068	2.7528	1.17799	1.06517.
XM_006243241.2	367100	Smad6	-1.32682	5e-05	0.000380296	XM_006243241.2	8.60309	8.02176	3.49894	3.1285.
XM_006242045.2	315135	Sun2	-1.32725	5e-05	0.000380296	XM_006242045.2	53.1746	54.2039	22.574	20.2193.
XM_008760845.1	100360380	LOC100360380	-1.32887	0.0012	0.00656143	XM_008760845.1	4.20433	3.76066	1.51732	1.65338.
XM_006242621.2	300441	Tmem205	-1.32904	5e-05	0.000380296	XM_006242621.2	17.175	15.5647	6.43749	6.59406.
XM_006232155.2	114906	Pkia	-1.32977	5e-05	0.000380296	XM_006232155.2	12.3315	14.4056	5.31048	5.32637.
XM_006240728.2	192268	Gls2	-1.33446	5e-05	0.000380296	XM_006240728.2	6.54761	8.52819	2.93624	3.04193.
NM_012569.2	24398	Gls	-1.33746	5e-05	0.000380296	NM_012569.2	52.0788	53.7997	21.5801	20.3178.
NM_017172.1	29344	Zfp36l1	-1.33865	5e-05	0.000380296	NM_017172.1	21.084	18.0685	7.32706	8.15349.
XM_008770748.1	305922	Lats2	-1.34023	5e-05	0.000380296	XM_008770748.1	44.7261	48.3086	17.2985	19.4463.
XM_006246430.2	116504	Mprip	-1.34126	0.0064	0.0275258	XM_006246430.2	10.6828	11.7923	4.11651	4.7539.
XM_006250652.2	305156	Arhgap24	-1.34498	5e-05	0.000380296	XM_006250652.2	7.35521	7.21967	2.60622	3.1313.
NM_001100655.1	289786	Nacad	-1.34639	5e-05	0.000380296	NM_001100655.1	3.09585	2.96418	1.24308	1.14018.
XM_343778.6	363457	Col4a5	-1.34759	5e-05	0.000380296	XM_343778.6	75.5276	91.7816	34.5267	31.2171.
XM_006246189.2	497894	Zfp62	-1.34797	0.0001	0.000717875	XM_006246189.2	9.43772	9.90839	4.7928	2.80721.
NM_133583.2	171114	Ndrg2	-1.34826	0.0025	0.0123777	NM_133583.2	10.8884	8.38676	4.67421	2.89641.
NM_001270986.1	117257	Gpr176	-1.3494	5e-05	0.000380296	NM_001270986.1	61.5833	61.6557	24.9135	23.4525.
XM_008761213.1	681021	Paqr6	-1.35072	5e-05	0.000380296	XM_008761213.1	7.83912	8.71816	3.25389	3.23817.
NM_001039023.1	307098	Net1	-1.35103	5e-05	0.000380296	NM_001039023.1	22.0261	20.3056	8.76818	7.82639.
XM_006229692.2	308821	Rab30	-1.35313	5e-05	0.000380296	XM_006229692.2	5.01045	5.32079	2.08379	1.96029.
NM_031007.1	81636	Adcy2	-1.35579	5e-05	0.000380296	NM_031007.1	6.38654	6.12738	2.35934	2.53012.
NM_001025119.1	310674	Plekho1	-1.35706	5e-05	0.000380296	NM_001025119.1	6.07371	5.84439	2.24431	2.40823.
NM_001044249.2	362393	Antxr1	-1.36358	5e-05	0.000380296	NM_001044249.2	58.1868	61.5509	22.5178	24.0144.
NM_207609.1	315085	Naprt1	-1.36382	5e-05	0.000380296	NM_207609.1	9.3307	8.2412	3.42259	3.40499.
NM_022256.2	64022	Btc	-1.36446	0.00155	0.00819862	NM_022256.2	3.44701	3.23515	1.73471	0.860507.
XM_008763901.1	78975	Prkaa2	-1.36483	5e-05	0.000380296	XM_008763901.1	4.26734	4.41568	1.71336	1.65807.
XM_006232434.2	282635	Mbnl1	-1.36705	0.00785	0.0325964	XM_006232434.2	40.4135	46.1423	16.5944	16.9618.
NM_001008358.1	315286	Tmem106c	-1.36741	0.00045	0.00276388	NM_001008358.1	2.72342	2.56189	1.12296	0.925549.
XM_006243341.2	363098	Ccpg1	-1.3685	5e-05	0.000380296	XM_006243341.2	9.39635	7.45182	3.21916	3.30601.
NM_001106556.2	296565	RGD1306215	-1.36891	0.0038	0.0177643	NM_001106556.2	4.33726	3.05969	1.60891	1.25506.
NM_138502.2	29254	Mgll	-1.37009	0.0019	0.00977261	NM_138502.2	4.23661	4.31001	1.81158	1.49483.
XM_006232553.2	102551095	LOC102551095	-1.37195	5e-05	0.000380296	XM_006232553.2	3.92909	4.54385	1.81708	1.45659.
XM_001055738.5	685179	LOC685179	-1.3724	5e-05	0.000380296	XM_001055738.5	15.9494	14.0571	5.55835	6.03159.
XM_006227626.2	361448	Ginm1	-1.37383	5e-05	0.000380296	XM_006227626.2	160.862	159.208	66.0702	57.434.
NM_001107810.1	311726	Pcmtd2	-1.3747	5e-05	0.000380296	NM_001107810.1	26.4019	25.3632	9.66334	10.2989.
NM_012889.1	25361	Vcam1	-1.37486	5e-05	0.000380296	NM_012889.1	228.401	257.473	97.9842	89.3638.
NM_021584.2	83825	Dclk1	-1.37504	5e-05	0.000380296	NM_021584.2	58.7911	59.3512	22.4875	23.0613.
NM_019273.1	29747	Kcnmb1	-1.37535	5e-05	0.000380296	NM_019273.1	9.89891	8.59286	3.35598	3.77183.
NM_177425.3	29317	Csrp2	-1.37656	5e-05	0.000380296	NM_177425.3	43.5931	45.9877	18.9439	15.557.
XM_006239904.2	690073	Nbas	-1.37671	5e-05	0.000380296	XM_006239904.2	19.4792	17.3748	7.14476	7.0476.
XM_006241162.2	25358	Timp3	-1.37888	5e-05	0.000380296	XM_006241162.2	36.89	41.382	15.3	14.7968.
XM_008759762.1	361612	P4ha3	-1.37926	5e-05	0.000380296	XM_008759762.1	19.5875	18.9756	7.57319	7.25105.
XM_006233260.2	171115	Pde5a	-1.38132	5e-05	0.000380296	XM_006233260.2	11.7754	12.0925	4.56459	4.59755.
NM_013058.2	25585	Id3	-1.38353	5e-05	0.000380296	NM_013058.2	354.526	314.908	136.203	120.378.
XM_006257580.2	317322	Gpc4	-1.38357	5e-05	0.000380296	XM_006257580.2	39.2076	41.1492	15.1027	15.6955.
NM_138828.3	25728	Apoe	-1.38689	5e-05	0.000380296	NM_138828.3	13.3353	12.3851	5.34819	4.48701.
NM_012988.2	25492	Nfia	-1.3869	5e-05	0.000380296	NM_012988.2	13.329	13.4248	4.87741	5.35284.
XM_006246498.2	303206	Ulk2	-1.38705	5e-05	0.000380296	XM_006246498.2	12.5829	13.2256	5.14979	4.71796.
XM_006253486.2	102551451	LOC102551451	-1.3898	5e-05	0.000380296	XM_006253486.2	6.2705	7.16053	2.55025	2.57525.
XM_342829.7	362511	Fbxo10	-1.39044	5e-05	0.000380296	XM_342829.7	11.6271	13.7112	4.90758	4.75766.
XM_006253115.2	306451	Tenm3	-1.39258	5e-05	0.000380296	XM_006253115.2	6.18385	6.13841	2.08891	2.60443.
NM_020087.2	56761	Notch3	-1.39348	5e-05	0.000380296	NM_020087.2	5.27167	5.91522	2.06696	2.19127.
NM_177426.1	24424	Gstm2	-1.39544	5e-05	0.000380296	NM_177426.1	105.702	122.172	43.1307	43.491.
NM_001108291.1	360602	Luc7l3	-1.39682	0.01	0.0399304	NM_001108291.1	8.60008	9.65313	3.64247	3.28945.
NM_017131.2	29209	Casq2	-1.39686	5e-05	0.000380296	NM_017131.2	53.2252	62.1868	22.0229	21.8053.
XM_006233950.2	296648	Mapkap1	-1.4008	0.00755	0.0315203	XM_006233950.2	3.8709	3.085	1.40483	1.22951.
NM_012828.2	25297	Cacnb3	-1.40298	5e-05	0.000380296	NM_012828.2	13.8228	15.7344	5.44323	5.73376.
NM_001100837.1	295631	Pla2r1	-1.40299	5e-05	0.000380296	NM_001100837.1	7.51933	8.01835	2.96809	2.9074.
NM_001108030.1	314212	Daam1	-1.40646	5e-05	0.000380296	NM_001108030.1	23.2285	24.344	9.14645	8.79965.
XM_006242651.2	363024	Slc44a2	-1.40794	5e-05	0.000380296	XM_006242651.2	23.3453	23.9577	9.08809	8.73802.
XM_008772700.1	81657	Gabbr1	-1.40831	5e-05	0.000380296	XM_008772700.1	3.54278	4.324	1.47257	1.49126.
NM_001109441.1	681383	LOC681383	-1.41035	5e-05	0.000380296	NM_001109441.1	6.39907	6.88191	2.38043	2.61614.
XM_008765891.1	156117	Casp12	-1.41133	5e-05	0.000380296	XM_008765891.1	25.4242	25.909	9.21059	10.0889.
NM_130403.1	114004	Ppp1r14a	-1.41162	5e-05	0.000380296	NM_130403.1	117.482	121.069	46.9029	42.7659.
NM_144738.2	246246	Pnpla7	-1.41415	5e-05	0.000380296	NM_144738.2	2.78236	2.76264	1.08637	0.994282.
NM_001271251.1	312607	Pdzrn3	-1.41553	5e-05	0.000380296	NM_001271251.1	74.655	69.7937	28.4385	25.7113.
XM_008759865.1	25618	Acadsb	-1.41643	5e-05	0.000380296	XM_008759865.1	8.41269	12.026	3.33899	4.31811.
XM_006241774.2	116684	Oplah	-1.41649	5e-05	0.000380296	XM_006241774.2	3.44437	3.55936	1.20605	1.4177.
XM_006238376.2	362540	Ptplad2	-1.41717	5e-05	0.000380296	XM_006238376.2	8.80242	8.64326	3.56042	2.97203.
XM_008764773.1	314259	Mpp5	-1.41799	0.00015	0.0010372	XM_008764773.1	4.97408	4.34397	1.9345	1.55262.
XM_006240212.2	314212	Daam1	-1.41849	5e-05	0.000380296	XM_006240212.2	2.61949	3.83515	1.28995	1.12475.
XM_008770055.1	60665	Cxcl6	-1.41877	5e-05	0.000380296	XM_008770055.1	84.1952	66.7045	31.8533	24.588.
XM_006230806.2	309175	Cdc42ep2	-1.41882	0.00105	0.00583974	XM_006230806.2	3.93583	2.88463	1.34471	1.20627.
NM_001126300.1	686539	Islr	-1.42004	5e-05	0.000380296	NM_001126300.1	5.04308	4.84576	1.6704	2.02509.
XM_006237175.2	24239	Cacna1c	-1.42031	5e-05	0.000380296	XM_006237175.2	8.12611	8.30162	2.95986	3.17807.
NM_013043.2	498545	Tsc22d1	-1.42207	5e-05	0.000380296	NM_013043.2	240.122	244.8	90.9505	90.011.
XM_006234447.2	295703	Serping1	-1.42227	5e-05	0.000380296	XM_006234447.2	3.91602	2.43671	1.31286	1.05749.
NM_012752.3	25145	Cd24	-1.42301	5e-05	0.000380296	NM_012752.3	29.4795	29.5943	10.5671	11.4634.
NM_001107178.2	304813	Ppp1r12b	-1.42673	5e-05	0.000380296	NM_001107178.2	3.51182	3.70295	1.28862	1.39508.
NM_001004260.1	309131	Slc22a18	-1.42701	5e-05	0.000380296	NM_001004260.1	6.69626	4.57598	1.78775	2.4044.
NM_134349.3	171341	Mgst1	-1.42733	5e-05	0.000380296	NM_134349.3	17.7321	16.404	6.43742	6.25501.
NM_144561.2	246247	Fmo4	-1.42801	5e-05	0.000380296	NM_144561.2	3.96024	3.41323	1.24235	1.49795.
NM_031587.1	29533	Pxmp2	-1.4293	0.0005	0.00303185	NM_031587.1	2.65636	2.97513	1.07748	1.01356.
NM_001012211.1	364510	Phf7	-1.43022	5e-05	0.000380296	NM_001012211.1	4.55873	3.79882	1.59239	1.50889.
XM_003748645.3	365037	Sash1	-1.43433	5e-05	0.000380296	XM_003748645.3	21.9309	22.435	7.77458	8.64165.
XM_006243027.2	161476	Hspb2	-1.43436	0.0046	0.0209354	XM_006243027.2	38.383	42.4637	15.3588	14.5554.
XM_006252285.1	83470	Bmp1	-1.43908	0.005	0.022504	XM_006252285.1	3.75548	3.51326	1.39059	1.29014.
XM_006236728.2	25365	Actg2	-1.43991	5e-05	0.000380296	XM_006236728.2	224.163	249.391	89.1996	85.3475.
XM_006250629.2	289456	Hsd17b11	-1.44097	5e-05	0.000380296	XM_006250629.2	26.6395	39.9126	12.0591	12.4534.
NM_053559.1	89823	Trpc6	-1.44178	5e-05	0.000380296	NM_053559.1	7.459	9.20046	2.99535	3.13721.
NM_032062.2	84009	Kalrn	-1.44379	5e-05	0.000380296	NM_032062.2	18.2376	17.9807	6.55598	6.7579.
NM_198775.1	361612	P4ha3	-1.44398	5e-05	0.000380296	NM_198775.1	24.1069	26.922	9.79467	8.96113.
NM_012631.2	24686	Prnp	-1.44443	5e-05	0.000380296	NM_012631.2	476.988	500.052	179.145	179.855.
NM_001011965.1	296655	Stom	-1.44652	5e-05	0.000380296	NM_001011965.1	28.2669	28.089	10.1879	10.4894.
NM_001002854.1	311055	Tanc1	-1.44699	5e-05	0.000380296	NM_001002854.1	8.69654	7.30675	2.47994	3.38984.
XM_006251022.2	360942	Pcdh7	-1.45004	0.00195	0.0100022	XM_006251022.2	5.56119	5.97925	1.98583	2.23811.
NM_001134686.2	64554	Slc7a2	-1.45059	5e-05	0.000380296	NM_001134686.2	23.4708	22.4577	7.74557	9.05835.
NM_053789.1	116472	Il17b	-1.45101	5e-05	0.000380296	NM_053789.1	8.62742	7.40515	2.38569	3.47849.
NM_031648.2	58971	Fxyd1	-1.45111	5e-05	0.000380296	NM_031648.2	9.47191	9.87631	3.27258	3.80386.
XM_006233195.2	83576	Sort1	-1.45152	5e-05	0.000380296	XM_006233195.2	8.47802	10.0587	3.403	3.3747.
NM_001108007.1	313860	Pkdcc	-1.45879	5e-05	0.000380296	NM_001108007.1	24.1659	24.9897	8.71792	9.16484.
NM_001100700.1	310552	Sfrp2	-1.46275	5e-05	0.000380296	NM_001100700.1	12.9925	11.5082	4.7703	4.11856.
NM_012808.1	25274	Tst	-1.46573	5e-05	0.000380296	NM_012808.1	8.26109	7.75256	3.66198	2.13579.
XM_006231548.2	365468	Lzts2	-1.46611	0.00055	0.00329573	XM_006231548.2	8.50153	7.22776	2.34496	3.34837.
NM_001079700.1	315121	Cdc42ep1	-1.4667	5e-05	0.000380296	NM_001079700.1	9.782	9.51388	3.38681	3.5946.
XM_006232144.2	310244	Zc2hc1a	-1.4668	5e-05	0.000380296	XM_006232144.2	31.6611	33.649	12.5739	11.0543.
XM_008772363.1	25670	Il15	-1.4677	5e-05	0.000380296	XM_008772363.1	10.8127	11.0471	4.62653	3.27706.
XM_008760159.1	361717	Dnajc4	-1.4688	0.01105	0.0433417	XM_008760159.1	4.06486	3.60753	1.05856	1.71334.
XM_006255958.1	361798	Ehmt2	-1.47126	0.0063	0.0271793	XM_006255958.1	13.715	11.7389	5.93678	3.24362.
NM_001017458.1	314683	Tcp11l2	-1.4713	5e-05	0.000380296	NM_001017458.1	8.30182	5.7308	2.92095	2.14002.
NM_001277157.1	303016	Crebrf	-1.47143	5e-05	0.000380296	NM_001277157.1	8.40152	7.29939	2.23122	3.4309.
XM_006234204.1	311055	Tanc1	-1.47245	5e-05	0.000380296	XM_006234204.1	5.12328	5.65122	1.92415	1.95866.
NM_175708.3	308588	Car11	-1.47434	5e-05	0.000380296	NM_175708.3	8.14622	8.61667	2.81859	3.21435.
NM_001100499.1	287925	Pkp2	-1.47765	5e-05	0.000380296	NM_001100499.1	9.0659	10.6861	3.78362	3.30879.
XM_008768669.1	363767	Abi3bp	-1.47769	0.01005	0.0401014	XM_008768669.1	2.52775	3.42519	1.49124	0.646248.
XM_006229599.2	363521	Taz	-1.47807	0.0007	0.00407768	XM_006229599.2	5.09063	6.13158	2.2586	1.76982.
NM_130748.1	170573	Slc38a4	-1.47943	5e-05	0.000380296	NM_130748.1	8.69132	11.3025	3.49781	3.67259.
XM_008766296.1	363062	Dixdc1	-1.47977	5e-05	0.000380296	XM_008766296.1	5.78118	5.5478	2.13404	1.92793.
XM_006238269.2	313262	Pappa	-1.48187	5e-05	0.000380296	XM_006238269.2	20.403	19.0019	6.9309	7.17701.
XM_006253238.2	498642	Rbpms	-1.48198	5e-05	0.000380296	XM_006253238.2	13.238	12.9472	4.85802	4.51616.
NM_053938.1	116777	Cdh3	-1.48208	5e-05	0.000380296	NM_053938.1	3.756	5.23836	1.57643	1.6433.
NM_013129.2	25670	Il15	-1.48273	0.0008	0.00458499	NM_013129.2	10.8856	9.07892	4.17457	2.96896.
XM_008761022.1	103691558	LOC103691558	-1.48491	5e-05	0.000380296	XM_008761022.1	25.2585	24.1536	8.53833	9.11515.
XM_006236261.2	25687	Cald1	-1.48597	5e-05	0.000380296	XM_006236261.2	643.748	682.477	239.88	233.592.
NM_001108047.1	314374	Foxn3	-1.48759	0.0041	0.0189568	NM_001108047.1	3.4344	3.29066	1.40299	0.995231.
NM_053936.3	116744	Lpar1	-1.49113	5e-05	0.000380296	NM_053936.3	13.5401	13.5216	4.62257	5.00415.
XM_008772236.1	291423	Setbp1	-1.49133	5e-05	0.000380296	XM_008772236.1	3.66696	3.54196	1.24148	1.32261.
XM_216941.8	299996	Matn2	-1.49218	5e-05	0.000380296	XM_216941.8	8.68838	8.34174	3.08725	2.96652.
XM_006232669.1	310644	Pbxip1	-1.49529	5e-05	0.000380296	XM_006232669.1	118.411	122.827	43.6218	41.9476.
NM_016994.2	24232	C3	-1.50408	5e-05	0.000380296	NM_016994.2	19.61	15.513	6.02731	6.35543.
XM_008760810.1	294789	Ranbp3l	-1.50455	5e-05	0.000380296	XM_008760810.1	5.12695	6.80333	2.18151	2.02321.
NM_012782.1	25244	Bckdha	-1.50485	5e-05	0.000380296	NM_012782.1	32.8115	32.3802	11.1858	11.7856.
XM_006250407.2	81751	Psen2	-1.50489	0.0047	0.0213384	XM_006250407.2	4.67278	5.93513	2.07784	1.65993.
XM_008760604.1	309918	Ell2	-1.50622	5e-05	0.000380296	XM_008760604.1	20.4736	18.7492	7.12491	6.68282.
NM_053352.1	84348	Cxcr7	-1.50668	5e-05	0.000380296	NM_053352.1	43.4186	44.4766	15.513	15.4189.
XM_006238423.2	140581	Inadl	-1.50898	5e-05	0.000380296	XM_006238423.2	4.8343	5.0372	1.6448	1.82366.
XM_006256497.1	294410	Man1a1	-1.5113	5e-05	0.000380296	XM_006256497.1	29.275	29.3647	10.738	9.83247.
XM_001063635.4	685398	Ppp1r26	-1.51156	5e-05	0.000380296	XM_001063635.4	4.59453	4.74492	1.75777	1.51786.
NM_001134972.1	292750	Plekhg2	-1.51376	5e-05	0.000380296	NM_001134972.1	3.88326	4.2239	1.59441	1.24469.
NM_001108031.1	314214	L3hypdh	-1.51566	5e-05	0.000380296	NM_001108031.1	4.48845	4.9921	1.58784	1.72786.
XM_008760603.1	309918	Ell2	-1.51638	5e-05	0.000380296	XM_008760603.1	28.8181	36.7073	12.0392	10.866.
XM_006246268.1	303135	42255	-1.51966	0.0007	0.00407768	XM_006246268.1	11.9057	14.3032	4.03155	5.10927.
XM_006235401.1	296313	Myl9	-1.52193	5e-05	0.000380296	XM_006235401.1	509.255	540.817	187.165	178.492.
XM_008772423.1	102553971	LOC102553971	-1.52269	5e-05	0.000380296	XM_008772423.1	7.47087	6.21556	2.26091	2.50246.
NM_001108669.1	362540	Ptplad2	-1.52334	0.0073	0.030631	NM_001108669.1	11.3647	12.355	4.66331	3.5883.
NM_012950.2	25439	F2r	-1.52397	5e-05	0.000380296	NM_012950.2	168.919	176.776	59.9223	60.2855.
XM_006248561.2	287989	Ephb3	-1.5247	5e-05	0.000380296	XM_006248561.2	3.55818	3.10757	1.14159	1.17509.
NM_053838.1	116564	Npr2	-1.52491	5e-05	0.000380296	NM_053838.1	18.7061	16.6876	6.28718	6.01215.
NM_017034.1	24649	Pim1	-1.52788	5e-05	0.000380296	NM_017034.1	10.4219	9.81624	3.85936	3.15894.
XM_003750132.3	690073	Nbas	-1.52827	5e-05	0.000380296	XM_003750132.3	25.0934	23.5034	8.64156	8.20664.
NM_001011922.1	291044	Nedd9	-1.53134	5e-05	0.000380296	NM_001011922.1	62.873	64.1047	23.1025	20.8261.
XM_006232748.1	60568	Syt11	-1.5314	5e-05	0.000380296	XM_006232748.1	10.7417	9.89085	3.71066	3.42698.
XM_006242650.2	363024	Slc44a2	-1.53368	0.00135	0.00726266	XM_006242650.2	4.08021	2.82943	1.02111	1.36544.
XM_006238010.2	116564	Npr2	-1.53711	5e-05	0.000380296	XM_006238010.2	9.88363	8.6713	3.13804	3.25554.
XM_006250961.2	364154	Smim14	-1.53858	5e-05	0.000380296	XM_006250961.2	18.9004	19.0858	6.57915	6.49666.
XM_008769538.1	24837	Tnnt2	-1.54354	5e-05	0.000380296	XM_008769538.1	6.17888	7.54823	2.77801	1.93097.
NM_001108422.2	361282	Plxdc2	-1.54475	5e-05	0.000380296	NM_001108422.2	40.7198	45.841	14.2223	15.4469.
XM_008762916.1	502776	Scrn1	-1.55071	5e-05	0.000380296	XM_008762916.1	7.52666	8.37607	2.73422	2.69406.
XM_008758649.1	309557	Epb41l2	-1.5526	0.00425	0.0195654	XM_008758649.1	3.66917	3.88821	1.32308	1.2532.
XM_006240429.2	314374	Foxn3	-1.55326	5e-05	0.000380296	XM_006240429.2	11.1159	10.6898	3.43984	3.9902.
XM_006236416.1	297073	Rarres2	-1.55383	5e-05	0.000380296	XM_006236416.1	21.4707	22.0008	6.89603	7.91053.
XM_008769816.1	117016	Mark1	-1.55752	5e-05	0.000380296	XM_008769816.1	3.35302	3.14004	1.23942	0.966503.
NM_013122.2	25662	Igfbp2	-1.55916	5e-05	0.000380296	NM_013122.2	5.71705	5.91147	2.23473	1.71139.
NM_133407.1	170920	Map4k3	-1.56017	5e-05	0.000380296	NM_133407.1	17.1499	18.8755	5.72594	6.49067.
NM_022623.2	64558	Fzd4	-1.56187	5e-05	0.000380296	NM_022623.2	3.34821	3.27406	1.09455	1.1485.
XM_006233419.2	64353	Pdlim5	-1.56196	5e-05	0.000380296	XM_006233419.2	86.2458	92.3379	30.5915	29.8931.
NM_177481.1	140915	Slco3a1	-1.56409	0.0011	0.00607703	NM_177481.1	2.56381	3.87317	1.36653	0.810401.
XM_008758594.1	25600	Utrn	-1.56768	0.00025	0.00164236	XM_008758594.1	5.06309	6.8505	1.69555	2.32351.
NM_001169103.1	298744	Crim1	-1.56849	5e-05	0.000380296	NM_001169103.1	10.752	13.6418	4.07748	4.14714.
NM_001106397.1	294520	Mical1	-1.56873	5e-05	0.000380296	NM_001106397.1	32.0471	34.0453	10.914	11.366.
XM_006249505.2	60669	Cmklr1	-1.56937	5e-05	0.000380296	XM_006249505.2	5.48871	5.59011	1.84326	1.88981.
XM_008761543.1	686753	LOC686753	-1.5711	5e-05	0.000380296	XM_008761543.1	3.92494	3.57714	1.20865	1.3162.
XM_215597.8	295171	Sh3d19	-1.57315	5e-05	0.000380296	XM_215597.8	9.65811	9.99085	3.03107	3.57244.
NM_031767.1	83576	Sort1	-1.57614	5e-05	0.000380296	NM_031767.1	26.4026	28.0449	9.04574	9.21476.
NM_001109536.1	689388	Ptx3	-1.57784	5e-05	0.000380296	NM_001109536.1	117.643	88.8339	39.5527	29.6138.
NM_022177.3	24772	Cxcl12	-1.57902	5e-05	0.000380296	NM_022177.3	260.402	253.861	92.7714	79.3566.
XM_006256561.2	294518	Sesn1	-1.5815	5e-05	0.000380296	XM_006256561.2	6.09829	7.1063	2.16759	2.24452.
XM_006232514.2	310540	Fam198b	-1.58937	0.0003	0.00193559	XM_006232514.2	28.3213	31.0272	9.68331	10.0391.
XM_006252551.2	290533	Slmap	-1.59182	5e-05	0.000380296	XM_006252551.2	18.9262	21.616	6.44347	7.00654.
XM_006233322.2	295458	Bdh2	-1.59324	5e-05	0.000380296	XM_006233322.2	16.9358	20.1729	6.59577	5.70298.
XM_008758858.1	100365524	LOC100365524	-1.59484	5e-05	0.000380296	XM_008758858.1	4.51172	4.3616	1.44925	1.48835.
XM_006243115.2	315686	Peak1	-1.59708	0.0025	0.0123777	XM_006243115.2	4.97431	4.06363	1.00359	1.98386.
NM_001172127.1	296956	Ube2h	-1.59917	5e-05	0.000380296	NM_001172127.1	64.0328	62.9685	21.4754	20.4435.
XM_006238023.2	245983	Il11ra1	-1.59991	5e-05	0.000380296	XM_006238023.2	17.0529	16.6205	5.66568	5.44311.
NM_001037199.3	313689	Dhrs3	-1.60122	5e-05	0.000380296	NM_001037199.3	20.1893	22.9803	6.9457	7.28295.
XM_008763053.1	29254	Mgll	-1.60163	5e-05	0.000380296	XM_008763053.1	4.52929	4.63684	1.46463	1.55565.
XM_006232798.2	310631	Mex3a	-1.60191	5e-05	0.000380296	XM_006232798.2	4.56348	4.37399	1.45403	1.49034.
XM_008761623.1	296583	Nacc2	-1.60504	5e-05	0.000380296	XM_008761623.1	11.1785	10.1641	3.65787	3.35801.
NM_001135758.2	362587	Macf1	-1.61026	5e-05	0.000380296	NM_001135758.2	12.0849	11.5317	3.55576	4.17963.
XM_008761803.1	311886	Cntrl	-1.61353	5e-05	0.000380296	XM_008761803.1	3.16637	3.46731	1.04749	1.12038.
NM_001002835.1	314280	Smoc1	-1.62236	5e-05	0.000380296	NM_001002835.1	35.0846	34.5829	10.418	12.2103.
NM_001048044.1	313838	Cdc42ep3	-1.62261	5e-05	0.000380296	NM_001048044.1	66.5432	63.0745	22.838	19.255.
NM_022266.2	64032	Ctgf	-1.62386	5e-05	0.000380296	NM_022266.2	1122.59	1087.44	374.548	342.531.
XM_008773253.1	24907	Dmd	-1.62431	5e-05	0.000380296	XM_008773253.1	3.07962	3.47477	0.992691	1.13333.
NM_013194.1	25745	Myh9	-1.62539	5e-05	0.000380296	NM_013194.1	35.5058	34.6765	8.66532	14.0823.
XM_006249386.2	304500	Acad10	-1.62783	5e-05	0.000380296	XM_006249386.2	6.00412	5.77602	1.90925	1.90249.
NM_031655.1	59073	Lxn	-1.62834	5e-05	0.000380296	NM_031655.1	56.6839	59.1878	19.051	18.429.
XM_006231471.2	294014	Cnnm2	-1.63087	5e-05	0.000380296	XM_006231471.2	6.07137	6.68657	1.89805	2.22141.
NM_001007641.1	295588	Rnd3	-1.6336	5e-05	0.000380296	NM_001007641.1	144.249	162.929	51.8507	47.1478.
NM_001024275.1	362423	Rassf4	-1.63403	5e-05	0.000380296	NM_001024275.1	16.4871	16.8265	5.61175	5.12142.
NM_001107514.1	308624	Heca	-1.64527	5e-05	0.000380296	NM_001107514.1	8.95481	9.01748	2.79035	2.95514.
NM_001107645.1	309922	Rhobtb3	-1.64699	5e-05	0.000380296	NM_001107645.1	28.3514	30.1259	9.76162	8.91059.
NM_172067.1	64456	Spon1	-1.65147	5e-05	0.000380296	NM_172067.1	12.2454	11.6612	4.0652	3.54465.
XM_006235596.2	311642	Sulf2	-1.65152	5e-05	0.000380296	XM_006235596.2	33.611	31.3495	9.18068	11.4965.
NM_001108162.1	315762	Rasl12	-1.65226	5e-05	0.000380296	NM_001108162.1	26.9833	22.4048	7.93617	7.77628.
XM_001059724.5	680971	Ddhd2	-1.65277	5e-05	0.000380296	XM_001059724.5	4.25639	5.70159	1.51847	1.64845.
NM_001107624.1	309728	Arid5b	-1.65457	5e-05	0.000380296	NM_001107624.1	26.6511	25.5716	8.0621	8.52546.
NM_022543.2	64387	Ccdc80	-1.65525	5e-05	0.000380296	NM_022543.2	524.06	512.422	167.108	161.956.
NM_001271336.1	304529	Vsig10	-1.65783	5e-05	0.000380296	NM_001271336.1	29.2474	30.4447	9.90199	9.0153.
NM_001108671.1	362550	Ror1	-1.6607	5e-05	0.000380296	NM_001108671.1	6.29414	5.64173	1.96975	1.8054.
XM_008766918.1	316201	Daam2	-1.66258	5e-05	0.000380296	XM_008766918.1	4.98502	4.21318	1.4525	1.45296.
NM_001106427.1	294981	Spry1	-1.6663	5e-05	0.000380296	NM_001106427.1	6.70166	6.11549	1.81753	2.22066.
XM_006253039.2	306380	Psd3	-1.667	5e-05	0.000380296	XM_006253039.2	21.2142	22.564	6.98604	6.80007.
NM_001007020.2	113990	Hmgn3	-1.67129	0.00075	0.0043239	NM_001007020.2	5.15804	6.30048	1.9103	1.68736.
XM_008764276.1	362650	Fblim1	-1.67258	0.0005	0.00303185	XM_008764276.1	6.14497	3.08714	1.1523	1.74373.
XM_006248915.2	246760	Mafk	-1.67359	0.0002	0.00134591	XM_006248915.2	4.14928	4.06556	1.30104	1.27409.
NM_001106420.2	294809	Adamts12	-1.67409	5e-05	0.000380296	NM_001106420.2	78.7682	85.3106	26.3086	25.1076.
XM_003749562.3	691920	LOC691920	-1.67421	5e-05	0.000380296	XM_003749562.3	11.5875	11.4148	3.7543	3.45318.
XM_006252553.2	290533	Slmap	-1.67601	5e-05	0.000380296	XM_006252553.2	10.1636	9.73257	2.59391	3.63252.
XM_006255705.2	171112	Wfdc1	-1.67627	0.0049	0.0221029	XM_006255705.2	4.26101	3.40394	1.40396	0.994333.
NM_031747.1	65204	Cnn1	-1.67819	5e-05	0.000380296	NM_031747.1	121.118	135.836	40.3025	39.9888.
XM_006229378.2	140915	Slco3a1	-1.68341	5e-05	0.000380296	XM_006229378.2	6.37032	4.52835	1.57844	1.81481.
XM_008761007.1	83825	Dclk1	-1.68389	5e-05	0.000380296	XM_008761007.1	7.8106	8.44482	2.33094	2.72843.
NM_001011987.1	299783	Glipr1	-1.68689	5e-05	0.000380296	NM_001011987.1	72.3057	76.1059	24.6643	21.4317.
NM_001017505.1	498564	Itgbl1	-1.69119	5e-05	0.000380296	NM_001017505.1	106.253	122.328	36.2926	34.4923.
XM_008760971.1	103691544	LOC103691544	-1.69527	0.0058	0.0253994	XM_008760971.1	3.32867	4.41473	1.01928	1.37185.
NM_138826.4	24567	Mt1a	-1.6955	5e-05	0.000380296	NM_138826.4	159.975	131.336	45.7742	44.1671.
XM_006256024.2	64665	Flot1	-1.69643	5e-05	0.000380296	XM_006256024.2	63.1416	67.0815	20.4831	19.6971.
XM_008761550.1	295549	Dnajb4	-1.69792	0.00775	0.032241	XM_008761550.1	30.9013	33.5476	9.62095	10.2441.
XM_006241885.2	680451	Nrbp2	-1.70112	5e-05	0.000380296	XM_006241885.2	3.70564	3.80548	1.16443	1.1456.
XM_001075996.5	691246	Rnf207	-1.70348	5e-05	0.000380296	XM_001075996.5	2.83024	3.71086	0.703699	1.30471.
NM_001007738.1	361744	Tmem252	-1.7038	5e-05	0.000380296	NM_001007738.1	3.94513	3.91954	1.38337	1.03089.
XM_001061329.5	680726	Rbms3	-1.70629	5e-05	0.000380296	XM_001061329.5	9.75496	10.4847	3.7943	2.4081.
NM_001009620.1	287129	Tmem204	-1.70764	5e-05	0.000380296	NM_001009620.1	17.5187	18.4401	5.59749	5.4117.
NM_001170398.1	304244	Fry	-1.70922	5e-05	0.000380296	NM_001170398.1	5.39893	6.0363	1.77923	1.71796.
XM_006239623.2	298744	Crim1	-1.71093	5e-05	0.000380296	XM_006239623.2	23.3599	27.821	7.57074	8.06314.
NM_019153.3	29158	Fbln5	-1.71228	5e-05	0.000380296	NM_019153.3	110.226	111.059	33.0265	34.5046.
XM_008770936.1	103693883	LOC103693883	-1.71321	5e-05	0.000380296	XM_008770936.1	3.44577	3.15276	0.934524	1.0779.
NM_001025022.1	362535	Lurap1l	-1.7224	5e-05	0.000380296	NM_001025022.1	16.7001	17.9232	5.56379	4.92858.
NM_001271445.1	314655	Adamts10	-1.72247	5e-05	0.000380296	NM_001271445.1	43.2107	43.8721	13.1743	13.2144.
XM_008761119.1	684529	LOC684529	-1.7227	5e-05	0.000380296	XM_008761119.1	4.84688	5.9353	1.58681	1.67998.
XM_008759761.1	361612	P4ha3	-1.73434	5e-05	0.000380296	XM_008759761.1	13.4228	11.1564	3.05089	4.3363.
XM_006240846.1	24816	Tbxa2r	-1.73757	0.00545	0.024136	XM_006240846.1	4.47495	3.42103	1.34529	1.02252.
NM_054008.1	117183	Rgcc	-1.7403	5e-05	0.000380296	NM_054008.1	5.07787	4.15142	1.63493	1.12746.
XM_006234273.2	252961	Tank	-1.74085	0.00055	0.00329573	XM_006234273.2	5.62077	5.63196	1.94895	1.41779.
NM_001107737.1	311144	Itga4	-1.74415	5e-05	0.000380296	NM_001107737.1	2.99988	3.90542	0.991474	1.06983.
NM_001108444.1	361388	Gab1	-1.74629	5e-05	0.000380296	NM_001108444.1	9.27492	10.1587	2.77818	3.01435.
XM_006247982.2	498038	Vgll3	-1.74936	5e-05	0.000380296	XM_006247982.2	20.8159	18.9788	6.55109	5.28518.
NM_022600.1	64532	Adcy5	-1.74987	5e-05	0.000380296	NM_022600.1	5.26599	5.53587	1.54973	1.66197.
XM_006238943.2	362606	Sync	-1.752	0.0105	0.0415928	XM_006238943.2	3.41033	3.47739	1.03417	1.01072.
NM_022538.2	64369	Ppap2a	-1.75611	5e-05	0.000380296	NM_022538.2	125.126	125.431	39.2207	34.9553.
XM_235483.8	315135	Sun2	-1.76109	5e-05	0.000380296	XM_235483.8	24.9264	21.9094	6.37571	7.44203.
XM_008771569.1	291044	Nedd9	-1.76181	5e-05	0.000380296	XM_008771569.1	7.63527	8.09171	2.34988	2.28765.
XM_006231949.2	64369	Ppap2a	-1.76274	5e-05	0.000380296	XM_006231949.2	76.3703	63.1763	21.2207	19.9019.
NM_031582.2	29473	Aoc3	-1.76394	5e-05	0.000380296	NM_031582.2	10.3261	11.3523	2.84479	3.53826.
XM_008766377.1	103693110	LOC103693110	-1.76448	5e-05	0.000380296	XM_008766377.1	3.38009	3.80599	0.946281	1.16882.
NM_001025638.2	292483	Stx11	-1.76493	5e-05	0.000380296	NM_001025638.2	22.3499	24.5003	7.11001	6.67525.
NM_001271090.2	25603	Marcks	-1.76496	5e-05	0.000380296	NM_001271090.2	166.078	178.689	51.9238	49.5189.
XM_008763145.1	494219	Eogt	-1.76744	0.0002	0.00134591	XM_008763145.1	4.24453	5.51068	1.61233	1.25305.
NM_019363.3	54349	Aox1	-1.77567	5e-05	0.000380296	NM_019363.3	7.77619	8.3121	2.38	2.31873.
NM_001191093.1	364983	Rnf150	-1.7785	5e-05	0.000380296	NM_001191093.1	5.63156	5.67146	1.50433	1.79036.
XM_006242622.2	300441	Tmem205	-1.78466	0.00235	0.0117442	XM_006242622.2	13.493	13.6119	5.54709	2.32.
NM_001106847.2	300947	Tfdp2	-1.78656	5e-05	0.000380296	NM_001106847.2	4.09315	5.21311	1.52493	1.17259.
NM_031531.1	24795	Serpina3n	-1.78671	5e-05	0.000380296	NM_031531.1	31.7235	27.2288	8.78515	8.3011.
NM_001107280.1	306081	Pcdh20	-1.7919	5e-05	0.000380296	NM_001107280.1	35.8015	37.2529	11.5331	9.5645.
XM_008759050.1	308405	Dmpk	-1.79231	5e-05	0.000380296	XM_008759050.1	24.6866	24.3732	7.5035	6.66054.
NM_138900.1	192262	C1s	-1.79233	5e-05	0.000380296	NM_138900.1	304.502	280.758	90.8061	78.1611.
NM_031766.1	83575	Cpz	-1.79241	5e-05	0.000380296	NM_031766.1	8.47245	9.7723	2.53899	2.72806.
XM_008772417.1	364983	Rnf150	-1.79568	5e-05	0.000380296	XM_008772417.1	3.30256	3.78749	1.28858	0.753607.
XM_006249438.2	304529	Vsig10	-1.79765	0.0001	0.000717875	XM_006249438.2	4.14409	3.31029	1.21049	0.933716.
XM_008765663.1	170573	Slc38a4	-1.80161	5e-05	0.000380296	XM_008765663.1	4.67521	5.30322	1.2962	1.56615.
XM_006251017.2	360942	Pcdh7	-1.80447	5e-05	0.000380296	XM_006251017.2	15.8761	16.7331	4.70126	4.63428.
XM_006235772.2	362288	Rtel1	-1.80689	0.0012	0.00656143	XM_006235772.2	5.99028	5.91294	2.02573	1.37629.
XM_006234960.2	296131	Fahd2a	-1.8072	0.0017	0.00887866	XM_006234960.2	7.80143	10.0593	1.83409	3.26951.
NM_031327.2	83476	Cyr61	-1.80759	5e-05	0.000380296	NM_031327.2	186.751	189.5	58.7298	48.7532.
NM_001014108.1	317322	Gpc4	-1.80814	5e-05	0.000380296	NM_001014108.1	38.3825	39.8883	11.3853	10.9656.
NM_130417.1	155430	Hey2	-1.80971	5e-05	0.000380296	NM_130417.1	24.6092	30.309	8.00845	7.65687.
NM_012969.1	25467	Irs1	-1.81158	5e-05	0.000380296	NM_012969.1	6.70978	6.93528	1.83621	2.05099.
NM_001013979.1	304131	Map3k7cl	-1.81401	5e-05	0.000380296	NM_001013979.1	15.6407	16.6886	4.70689	4.48756.
XM_006253561.2	361202	Gkap1	-1.81465	0.0108	0.0425626	XM_006253561.2	3.6571	3.89479	1.39379	0.753011.
NM_139116.1	245983	Il11ra1	-1.81606	5e-05	0.000380296	NM_139116.1	75.0745	76.652	21.0648	22.0247.
NM_013040.2	25560	Abcc9	-1.81906	5e-05	0.000380296	NM_013040.2	18.1088	18.036	4.93398	5.30966.
NM_012543.3	24309	Dbp	-1.82763	5e-05	0.000380296	NM_012543.3	11.452	9.59254	2.34739	3.58143.
XM_002727821.4	100361389	Fam171a2	-1.83036	5e-05	0.000380296	XM_002727821.4	5.68272	7.31358	1.8441	1.81037.
NM_001129880.2	683626	Lbh	-1.83837	5e-05	0.000380296	NM_001129880.2	59.3122	58.7032	15.2747	17.7269.
XM_006229069.1	308582	Tead2	-1.84009	5e-05	0.000380296	XM_006229069.1	20.5875	18.7211	5.08647	5.89265.
NM_001008321.1	299626	Gadd45b	-1.84339	5e-05	0.000380296	NM_001008321.1	85.0883	85.9453	23.2499	24.4114.
NM_017066.2	24924	Ptn	-1.84581	5e-05	0.000380296	NM_017066.2	27.5918	31.7834	7.95611	8.56197.
NM_016993.1	24224	Bcl2	-1.85508	5e-05	0.000380296	NM_016993.1	6.81998	5.12898	1.46092	1.84197.
XM_006229935.1	29722	Apbb1	-1.85863	5e-05	0.000380296	XM_006229935.1	30.8058	30.5296	8.44739	8.46504.
NM_053591.2	94199	Dpep1	-1.8612	5e-05	0.000380296	NM_053591.2	17.657	18.8575	5.31145	4.73903.
NM_031752.2	78958	Bcam	-1.87333	5e-05	0.000380296	NM_031752.2	18.2952	19.8644	5.04415	5.37127.
XM_008773847.1	103694878	LOC103694878	-1.87692	0.00025	0.00164236	XM_008773847.1	4.5331	3.76816	1.069	1.19114.
XM_006251396.2	84489	Fgfr3	-1.8815	0.0025	0.0123777	XM_006251396.2	3.8747	5.30841	0.758419	1.7339.
XM_008763887.1	362550	Ror1	-1.88159	5e-05	0.000380296	XM_008763887.1	4.17129	3.83677	1.03359	1.13968.
NM_013117.1	25654	Col11a1	-1.88294	5e-05	0.000380296	NM_013117.1	59.5647	63.7766	16.8703	16.5713.
XM_008759047.1	308405	Dmpk	-1.88616	5e-05	0.000380296	XM_008759047.1	19.6843	26.7264	6.53679	6.01855.
NM_031717.1	65157	Amotl2	-1.8882	5e-05	0.000380296	NM_031717.1	142.756	146.156	40.0252	38.0227.
NM_017365.2	54133	Pdlim1	-1.8883	5e-05	0.000380296	NM_017365.2	357.977	374.048	101.165	96.5728.
XM_008763229.1	297523	Vgll4	-1.89218	0.003	0.0145379	XM_008763229.1	5.17488	6.65911	2.12515	1.06292.
XM_006244703.2	316313	Dst	-1.89423	5e-05	0.000380296	XM_006244703.2	19.147	20.6149	5.69739	4.99925.
XM_006247980.2	498038	Vgll3	-1.90572	5e-05	0.000380296	XM_006247980.2	71.4803	65.8002	18.7841	17.8539.
NM_001047881.1	307404	Arsi	-1.90582	5e-05	0.000380296	NM_001047881.1	56.31	56.857	15.542	14.6583.
NM_001109134.1	498967	RGD1559896	-1.90988	5e-05	0.000380296	NM_001109134.1	101.93	99.0414	26.9043	26.5771.
XM_006229713.2	117264	P2ry6	-1.91363	5e-05	0.000380296	XM_006229713.2	14.8414	10.6616	3.58183	3.18725.
XM_006251639.2	305679	Vcl	-1.91381	0.0117	0.0454923	XM_006251639.2	10.9328	13.5304	3.39838	3.09391.
XM_006235522.1	266709	Pkig	-1.92716	0.0016	0.00843318	XM_006235522.1	9.89356	13.1809	3.40588	2.66146.
XM_006239886.2	298878	Osr1	-1.9287	5e-05	0.000380296	XM_006239886.2	49.0889	53.1007	14.5697	12.272.
XM_006229977.2	308944	St5	-1.92901	5e-05	0.000380296	XM_006229977.2	15.3809	14.9358	4.01899	3.94244.
NM_199093.1	295703	Serping1	-1.93543	5e-05	0.000380296	NM_199093.1	10.6141	7.6754	2.49758	2.28409.
XM_006240284.2	314280	Smoc1	-1.93737	5e-05	0.000380296	XM_006240284.2	56.2884	57.6344	15.4746	14.2698.
NM_001100736.1	361601	Abhd17c	-1.94336	5e-05	0.000380296	NM_001100736.1	18.7727	19.2167	4.57875	5.29887.
NM_030868.2	81526	Nov	-1.94621	5e-05	0.000380296	NM_030868.2	557.761	572.531	145.716	147.591.
NM_001082479.1	24482	Igf1	-1.94773	5e-05	0.000380296	NM_001082479.1	7.23648	6.13505	1.74773	1.71849.
NM_001007691.1	308807	Prss23	-1.9562	5e-05	0.000380296	NM_001007691.1	58.9116	62.5245	15.3054	15.9894.
XM_008771232.1	100360205	LOC100360205	-1.95982	5e-05	0.000380296	XM_008771232.1	19.4888	19.4008	4.87072	5.12628.
NM_138904.2	192268	Gls2	-1.9633	5e-05	0.000380296	NM_138904.2	6.55721	5.41231	1.93865	1.13083.
XM_006236612.2	114120	Gng12	-1.96874	5e-05	0.000380296	XM_006236612.2	18.5134	14.1568	4.72471	3.62174.
XM_008771882.1	498796	Fam107b	-1.97084	5e-05	0.000380296	XM_008771882.1	33.8638	37.1371	9.6232	8.48944.
NM_057104.2	84050	Enpp2	-1.97754	5e-05	0.000380296	NM_057104.2	6.93258	6.51553	1.54966	1.86512.
XM_008763218.1	24703	Raf1	-1.98203	0.0091	0.0369367	XM_008763218.1	5.86511	5.90333	1.30352	1.67547.
XM_006247981.2	498038	Vgll3	-1.98505	5e-05	0.000380296	XM_006247981.2	10.1819	14.3349	3.23151	2.96155.
NM_001128194.2	688993	Kctd7	-1.98542	5e-05	0.000380296	NM_001128194.2	15.7751	16.6541	4.5377	3.65192.
NM_001107195.1	304960	Olfml2b	-1.98628	5e-05	0.000380296	NM_001107195.1	79.7422	78.5536	20.1509	19.8013.
XM_006238977.2	94174	Tinagl1	-1.99425	5e-05	0.000380296	XM_006238977.2	22.9107	24.3517	7.26378	4.599.
XM_006240888.2	299626	Gadd45b	-1.99451	0.00705	0.0297831	XM_006240888.2	4.72501	5.16943	1.57378	0.909253.
XM_227715.7	310879	Alpk1	-2.00218	5e-05	0.000380296	XM_227715.7	16.1401	15.2095	3.59283	4.23276.
XM_006235744.2	296469	Nkain4	-2.00432	5e-05	0.000380296	XM_006235744.2	22.5973	23.775	6.23133	5.32703.
NM_017188.1	29402	Unc119	-2.00629	5e-05	0.000380296	NM_017188.1	39.7116	39.9979	10.4387	9.402.
NM_012722.1	25043	Eln	-2.01134	5e-05	0.000380296	NM_012722.1	735.495	793.338	185.068	194.147.
NM_001007712.1	316384	Sdpr	-2.01368	5e-05	0.000380296	NM_001007712.1	79.1999	84.8153	22.9482	17.6687.
NM_001011942.1	294014	Cnnm2	-2.01666	5e-05	0.000380296	NM_001011942.1	11.2107	12.2881	2.98243	2.8248.
XM_008766277.1	315744	Itga11	-2.02999	5e-05	0.000380296	XM_008766277.1	9.49283	7.76145	1.74656	2.47826.
NM_145669.3	25177	Fhl1	-2.03102	0.0007	0.00407768	NM_145669.3	28.4253	28.3507	8.61319	5.2789.
NM_031131.1	81809	Tgfb2	-2.03122	5e-05	0.000380296	NM_031131.1	20.3307	18.0532	5.77412	3.61646.
XM_006245667.2	501203	Myl12a	-2.0381	0.0115	0.0448472	XM_006245667.2	96.0006	101.886	26.8416	21.3409.
XM_215832.7	296145	Fbln7	-2.04041	5e-05	0.000380296	XM_215832.7	5.89263	6.33651	1.47431	1.49853.
NM_139082.3	83837	Bambi	-2.04614	5e-05	0.000380296	NM_139082.3	10.9788	9.70055	2.6937	2.31339.
NM_001012000.1	300900	Plscr4	-2.05391	5e-05	0.000380296	NM_001012000.1	40.0824	42.322	9.73776	10.1078.
XM_008764533.1	683626	Lbh	-2.0548	5e-05	0.000380296	XM_008764533.1	121.952	150.189	33.6769	31.8229.
XM_006238575.2	102552895	LOC102552895	-2.06301	5e-05	0.000380296	XM_006238575.2	5.18704	4.68206	1.11888	1.24295.
NM_198761.1	304135	Adamts5	-2.06363	5e-05	0.000380296	NM_198761.1	20.9595	18.3456	4.68194	4.72038.
XM_006240399.2	681913	Gstz1	-2.07518	0.0002	0.00134591	XM_006240399.2	13.0087	13.0128	3.45557	2.71947.
NM_012608.2	24590	Mme	-2.08291	5e-05	0.000380296	NM_012608.2	9.2414	8.22056	1.97635	2.14532.
NM_001271205.1	364712	Sox4	-2.08975	5e-05	0.000380296	NM_001271205.1	59.4547	60.0443	13.7023	14.3706.
XM_006255696.2	54267	Maf	-2.10479	5e-05	0.000380296	XM_006255696.2	10.2881	10.462	2.35671	2.46736.
XM_006250219.2	304960	Olfml2b	-2.11281	0.00015	0.0010372	XM_006250219.2	12.4337	11.8991	3.67402	1.95163.
XM_002729475.2	100359865	Hrct1	-2.11309	5e-05	0.000380296	XM_002729475.2	199.188	172.565	47.2037	38.7277.
NM_001100857.1	360894	RGD1310587	-2.11675	5e-05	0.000380296	NM_001100857.1	8.76895	9.57234	2.29142	1.93746.
NM_001013916.1	295629	Cd302	-2.15864	5e-05	0.000380296	NM_001013916.1	95.6804	87.6729	21.445	19.6203.
NM_001002830.2	305302	Rasl11b	-2.16008	5e-05	0.000380296	NM_001002830.2	124.7	116.003	30.4672	23.3885.
XM_341056.7	360790	Upk3b	-2.16371	5e-05	0.000380296	XM_341056.7	13.1757	12.0913	3.01867	2.62046.
XM_008763795.1	362540	Ptplad2	-2.17069	0.01105	0.0433417	XM_008763795.1	5.93355	8.08847	1.56716	1.54718.
NM_017099.4	25472	Kcnj8	-2.17951	5e-05	0.000380296	NM_017099.4	49.3212	48.9588	10.8855	10.8099.
XM_008768656.1	304020	Filip1l	-2.18114	5e-05	0.000380296	XM_008768656.1	6.24048	5.85527	1.36364	1.30349.
XM_006245842.2	24582	Myh11	-2.1831	0.0005	0.00303185	XM_006245842.2	20.6502	20.8398	5.49476	3.64139.
XM_006231988.2	499536	Ccdc152	-2.19915	5e-05	0.000380296	XM_006231988.2	18.4175	19.5636	4.45434	3.81668.
NM_001077590.1	365603	Bves	-2.20288	5e-05	0.000380296	NM_001077590.1	4.7388	6.12977	1.28844	1.07226.
XM_008769705.1	364031	Tnfsf18	-2.21384	5e-05	0.000380296	XM_008769705.1	14.0235	15.924	3.48335	2.97214.
XM_008768405.1	287788	Abca9	-2.21652	5e-05	0.000380296	XM_008768405.1	18.0237	18.7944	3.98628	3.93552.
XM_008767581.1	303016	Crebrf	-2.21677	5e-05	0.000380296	XM_008767581.1	8.8825	10.3603	2.52737	1.61218.
NM_022594.1	64526	Ech1	-2.22636	5e-05	0.000380296	NM_022594.1	40.3767	40.4375	8.55806	8.71168.
XM_006245753.2	260416	Carhsp1	-2.23016	0.00425	0.0195654	XM_006245753.2	7.447	6.80989	1.7319	1.30673.
XM_006249005.2	288532	Mcm7	-2.23047	0.0006	0.00356005	XM_006249005.2	9.30453	8.41972	2.23956	1.5373.
NM_023090.1	29452	Epas1	-2.23156	5e-05	0.000380296	NM_023090.1	24.5136	22.5465	4.9398	5.08062.
NM_001006993.1	305941	Sgcg	-2.23254	5e-05	0.000380296	NM_001006993.1	8.90084	9.32615	2.00031	1.87809.
NM_001106434.1	295061	Tm4sf1	-2.23599	5e-05	0.000380296	NM_001106434.1	156.823	167.902	36.8545	32.0765.
NM_001012048.1	306376	Sh2d4a	-2.24415	5e-05	0.000380296	NM_001012048.1	20.9442	24.1402	4.98527	4.5311.
XM_008767083.1	301434	Clk1	-2.24519	5e-05	0.000380296	XM_008767083.1	46.5568	50.7764	10.0422	10.4879.
NM_181473.2	303803	Klhl24	-2.26013	5e-05	0.000380296	NM_181473.2	53.2358	51.7951	11.2447	10.6808.
XM_006250405.2	81751	Psen2	-2.2643	0.00715	0.0301486	XM_006250405.2	12.5752	11.9961	1.38136	3.7332.
NM_053769.3	114856	Dusp1	-2.26745	5e-05	0.000380296	NM_053769.3	54.1264	52.8665	11.8016	10.4205.
NM_145677.1	246771	Slc25a25	-2.26955	5e-05	0.000380296	NM_145677.1	8.27373	8.87345	1.62845	1.92779.
XM_008763476.1	312897	Msc	-2.27727	5e-05	0.000380296	XM_008763476.1	8.31232	9.73084	2.26775	1.45433.
NM_001106694.1	298575	Pink1	-2.28186	5e-05	0.000380296	NM_001106694.1	26.7749	27.5054	5.33096	5.83085.
XM_008771312.1	502091	Rnf122	-2.2839	5e-05	0.000380296	XM_008771312.1	12.1252	12.2299	2.68229	2.31881.
XM_008768657.1	304020	Filip1l	-2.30232	5e-05	0.000380296	XM_008768657.1	37.4779	41.7076	8.23158	7.82219.
NM_001106607.1	297433	Podxl2	-2.30642	5e-05	0.000380296	NM_001106607.1	5.48631	5.15674	1.12987	1.02173.
XM_006230235.1	293491	Ypel3	-2.31218	0.00685	0.0290589	XM_006230235.1	3.35267	9.98287	1.27128	1.41392.
XM_006238022.2	245983	Il11ra1	-2.31373	0.0009	0.00509673	XM_006238022.2	7.40028	10.5696	2.2064	1.40806.
NM_001191953.1	679990	Pgm5	-2.31452	5e-05	0.000380296	NM_001191953.1	62.7531	63.7108	12.7408	12.6822.
NM_019386.2	56083	Tgm2	-2.31729	5e-05	0.000380296	NM_019386.2	80.4051	77.816	15.3563	16.3898.
XM_003750609.3	100912012	LOC100912012	-2.32086	5e-05	0.000380296	XM_003750609.3	4.43979	5.80213	0.997256	1.05264.
XM_008768712.1	288057	Mylk	-2.34245	5e-05	0.000380296	XM_008768712.1	31.3171	29.7924	6.48869	5.56054.
NM_019192.2	29360	Sepp1	-2.3635	5e-05	0.000380296	NM_019192.2	103.147	104.113	20.646	19.6284.
NM_212466.3	294257	Cfb	-2.36493	5e-05	0.000380296	NM_212466.3	20.5595	15.1843	3.43326	3.50555.
XM_006251073.2	305423	C1qtnf7	-2.36823	5e-05	0.000380296	XM_006251073.2	15.4325	12.8352	2.83912	2.63585.
XM_006235518.2	266709	Pkig	-2.38357	0.0009	0.00509673	XM_006235518.2	5.39934	5.04013	1.12652	0.874038.
NM_001108683.1	362606	Sync	-2.38465	0.0064	0.0275258	NM_001108683.1	9.91984	11.0925	2.27898	1.7447.
XM_006252401.2	361084	Lmo7	-2.38933	5e-05	0.000380296	XM_006252401.2	43.2335	48.385	8.95786	8.52941.
XM_006238978.2	94174	Tinagl1	-2.40056	5e-05	0.000380296	XM_006238978.2	25.0667	29.2797	7.51906	2.77367.
XM_008769561.1	304813	Ppp1r12b	-2.43674	5e-05	0.000380296	XM_008769561.1	6.26078	7.03961	1.26373	1.19285.
XM_003751637.3	683470	Gas1	-2.45511	5e-05	0.000380296	XM_003751637.3	30.3046	26.2123	5.29425	5.01236.
XM_006243390.2	24851	Tpm1	-2.45629	5e-05	0.000380296	XM_006243390.2	716.352	747.656	135.283	131.48.
NM_022707.2	64672	Pln	-2.45885	5e-05	0.000380296	NM_022707.2	7.52125	8.21884	1.48595	1.37704.
NM_001108661.1	362506	Ccl19	-2.47059	5e-05	0.000380296	NM_001108661.1	35.4564	38.8715	6.19987	7.21013.
XM_008772714.1	294239	Ddah2	-2.47148	5e-05	0.000380296	XM_008772714.1	6.14147	8.72928	1.38656	1.29472.
NM_130744.2	170520	Cygb	-2.47357	5e-05	0.000380296	NM_130744.2	17.8623	16.596	3.15297	3.0511.
XM_006236882.2	85497	Klf15	-2.47914	5e-05	0.000380296	XM_006236882.2	10.3689	9.7556	1.47334	2.13603.
NM_001111055.1	25367	Adarb1	-2.48154	5e-05	0.000380296	NM_001111055.1	18.3584	21.6142	3.67841	3.47882.
XM_008760989.1	295061	Tm4sf1	-2.48185	0.0004	0.00248614	XM_008760989.1	5.93386	6.33217	1.30391	0.89189.
XM_006251748.2	25296	Bmp4	-2.49109	5e-05	0.000380296	XM_006251748.2	12.3616	12.5176	2.95858	1.46674.
XM_008773446.1	83514	Tsc22d3	-2.50036	0.0045	0.020543	XM_008773446.1	7.05847	6.52814	0.845806	1.5554.
XM_008766278.1	315744	Itga11	-2.50084	5e-05	0.000380296	XM_008766278.1	30.1256	31.2231	5.60915	5.22958.
XM_006229570.2	293860	Flna	-2.51151	5e-05	0.000380296	XM_006229570.2	432.234	444.654	88.6648	65.1165.
XM_006244656.2	501110	LOC501110	-2.52053	5e-05	0.000380296	XM_006244656.2	6.87836	6.91516	1.20324	1.20068.
NM_212532.2	294239	Ddah2	-2.53529	5e-05	0.000380296	NM_212532.2	62.4902	64.5961	11.3466	10.5764.
NM_019212.2	29437	Acta1	-2.54805	5e-05	0.000380296	NM_019212.2	16.8238	20.7115	2.67661	3.74137.
NM_175582.1	291023	Id4	-2.5482	5e-05	0.000380296	NM_175582.1	23.887	25.0778	4.30517	4.06628.
XM_006231199.2	25696	Vldlr	-2.57207	5e-05	0.000380296	XM_006231199.2	41.5574	44.239	7.09529	7.33245.
XM_008769762.1	685781	Ddr2	-2.57279	0.00105	0.00583974	XM_008769762.1	12.8258	13.0754	1.95622	2.39722.
NM_057100.2	58935	Gas6	-2.57338	5e-05	0.000380296	NM_057100.2	219.869	234.201	37.1376	39.1508.
NM_013155.2	25696	Vldlr	-2.57683	5e-05	0.000380296	NM_013155.2	258.75	271.644	45.0655	43.8332.
NM_013174.2	25717	Tgfb3	-2.58987	5e-05	0.000380296	NM_013174.2	198.767	217.526	34.9959	34.1507.
XM_008771861.1	29428	Celf2	-2.60912	5e-05	0.000380296	XM_008771861.1	8.06445	7.28556	1.33029	1.18557.
XM_006234857.1	311374	Duoxa1	-2.62731	5e-05	0.000380296	XM_006234857.1	7.97722	6.23156	1.25421	1.04542.
NM_001105874.2	288057	Mylk	-2.6349	5e-05	0.000380296	NM_001105874.2	32.0866	29.1542	4.13663	5.72295.
NM_031598.3	29692	Pla2g2a	-2.64377	5e-05	0.000380296	NM_031598.3	46.6287	33.9831	5.94234	6.9563.
XM_006231655.2	292130	Afap1l2	-2.65094	5e-05	0.000380296	XM_006231655.2	10.607	10.9183	1.89305	1.53415.
NM_001170600.1	24582	Myh11	-2.66927	5e-05	0.000380296	NM_001170600.1	170.826	197.437	28.6889	29.2042.
XM_008763829.1	313278	Ptprd	-2.67525	5e-05	0.000380296	XM_008763829.1	11.5369	12.6409	1.78071	2.00446.
NM_031623.1	58844	Grb14	-2.69124	5e-05	0.000380296	NM_031623.1	87.0618	89.2781	14.9261	12.3767.
XM_006250448.2	81809	Tgfb2	-2.69325	5e-05	0.000380296	XM_006250448.2	66.9391	68.6469	10.6076	10.356.
XM_006240366.1	25717	Tgfb3	-2.69502	5e-05	0.000380296	XM_006240366.1	256.388	270.934	40.8383	40.5935.
NM_001271292.1	289094	Hmcn1	-2.77351	5e-05	0.000380296	NM_001271292.1	7.93659	8.19345	1.1159	1.24309.
XM_008773281.1	103690836	LOC103690836	-2.80035	5e-05	0.000380296	XM_008773281.1	7.05963	7.81265	1.06103	1.07392.
XM_006238194.2	685899	Svep1	-2.80297	5e-05	0.000380296	XM_006238194.2	26.1016	22.7325	3.49154	3.50598.
NM_001077640.1	291005	Gadd45g	-2.80338	5e-05	0.000380296	NM_001077640.1	40.3149	36.8651	5.86954	5.1866.
XM_008760453.1	686098	Sorbs1	-2.80971	5e-05	0.000380296	XM_008760453.1	8.50859	8.06794	1.1483	1.21591.
NM_001271200.1	25177	Fhl1	-2.88801	5e-05	0.000380296	NM_001271200.1	65.5885	66.2431	8.64244	9.16664.
NM_001033926.2	25177	Fhl1	-2.89019	5e-05	0.000380296	NM_001033926.2	222.84	248.98	33.6407	30.0012.
NM_001135698.1	293491	Ypel3	-2.89435	5e-05	0.000380296	NM_001135698.1	38.9755	29.8751	4.67328	4.58698.
XM_006245844.2	24582	Myh11	-2.89507	0.0092	0.0372344	XM_006245844.2	7.83858	9.65302	0.992914	1.35849.
NM_013107.1	25644	Bmp6	-2.92827	5e-05	0.000380296	NM_013107.1	25.1522	22.2673	3.39246	2.83713.
NM_001004446.1	361745	Smarca2	-3.05575	5e-05	0.000380296	NM_001004446.1	12.6442	10.8768	1.49573	1.33295.
NM_012781.3	25243	Arnt2	-3.08087	5e-05	0.000380296	NM_012781.3	9.52771	8.96868	1.19414	0.991863.
NM_001030021.1	140662	Rplp2	-3.1055	5e-05	0.000380296	NM_001030021.1	2.55317	65.7207	3.27787	4.65455.
NM_031590.1	29576	Wisp2	-3.1245	5e-05	0.000380296	NM_031590.1	360.528	376.197	44.764	39.7127.
NM_001169138.1	292406	Thbs2	-3.15511	5e-05	0.000380296	NM_001169138.1	93.0151	82.9702	9.64466	10.1111.
NM_031004.2	81633	Acta2	-3.16053	5e-05	0.000380296	NM_031004.2	902.201	1103.04	111.855	112.405.
NM_001281824.1	303638	Abca8a	-3.18535	5e-05	0.000380296	NM_001281824.1	38.8954	42.4877	4.20575	4.74066.
NM_019147.1	29146	Jag1	-3.20118	5e-05	0.000380296	NM_019147.1	107.272	117.782	12.0973	12.3728.
XM_003749013.2	100911575	LOC100911575	-3.25767	5e-05	0.000380296	XM_003749013.2	1.08026	56.6144	2.595	3.43723.
XM_006256864.2	360457	Figf	-3.29795	5e-05	0.000380296	XM_006256864.2	13.0659	13.2373	1.43825	1.23615.
NM_175578.3	140666	Rcan2	-3.32019	5e-05	0.000380296	NM_175578.3	13.3804	13.2583	1.35308	1.314.
NM_053896.2	116676	Aldh1a2	-3.33397	5e-05	0.000380296	NM_053896.2	37.4429	38.9211	3.8713	3.70161.
NM_030985.4	24180	Agtr1a	-3.34508	5e-05	0.000380296	NM_030985.4	59.1748	65.6746	6.14152	6.14469.
XM_008764019.1	313589	Rspo1	-3.34599	5e-05	0.000380296	XM_008764019.1	17.1436	17.2633	1.61365	1.77013.
NM_012582.2	24464	Hp	-3.37714	5e-05	0.000380296	NM_012582.2	52.1946	36.1697	4.56806	3.93661.
XM_006257672.2	25177	Fhl1	-3.43847	5e-05	0.000380296	XM_006257672.2	72.4487	76.8167	7.56291	6.20527.
NM_023962.2	66018	Pdgfd	-3.43949	5e-05	0.000380296	NM_023962.2	14.85	16.4573	1.53668	1.34906.
NM_013057.2	25584	F3	-3.46265	5e-05	0.000380296	NM_013057.2	113.666	101.713	10.9957	8.54052.
NM_031771.2	83580	Thbd	-3.54069	5e-05	0.000380296	NM_031771.2	23.0881	22.879	2.107	1.84297.
XM_006255055.2	83521	Rrad	-3.56466	5e-05	0.000380296	XM_006255055.2	14.289	16.3585	1.0598	1.53035.
XM_008767283.1	367302	Kcne4	-3.7273	5e-05	0.000380296	XM_008767283.1	16.2874	16.3359	1.40622	1.05697.
NM_013220.1	27064	Ankrd1	-3.8022	5e-05	0.000380296	NM_013220.1	115.052	110.6	8.85358	7.32203.
NM_212526.1	367302	Kcne4	-3.81665	5e-05	0.000380296	NM_212526.1	20.8255	17.6286	1.5177	1.21139.
XM_008769562.1	304816	Lmod1	-3.83419	5e-05	0.000380296	XM_008769562.1	46.1794	51.6388	3.30963	3.54864.
NM_001013192.1	361621	Olfml1	-3.88579	5e-05	0.000380296	NM_001013192.1	16.4916	17.5218	1.08004	1.22093.
NM_052809.1	81718	Cdo1	-4.241	5e-05	0.000380296	NM_052809.1	52.0372	43.9443	2.8353	2.24066.
NM_012548.2	24323	Edn1	-4.42081	5e-05	0.000380296	NM_012548.2	39.037	42.0491	2.15157	1.63417.
NM_134454.1	89805	Angpt2	-4.43015	5e-05	0.000380296	NM_134454.1	22.1593	29.0766	1.0938	1.28286.
XM_006254596.2	361303	Lims2	-4.43814	5e-05	0.000380296	XM_006254596.2	26.8343	30.6027	1.20447	1.44512.
XM_006253119.2	114108	Pdlim3	-4.61638	5e-05	0.000380296	XM_006253119.2	50.0601	51.9521	2.22207	1.93686.
NM_017214.1	29480	Rgs4	-4.65469	5e-05	0.000380296	NM_017214.1	34.2435	37.4478	1.62303	1.22317.
XM_218855.8	308797	Cemip	-6.26932	5e-05	0.000380296	XM_218855.8	229.629	201.366	3.12406	2.46348.
