# Supplementary material for: Multi-omics analysis reveals regulators of the response to PDGF-BB treatment in pulmonary artery smooth muscle cells
Source: BMC Genomics. 2016 Oct 6;17:781. doi: 10.1186/s12864-016-3122-3 (PMC5053085; doi:10.1186/s12864-016-3122-3)
Supplement: Additional file 2: — GO and KEGG analysis for differentially expressed mRNA. (XLSX 956 kb) [file 12864_2016_3122_MOESM2_ESM.xlsx]

## Sheet: Sheet1
##Databases: PANTHER, KEGG PATHWAY, Gene Ontology
##Statistical test method: hypergeometric test / Fisher's exact test
##FDR correction method: Benjamini and Hochberg
#Term	Database	ID	Input number	Background number	P-Value	Corrected P-Value	Input	Hyperlink
Systemic lupus erythematosus	KEGG PATHWAY	rno05322	44	129	1.23549e-09	9.59112e-07	684762|25408|64647|64646|680615|680312|102551184|100364835|684841|102557184|291152|500351|24232|291157|100912489|102548682|306970|500987|100910200|502125|100912338|100360754|680403|502129|361247|680097|364723|310678|103690190|64627|312705|100360950|295277|679983|100912677|684797|192262|306962|100365043|29384|690131|306945|306969|365877	http://www.genome.jp/kegg-bin/show_pathway?rno05322/rno:680097%09red/rno:361247%09red/rno:100912489%09red/rno:364723%09red/rno:680312%09red/rno:690131%09red/rno:100360950%09red/rno:306945%09red/rno:500987%09red/rno:310678%09red/rno:64646%09red/rno:64647%09red/rno:306962%09red/rno:103690190%09red/rno:306969%09red/rno:25408%09red/rno:312705%09red/rno:29384%09red/rno:680403%09red/rno:64627%09red/rno…
Alcoholism	KEGG PATHWAY	rno05034	51	176	6.44951e-09	4.1723e-06	296501|64647|64646|680615|29316|100364835|684841|102557184|291152|500351|291157|100912489|170851|102548682|306970|500987|100910200|29253|502125|100912338|294962|100360754|114120|680403|502129|361247|680097|364723|310678|103690190|684762|85384|64627|100360950|295277|679983|100912677|114906|680312|684797|102551184|63997|306962|100365043|64532|29384|690131|306945|306969|365877|24703	http://www.genome.jp/kegg-bin/show_pathway?rno05034/rno:680097%09red/rno:361247%09red/rno:100912489%09red/rno:114120%09red/rno:500351%09red/rno:364723%09red/rno:680312%09red/rno:690131%09red/rno:100360950%09red/rno:296501%09red/rno:114906%09red/rno:306945%09red/rno:500987%09red/rno:310678%09red/rno:170851%09red/rno:85384%09red/rno:64646%09red/rno:64647%09red/rno:306962%09red/rno:103690190%09red/r…
MicroRNAs in cancer	KEGG PATHWAY	rno05206	43	143	4.01555e-08	2.3979e-05	58919|25729|25266|54319|25358|25467|24553|497672|362485|170851|84017|25406|114851|24398|399489|307511|140590|29527|444984|64547|56761|684771|116640|314384|81809|25163|85384|314856|306141|64033|24224|192268|83571|315346|29302|24680|83785|24649|25603|84489|84350|24851|24703	http://www.genome.jp/kegg-bin/show_pathway?rno05206/rno:444984%09red/rno:84489%09red/rno:24553%09red/rno:25729%09red/rno:64033%09red/rno:25603%09red/rno:29302%09red/rno:170851%09red/rno:85384%09red/rno:684771%09red/rno:25406%09red/rno:24224%09red/rno:25467%09red/rno:314384%09red/rno:56761%09red/rno:24851%09red/rno:64547%09red/rno:114851%09red/rno:306141%09red/rno:140590%09red/rno:54319%09red/rno:…
Cell cycle	KEGG PATHWAY	rno04110	37	126	5.5812e-07	0.000180529	58919|25729|680111|316273|362817|315852|297176|299626|362485|25112|360908|291885|29728|114851|81809|399489|307511|25717|25737|300947|291005|54237|25164|25163|294790|291927|114494|314856|64033|25515|83571|296137|29685|312538|24708|288532|81758	http://www.genome.jp/kegg-bin/show_pathway?rno04110/rno:25729%09red/rno:288532%09red/rno:64033%09red/rno:83571%09red/rno:680111%09red/rno:297176%09red/rno:114494%09red/rno:362817%09red/rno:25112%09red/rno:299626%09red/rno:316273%09red/rno:114851%09red/rno:291927%09red/rno:296137%09red/rno:29728%09red/rno:54237%09red/rno:291885%09red/rno:81809%09red/rno:25737%09red/rno:25717%09red/rno:312538%09red…
@@Cell cycle	PANTHER	P00013	2	11	0.380623	0.872472	362485|58919	http://www.pantherdb.org/pathway/pathwayDiagram.jsp?catAccession=P00013
DNA replication	KEGG PATHWAY	rno03030	17	36	5.19406e-06	0.00115204	246327|304528|289758|316273|291885|304573|25737|29685|116468|312538|288003|81513|59294|29728|296883|288532|84490	http://www.genome.jp/kegg-bin/show_pathway?rno03030/rno:291885%09red/rno:304528%09red/rno:25737%09red/rno:296883%09red/rno:84490%09red/rno:289758%09red/rno:312538%09red/rno:316273%09red/rno:81513%09red/rno:288532%09red/rno:59294%09red/rno:288003%09red/rno:116468%09red/rno:246327%09red/rno:29728%09red/rno:304573%09red/rno:29685%09red
@@DNA replication	PANTHER	P00017	10	23	0.00102049	0.0665717	304528|684762|25737|289758|116468|288003|684841|310678|59294|690126	http://www.pantherdb.org/pathway/pathwayDiagram.jsp?catAccession=P00017
p53 signaling pathway	KEGG PATHWAY	rno04115	22	69	3.75647e-05	0.00607531	58919|25729|362817|54237|299626|362485|25112|114851|29157|300126|294518|25309|291005|25163|170824|314856|64033|24484|24482|83628|362720|100363502	http://www.genome.jp/kegg-bin/show_pathway?rno04115/rno:25729%09red/rno:64033%09red/rno:362817%09red/rno:25309%09red/rno:25112%09red/rno:299626%09red/rno:25163%09red/rno:114851%09red/rno:362720%09red/rno:294518%09red/rno:58919%09red/rno:314856%09red/rno:83628%09red/rno:170824%09red/rno:291005%09red/rno:24484%09red/rno:24482%09red/rno:54237%09red/rno:362485%09red/rno:300126%09red/rno:29157%09red/r…
Viral carcinogenesis	KEGG PATHWAY	rno05203	49	235	3.89244e-05	0.00616674	58919|25729|680111|64647|362817|54237|102551184|100364835|100360950|102557184|291152|500351|362485|24232|291157|100912489|414784|102548682|360739|24750|114851|100910200|293624|294790|100912338|100364062|680403|25630|361247|680097|680312|25164|25163|114494|54287|314856|294228|64033|295277|305584|679983|83571|684797|100365043|24708|64627|306945|306969|81758	http://www.genome.jp/kegg-bin/show_pathway?rno05203/rno:680097%09red/rno:361247%09red/rno:360739%09red/rno:100912489%09red/rno:680312%09red/rno:24708%09red/rno:64033%09red/rno:100360950%09red/rno:680111%09red/rno:306945%09red/rno:114494%09red/rno:362817%09red/rno:64647%09red/rno:414784%09red/rno:24750%09red/rno:306969%09red/rno:114851%09red/rno:680403%09red/rno:64627%09red/rno:295277%09red/rno:68…
Pathways in cancer	KEGG PATHWAY	rno05200	69	396	0.000179738	0.0206604	54702|24180|84420|25729|360457|25266|64512|362817|64558|29452|24498|64041|58919|100363502|25243|362485|114111|25245|81709|363458|170851|24778|114851|363457|60427|399489|294790|25717|294962|64525|24888|24708|24772|29527|24446|25296|114120|25309|81809|25163|25718|25164|499505|85384|299331|25439|116744|314856|25473|29348|361714|24224|24553|24482|50672|83571|314322|360606|84023|24680|83785|54250|8448…	http://www.genome.jp/kegg-bin/show_pathway?rno05200/rno:282581%09red/rno:24888%09red/rno:361714%09red/rno:84489%09red/rno:24553%09red/rno:64532%09red/rno:25729%09red/rno:29452%09red/rno:83571%09red/rno:103692716%09red/rno:499505%09red/rno:84023%09red/rno:299331%09red/rno:170851%09red/rno:362817%09red/rno:24772%09red/rno:25309%09red/rno:81709%09red/rno:24224%09red/rno:114111%09red/rno:50672%09red/…
FoxO signaling pathway	KEGG PATHWAY	rno04068	30	135	0.000465735	0.0397308	58919|78975|362817|24498|25467|299626|25112|29157|170851|29547|29546|114851|81809|294790|25717|25718|64547|291005|25164|85384|314856|29517|64033|24482|25515|83571|373545|84480|81758|24703	http://www.genome.jp/kegg-bin/show_pathway?rno04068/rno:84480%09red/rno:64033%09red/rno:83571%09red/rno:170851%09red/rno:362817%09red/rno:29517%09red/rno:25112%09red/rno:299626%09red/rno:25467%09red/rno:24498%09red/rno:64547%09red/rno:114851%09red/rno:373545%09red/rno:85384%09red/rno:81809%09red/rno:25718%09red/rno:25717%09red/rno:58919%09red/rno:294790%09red/rno:25164%09red/rno:314856%09red/rno:…
PI3K-Akt signaling pathway	KEGG PATHWAY	rno04151	59	339	0.000519224	0.0419869	58919|25729|360457|25266|25353|363457|362817|299331|24498|25467|24553|89805|366492|497672|362485|114111|363458|170851|114851|78975|311144|60427|292406|294962|24888|25647|25718|81758|89807|66018|114120|116640|25654|85384|25439|116744|314856|60379|25473|29348|64033|24224|24482|83571|315346|360606|24680|83785|54251|54250|64547|690987|84489|24446|29302|103692716|29517|315744|24703	http://www.genome.jp/kegg-bin/show_pathway?rno04151/rno:315744%09red/rno:24888%09red/rno:25647%09red/rno:84489%09red/rno:24553%09red/rno:25729%09red/rno:24498%09red/rno:64033%09red/rno:83571%09red/rno:103692716%09red/rno:25467%09red/rno:311144%09red/rno:29302%09red/rno:299331%09red/rno:366492%09red/rno:362817%09red/rno:29517%09red/rno:24224%09red/rno:114111%09red/rno:29348%09red/rno:66018%09red/r…
HIF-1 signaling pathway	KEGG PATHWAY	rno04066	26	111	0.000552541	0.0424691	54702|25059|24189|24498|24333|170851|24533|114851|24778|64525|25718|89807|89805|116510|24323|116551|24224|24482|24383|83571|64678|24680|83785|54251|24644|25741	http://www.genome.jp/kegg-bin/show_pathway?rno04066/rno:116551%09red/rno:24498%09red/rno:24533%09red/rno:25741%09red/rno:83571%09red/rno:25059%09red/rno:170851%09red/rno:24189%09red/rno:24323%09red/rno:24224%09red/rno:64525%09red/rno:54251%09red/rno:54702%09red/rno:114851%09red/rno:24383%09red/rno:24680%09red/rno:25718%09red/rno:24482%09red/rno:24333%09red/rno:83785%09red/rno:24644%09red/rno:6467…
Mismatch repair	KEGG PATHWAY	rno03430	10	23	0.000758852	0.0535542	81709|289758|304528|25737|499505|116468|288003|81513|59294|296883	http://www.genome.jp/kegg-bin/show_pathway?rno03430/rno:304528%09red/rno:25737%09red/rno:81709%09red/rno:296883%09red/rno:289758%09red/rno:59294%09red/rno:288003%09red/rno:116468%09red/rno:499505%09red/rno:81513%09red
Central carbon metabolism in cancer	KEGG PATHWAY	rno05230	17	65	0.00177611	0.0937956	192268|24642|170851|25059|24778|24533|292657|24398|80878|24553|100364062|84489|60416|116551|25630|25741|24703	http://www.genome.jp/kegg-bin/show_pathway?rno05230/rno:100364062%09red/rno:24642%09red/rno:60416%09red/rno:84489%09red/rno:24703%09red/rno:192268%09red/rno:24778%09red/rno:80878%09red/rno:24553%09red/rno:25630%09red/rno:292657%09red/rno:24533%09red/rno:24398%09red/rno:25741%09red/rno:116551%09red/rno:25059%09red/rno:170851%09red
Focal adhesion	KEGG PATHWAY	rno04510	38	210	0.00263329	0.118023	58919|362973|360457|25266|25353|363457|24553|305679|64033|25404|114111|363458|170851|311144|292406|25718|66018|116640|25654|85384|296313|501203|60379|25473|288057|24224|24482|304813|293860|315346|360606|24680|83785|54251|24446|29302|315744|24703	http://www.genome.jp/kegg-bin/show_pathway?rno04510/rno:315744%09red/rno:24553%09red/rno:501203%09red/rno:64033%09red/rno:311144%09red/rno:29302%09red/rno:305679%09red/rno:85384%09red/rno:25404%09red/rno:24224%09red/rno:114111%09red/rno:66018%09red/rno:54251%09red/rno:360457%09red/rno:170851%09red/rno:25654%09red/rno:363458%09red/rno:24680%09red/rno:60379%09red/rno:296313%09red/rno:58919%09red/rn…
Cysteine and methionine metabolism	KEGG PATHWAY	rno00270	12	39	0.00269695	0.118433	25274|24401|683630|24533|192172|298227|24534|81718|84350|24962|81640|444984	http://www.genome.jp/kegg-bin/show_pathway?rno00270/rno:81718%09red/rno:444984%09red/rno:25274%09red/rno:683630%09red/rno:24962%09red/rno:192172%09red/rno:84350%09red/rno:24533%09red/rno:298227%09red/rno:24534%09red/rno:81640%09red/rno:24401%09red
Glycolysis	PANTHER	P00024	7	15	0.00434386	0.151871	24383|25059|24189|24333|24642|24644|25741	http://www.pantherdb.org/pathway/pathwayDiagram.jsp?catAccession=P00024
Bladder cancer	KEGG PATHWAY	rno05219	11	37	0.00495679	0.163127	58919|170851|314384|114851|25163|83785|399489|314856|84489|24708|24703	http://www.genome.jp/kegg-bin/show_pathway?rno05219/rno:84489%09red/rno:24703%09red/rno:314384%09red/rno:24708%09red/rno:58919%09red/rno:399489%09red/rno:114851%09red/rno:83785%09red/rno:314856%09red/rno:25163%09red/rno:170851%09red
Prostate cancer	KEGG PATHWAY	rno05215	19	89	0.00681632	0.193828	66018|58919|170851|83571|25266|114851|362817|299331|85384|399489|314856|24708|103692716|25729|362485|24224|25718|24482|24703	http://www.genome.jp/kegg-bin/show_pathway?rno05215/rno:362817%09red/rno:85384%09red/rno:24482%09red/rno:24703%09red/rno:24224%09red/rno:114851%09red/rno:66018%09red/rno:24708%09red/rno:58919%09red/rno:399489%09red/rno:362485%09red/rno:25718%09red/rno:83571%09red/rno:103692716%09red/rno:25729%09red/rno:25266%09red/rno:314856%09red/rno:299331%09red/rno:170851%09red
Vascular smooth muscle contraction	KEGG PATHWAY	rno04270	24	124	0.00740954	0.202889	24180|84420|24239|29316|25202|116564|25687|288057|29692|29747|360426|25679|56820|296313|114004|25365|170851|304813|24680|292661|24582|64532|81633|24703	http://www.genome.jp/kegg-bin/show_pathway?rno04270/rno:360426%09red/rno:292661%09red/rno:304813%09red/rno:25365%09red/rno:170851%09red/rno:25687%09red/rno:24180%09red/rno:29747%09red/rno:116564%09red/rno:29692%09red/rno:24680%09red/rno:56820%09red/rno:25679%09red/rno:296313%09red/rno:25202%09red/rno:29316%09red/rno:288057%09red/rno:24703%09red/rno:114004%09red/rno:24239%09red/rno:64532%09red/rno…
Melanoma	KEGG PATHWAY	rno05218	16	71	0.00811954	0.210107	66018|58919|170851|25266|114851|25163|399489|54250|24553|314856|24708|24446|29348|25718|24482|24703	http://www.genome.jp/kegg-bin/show_pathway?rno05218/rno:24482%09red/rno:25718%09red/rno:24703%09red/rno:24553%09red/rno:29348%09red/rno:66018%09red/rno:54250%09red/rno:24708%09red/rno:58919%09red/rno:399489%09red/rno:114851%09red/rno:24446%09red/rno:25266%09red/rno:314856%09red/rno:25163%09red/rno:170851%09red
Insulin/IGF pathway-mitogen activated protein kinase kinase/MAP kinase cascade	PANTHER	P00032	8	23	0.00947446	0.218899	170851|314322|85384|25676|25467|25718|24482|24703	http://www.pantherdb.org/pathway/pathwayDiagram.jsp?catAccession=P00032
Small cell lung cancer	KEGG PATHWAY	rno05222	18	86	0.00981379	0.222762	363458|25729|83571|25309|360606|362817|363457|25164|24888|399489|294790|58919|24708|100363502|25473|362485|24224|29527	http://www.genome.jp/kegg-bin/show_pathway?rno05222/rno:363458%09red/rno:362817%09red/rno:24888%09red/rno:25473%09red/rno:294790%09red/rno:24224%09red/rno:24708%09red/rno:58919%09red/rno:363457%09red/rno:362485%09red/rno:25309%09red/rno:83571%09red/rno:29527%09red/rno:360606%09red/rno:25729%09red/rno:25164%09red/rno:399489%09red/rno:100363502%09red
Hypertrophic cardiomyopathy (HCM)	KEGG PATHWAY	rno05410	17	85	0.016939	0.280977	24498|78975|315346|24837|25297|81809|311144|373545|305941|24239|25717|25437|360606|24851|29302|24482|315744	http://www.genome.jp/kegg-bin/show_pathway?rno05410/rno:315744%09red/rno:81809%09red/rno:25437%09red/rno:24482%09red/rno:24239%09red/rno:25717%09red/rno:25297%09red/rno:24851%09red/rno:24498%09red/rno:78975%09red/rno:305941%09red/rno:24837%09red/rno:373545%09red/rno:360606%09red/rno:315346%09red/rno:311144%09red/rno:29302%09red
Sulfur metabolism	KEGG PATHWAY	rno00920	5	12	0.0187483	0.294622	64473|25274|192172|100363502|25309	http://www.genome.jp/kegg-bin/show_pathway?rno00920/rno:64473%09red/rno:25309%09red/rno:100363502%09red/rno:25274%09red/rno:192172%09red
Gap junction	KEGG PATHWAY	rno04540	17	88	0.0220531	0.326091	25679|84420|170851|25266|300218|307351|54237|66018|24680|116744|25202|64532|500929|100909441|85384|316531|24703	http://www.genome.jp/kegg-bin/show_pathway?rno04540/rno:100909441%09red/rno:85384%09red/rno:24680%09red/rno:24703%09red/rno:25679%09red/rno:66018%09red/rno:64532%09red/rno:25266%09red/rno:500929%09red/rno:25202%09red/rno:316531%09red/rno:116744%09red/rno:300218%09red/rno:307351%09red/rno:54237%09red/rno:84420%09red/rno:170851%09red
Hepatitis B	KEGG PATHWAY	rno05161	24	139	0.0227348	0.331749	58919|25729|362817|24498|64041|362485|399489|170851|114851|499801|293624|25717|25309|81809|25737|114494|314322|24224|156117|83571|24680|24708|100363502|24703	http://www.genome.jp/kegg-bin/show_pathway?rno05161/rno:156117%09red/rno:25729%09red/rno:83571%09red/rno:25737%09red/rno:114494%09red/rno:170851%09red/rno:362817%09red/rno:25309%09red/rno:24224%09red/rno:24498%09red/rno:114851%09red/rno:314322%09red/rno:81809%09red/rno:24680%09red/rno:293624%09red/rno:25717%09red/rno:58919%09red/rno:399489%09red/rno:499801%09red/rno:64041%09red/rno:24703%09red/rn…
Renal cell carcinoma	KEGG PATHWAY	rno05211	14	68	0.0235369	0.332818	54702|170851|81809|64525|29452|83785|85384|24778|24553|25717|24446|25243|361388|24703	http://www.genome.jp/kegg-bin/show_pathway?rno05211/rno:85384%09red/rno:81809%09red/rno:25243%09red/rno:24703%09red/rno:361388%09red/rno:24553%09red/rno:64525%09red/rno:25717%09red/rno:29452%09red/rno:54702%09red/rno:24778%09red/rno:24446%09red/rno:83785%09red/rno:170851%09red
Dilated cardiomyopathy	KEGG PATHWAY	rno05414	17	89	0.023995	0.33525	25437|84420|81809|315346|24837|25297|311144|305941|24239|25717|64532|64672|360606|24851|29302|24482|315744	http://www.genome.jp/kegg-bin/show_pathway?rno05414/rno:315744%09red/rno:81809%09red/rno:25437%09red/rno:24482%09red/rno:24239%09red/rno:24851%09red/rno:25717%09red/rno:25297%09red/rno:64532%09red/rno:305941%09red/rno:24837%09red/rno:360606%09red/rno:315346%09red/rno:64672%09red/rno:311144%09red/rno:29302%09red/rno:84420%09red
TGF-beta signaling pathway	KEGG PATHWAY	rno04350	16	83	0.0261896	0.348046	25644|25296|81809|680111|252834|25164|25717|24373|291023|367100|29200|140590|25585|25587|29263|83837	http://www.genome.jp/kegg-bin/show_pathway?rno04350/rno:25585%09red/rno:367100%09red/rno:25587%09red/rno:25644%09red/rno:29200%09red/rno:25717%09red/rno:83837%09red/rno:291023%09red/rno:81809%09red/rno:140590%09red/rno:25296%09red/rno:24373%09red/rno:680111%09red/rno:25164%09red/rno:252834%09red/rno:29263%09red
@@TGF-beta signaling pathway	PANTHER	P00052	8	63	0.421047	0.872472	81809|252834|83837|29200|25717|29263|25445|83470	http://www.pantherdb.org/pathway/pathwayDiagram.jsp?catAccession=P00052
Galactose metabolism	KEGG PATHWAY	rno00052	8	31	0.0294331	0.352063	114860|25059|286921|287835|60416|296972|24645|25741	http://www.genome.jp/kegg-bin/show_pathway?rno00052/rno:60416%09red/rno:24645%09red/rno:25059%09red/rno:296972%09red/rno:25741%09red/rno:287835%09red/rno:286921%09red/rno:114860%09red
Glutathione metabolism	KEGG PATHWAY	rno00480	12	57	0.0302256	0.357118	501110|362368|116684|171341|685579|81869|362720|24421|25458|24609|24424|24479	http://www.genome.jp/kegg-bin/show_pathway?rno00480/rno:24424%09red/rno:25458%09red/rno:24421%09red/rno:501110%09red/rno:685579%09red/rno:362368%09red/rno:81869%09red/rno:116684%09red/rno:171341%09red/rno:24609%09red/rno:362720%09red/rno:24479%09red
Colorectal cancer	KEGG PATHWAY	rno05210	13	64	0.0308505	0.360012	58919|170851|25309|81809|499505|81709|314322|64041|25717|100363502|24224|29622|24703	http://www.genome.jp/kegg-bin/show_pathway?rno05210/rno:81809%09red/rno:64041%09red/rno:24703%09red/rno:24224%09red/rno:25717%09red/rno:58919%09red/rno:29622%09red/rno:25309%09red/rno:499505%09red/rno:314322%09red/rno:100363502%09red/rno:81709%09red/rno:170851%09red
Transcriptional misregulation in cancer	KEGG PATHWAY	rno05202	27	167	0.0316592	0.363566	684762|25266|303828|24498|24553|684841|116663|25243|24888|84017|114851|24482|25692|25718|24484|54267|360635|310678|314856|64033|60350|305584|83571|114845|54251|361295|25587	http://www.genome.jp/kegg-bin/show_pathway?rno05202/rno:24888%09red/rno:25587%09red/rno:24553%09red/rno:24498%09red/rno:64033%09red/rno:83571%09red/rno:24482%09red/rno:310678%09red/rno:303828%09red/rno:361295%09red/rno:54251%09red/rno:114851%09red/rno:360635%09red/rno:684841%09red/rno:25718%09red/rno:25692%09red/rno:305584%09red/rno:60350%09red/rno:84017%09red/rno:114845%09red/rno:116663%09red/rn…
Glioma	KEGG PATHWAY	rno05214	13	65	0.0338861	0.372534	58919|170851|25266|114851|25163|24680|85384|399489|314856|24708|25718|24482|24703	http://www.genome.jp/kegg-bin/show_pathway?rno05214/rno:85384%09red/rno:24680%09red/rno:25718%09red/rno:24703%09red/rno:25266%09red/rno:24708%09red/rno:58919%09red/rno:399489%09red/rno:114851%09red/rno:24482%09red/rno:314856%09red/rno:25163%09red/rno:170851%09red
Pancreatic cancer	KEGG PATHWAY	rno05212	13	65	0.0338861	0.372534	58919|170851|25096|81809|25163|83785|399489|25717|24708|24888|499870|29622|24703	http://www.genome.jp/kegg-bin/show_pathway?rno05212/rno:81809%09red/rno:499870%09red/rno:24703%09red/rno:25717%09red/rno:24888%09red/rno:58919%09red/rno:29622%09red/rno:24708%09red/rno:399489%09red/rno:25096%09red/rno:25163%09red/rno:83785%09red/rno:170851%09red
Nucleotide excision repair	KEGG PATHWAY	rno03420	10	45	0.0347202	0.376012	304528|289758|304573|25737|292673|116468|288003|81513|59294|296883	http://www.genome.jp/kegg-bin/show_pathway?rno03420/rno:292673%09red/rno:25737%09red/rno:304528%09red/rno:289758%09red/rno:59294%09red/rno:288003%09red/rno:116468%09red/rno:296883%09red/rno:304573%09red/rno:81513%09red
TNF signaling pathway	KEGG PATHWAY	rno04668	19	110	0.0392064	0.387683	245920|246240|60584|117279|170851|314384|314322|29527|114105|25670|25361|690743|89808|24498|24323|116596|171551|24770|246208	http://www.genome.jp/kegg-bin/show_pathway?rno04668/rno:24770%09red/rno:245920%09red/rno:24323%09red/rno:246240%09red/rno:116596%09red/rno:314384%09red/rno:24498%09red/rno:25670%09red/rno:114105%09red/rno:170851%09red/rno:690743%09red/rno:60584%09red/rno:29527%09red/rno:25361%09red/rno:117279%09red/rno:314322%09red/rno:89808%09red/rno:171551%09red/rno:246208%09red
Biosynthesis of amino acids	KEGG PATHWAY	rno01230	15	81	0.0399023	0.387687	25630|24383|29592|24401|683630|24189|29562|24333|100364062|60416|24642|24962|24644|25741|24479	http://www.genome.jp/kegg-bin/show_pathway?rno01230/rno:24189%09red/rno:60416%09red/rno:24644%09red/rno:24962%09red/rno:29562%09red/rno:29592%09red/rno:24401%09red/rno:683630%09red/rno:25630%09red/rno:25741%09red/rno:100364062%09red/rno:24383%09red/rno:24333%09red/rno:24642%09red/rno:24479%09red
Arginine and proline metabolism	KEGG PATHWAY	rno00330	12	60	0.0404753	0.392762	192268|24401|360547|81640|314214|302642|29253|24398|361612|24264|24609|641316	http://www.genome.jp/kegg-bin/show_pathway?rno00330/rno:192268%09red/rno:641316%09red/rno:361612%09red/rno:24401%09red/rno:360547%09red/rno:24398%09red/rno:24609%09red/rno:29253%09red/rno:81640%09red/rno:24264%09red/rno:314214%09red/rno:302642%09red
Progesterone-mediated oocyte maturation	KEGG PATHWAY	rno04914	16	89	0.0423397	0.401912	84420|170851|296137|362817|54237|299331|297176|114494|307511|64532|103692716|24482|24703|25718|81771|25515	http://www.genome.jp/kegg-bin/show_pathway?rno04914/rno:362817%09red/rno:299331%09red/rno:103692716%09red/rno:25718%09red/rno:24703%09red/rno:307511%09red/rno:24482%09red/rno:64532%09red/rno:84420%09red/rno:296137%09red/rno:81771%09red/rno:297176%09red/rno:114494%09red/rno:54237%09red/rno:25515%09red/rno:170851%09red
Proteoglycans in cancer	KEGG PATHWAY	rno05205	31	204	0.0430182	0.402713	58919|25404|25406|54319|64512|25358|64558|24553|81682|170851|114851|161476|361388|25718|25679|81809|85384|85489|314856|24482|304813|293860|315346|29302|24680|83785|50692|54250|24446|282581|24703	http://www.genome.jp/kegg-bin/show_pathway?rno05205/rno:282581%09red/rno:85489%09red/rno:24553%09red/rno:304813%09red/rno:29302%09red/rno:81682%09red/rno:85384%09red/rno:24703%09red/rno:25406%09red/rno:54250%09red/rno:114851%09red/rno:170851%09red/rno:54319%09red/rno:81809%09red/rno:24680%09red/rno:25718%09red/rno:25679%09red/rno:58919%09red/rno:293860%09red/rno:24446%09red/rno:314856%09red/rno:8…
Hematopoietic cell lineage	KEGG PATHWAY	rno04640	15	82	0.0431777	0.402713	25145|25406|25407|315346|360606|29302|311144|60427|24498|25668|24590|25647|60350|64678|245983	http://www.genome.jp/kegg-bin/show_pathway?rno04640/rno:24590%09red/rno:25407%09red/rno:60427%09red/rno:25647%09red/rno:64678%09red/rno:29302%09red/rno:24498%09red/rno:25145%09red/rno:25406%09red/rno:360606%09red/rno:315346%09red/rno:245983%09red/rno:311144%09red/rno:25668%09red/rno:60350%09red
Glycolysis / Gluconeogenesis	KEGG PATHWAY	rno00010	13	69	0.0481746	0.42426	24383|25059|24533|24189|24534|24333|100364062|60416|24642|24645|24644|25741|25630	http://www.genome.jp/kegg-bin/show_pathway?rno00010/rno:24189%09red/rno:60416%09red/rno:24644%09red/rno:100364062%09red/rno:24642%09red/rno:24533%09red/rno:25630%09red/rno:25741%09red/rno:24534%09red/rno:25059%09red/rno:24383%09red/rno:24333%09red/rno:24645%09red
De novo pyrimidine deoxyribonucleotide biosynthesis	PANTHER	P02739	3	6	0.0532413	0.442045	497778|362720|191575	http://www.pantherdb.org/pathway/pathwayDiagram.jsp?catAccession=P02739
Interleukin signaling pathway	PANTHER	P00036	11	54	0.0561979	0.45778	83571|314322|114851|25670|58840|25676|85384|24498|25467|245983|24703	http://www.pantherdb.org/pathway/pathwayDiagram.jsp?catAccession=P00036
Ras signaling pathway	KEGG PATHWAY	rno04014	33	229	0.0644015	0.48351	360457|25266|89807|24553|89805|366492|114111|170851|25096|60427|29692|294962|361388|25718|360426|66018|114120|25676|85384|29348|361714|24888|305584|85311|24680|83785|54251|54250|84489|24446|24482|29622|24703	http://www.genome.jp/kegg-bin/show_pathway?rno04014/rno:360426%09red/rno:361714%09red/rno:84489%09red/rno:24553%09red/rno:24888%09red/rno:170851%09red/rno:85384%09red/rno:114111%09red/rno:29348%09red/rno:66018%09red/rno:54250%09red/rno:54251%09red/rno:294962%09red/rno:360457%09red/rno:60427%09red/rno:25096%09red/rno:29692%09red/rno:24680%09red/rno:25718%09red/rno:25676%09red/rno:366492%09red/rno:…
Rap1 signaling pathway	KEGG PATHWAY	rno04015	31	213	0.0649916	0.485381	84420|360457|25266|24553|366492|29316|114111|170851|85421|60427|25718|64532|89807|66018|89805|25439|116744|29348|361714|500261|24482|361710|29302|24680|83785|54251|54250|84489|24446|29622|24703	http://www.genome.jp/kegg-bin/show_pathway?rno04015/rno:361710%09red/rno:84489%09red/rno:24553%09red/rno:29302%09red/rno:361714%09red/rno:114111%09red/rno:29348%09red/rno:66018%09red/rno:54250%09red/rno:54251%09red/rno:170851%09red/rno:360457%09red/rno:60427%09red/rno:24680%09red/rno:25718%09red/rno:366492%09red/rno:500261%09red/rno:24446%09red/rno:25439%09red/rno:29316%09red/rno:116744%09red/rno…
Tyrosine metabolism	KEGG PATHWAY	rno00350	8	38	0.0692098	0.490004	29473|24401|681913|103694877|29383|29253|54349|81683	http://www.genome.jp/kegg-bin/show_pathway?rno00350/rno:103694877%09red/rno:29473%09red/rno:24401%09red/rno:54349%09red/rno:681913%09red/rno:29253%09red/rno:81683%09red/rno:29383%09red
Fructose galactose metabolism	PANTHER	P02744	3	7	0.0705617	0.492599	287835|24189|25059	http://www.pantherdb.org/pathway/pathwayDiagram.jsp?catAccession=P02744
Cytokine-cytokine receptor interaction	KEGG PATHWAY	rno04060	31	215	0.0707939	0.493716	497942|360457|25266|362506|25647|25466|24553|81680|114111|245983|245920|60584|60427|25717|24770|365395|24772|302965|116472|81809|25670|140590|89808|29201|29263|114105|24498|287561|83785|54251|24446	http://www.genome.jp/kegg-bin/show_pathway?rno04060/rno:362506%09red/rno:25647%09red/rno:116472%09red/rno:24553%09red/rno:24498%09red/rno:245983%09red/rno:81680%09red/rno:29263%09red/rno:24770%09red/rno:24772%09red/rno:29201%09red/rno:114111%09red/rno:25466%09red/rno:54251%09red/rno:60584%09red/rno:497942%09red/rno:140590%09red/rno:360457%09red/rno:60427%09red/rno:81809%09red/rno:25717%09red/rno:…
Homologous recombination	KEGG PATHWAY	rno03440	6	26	0.0806221	0.536199	289758|499966|59294|296883|499870|308755	http://www.genome.jp/kegg-bin/show_pathway?rno03440/rno:499966%09red/rno:289758%09red/rno:499870%09red/rno:308755%09red/rno:59294%09red/rno:296883%09red
Chronic myeloid leukemia	KEGG PATHWAY	rno05220	13	76	0.0822232	0.54358	58919|170851|83571|314856|81809|114851|25163|85384|399489|25717|24708|24888|24703	http://www.genome.jp/kegg-bin/show_pathway?rno05220/rno:81809%09red/rno:85384%09red/rno:24888%09red/rno:24703%09red/rno:25717%09red/rno:24708%09red/rno:58919%09red/rno:399489%09red/rno:114851%09red/rno:83571%09red/rno:314856%09red/rno:25163%09red/rno:170851%09red
Purine metabolism	KEGG PATHWAY	rno00230	26	180	0.0901099	0.563335	84420|24184|304573|289758|25202|116564|81529|79127|24165|29562|85496|171115|25630|246327|287420|26956|685579|305149|191575|59294|29223|362720|100364062|58813|64532|24645	http://www.genome.jp/kegg-bin/show_pathway?rno00230/rno:64532%09red/rno:171115%09red/rno:81529%09red/rno:29223%09red/rno:24165%09red/rno:289758%09red/rno:685579%09red/rno:24184%09red/rno:26956%09red/rno:191575%09red/rno:116564%09red/rno:304573%09red/rno:362720%09red/rno:58813%09red/rno:287420%09red/rno:85496%09red/rno:246327%09red/rno:25202%09red/rno:25630%09red/rno:59294%09red/rno:305149%09red/r…
Phenylalanine metabolism	KEGG PATHWAY	rno00360	5	21	0.0976158	0.580238	103694877|29473|81683|24401|29253	http://www.genome.jp/kegg-bin/show_pathway?rno00360/rno:29473%09red/rno:24401%09red/rno:81683%09red/rno:103694877%09red/rno:29253%09red
Rheumatoid arthritis	KEGG PATHWAY	rno05323	14	87	0.102501	0.589366	89807|24498|297797|25408|81809|25670|83785|54251|117596|60665|25717|314322|24770|24772	http://www.genome.jp/kegg-bin/show_pathway?rno05323/rno:24770%09red/rno:24772%09red/rno:60665%09red/rno:25717%09red/rno:54251%09red/rno:25670%09red/rno:25408%09red/rno:81809%09red/rno:89807%09red/rno:24498%09red/rno:117596%09red/rno:314322%09red/rno:297797%09red/rno:83785%09red
Complement and coagulation cascades	KEGG PATHWAY	rno04610	12	72	0.104849	0.59499	25407|192262|83580|294257|312705|50692|25439|295703|25584|24232|25692|25245	http://www.genome.jp/kegg-bin/show_pathway?rno04610/rno:25584%09red/rno:25245%09red/rno:24232%09red/rno:25407%09red/rno:192262%09red/rno:294257%09red/rno:25692%09red/rno:312705%09red/rno:50692%09red/rno:295703%09red/rno:83580%09red/rno:25439%09red
Fanconi anemia pathway	KEGG PATHWAY	rno03460	9	50	0.108629	0.607117	316235|312641|100360594|292673|497672|360847|296883|499870|308755	http://www.genome.jp/kegg-bin/show_pathway?rno03460/rno:292673%09red/rno:100360594%09red/rno:499870%09red/rno:312641%09red/rno:308755%09red/rno:360847%09red/rno:296883%09red/rno:497672%09red/rno:316235%09red
ECM-receptor interaction	KEGG PATHWAY	rno04512	14	88	0.108877	0.607627	363458|116640|25406|25353|315346|360606|311144|292406|60379|25473|25654|29302|315744|363457	http://www.genome.jp/kegg-bin/show_pathway?rno04512/rno:363458%09red/rno:315744%09red/rno:25406%09red/rno:25473%09red/rno:60379%09red/rno:25353%09red/rno:29302%09red/rno:363457%09red/rno:292406%09red/rno:116640%09red/rno:360606%09red/rno:315346%09red/rno:311144%09red/rno:25654%09red
Legionellosis	KEGG PATHWAY	rno05134	10	58	0.113437	0.612139	361842|25309|171551|24498|100363502|24232|60350|114105|84480|301434	http://www.genome.jp/kegg-bin/show_pathway?rno05134/rno:24232%09red/rno:60350%09red/rno:84480%09red/rno:24498%09red/rno:114105%09red/rno:25309%09red/rno:301434%09red/rno:361842%09red/rno:100363502%09red/rno:171551%09red
Nicotinate and nicotinamide metabolism	KEGG PATHWAY	rno00760	6	29	0.113547	0.612139	85496|58813|499330|54349|25668|297508	http://www.genome.jp/kegg-bin/show_pathway?rno00760/rno:499330%09red/rno:25668%09red/rno:297508%09red/rno:58813%09red/rno:85496%09red/rno:54349%09red
De novo purine biosynthesis	PANTHER	P02738	4	15	0.115639	0.612139	26956|362720|191575|24184	http://www.pantherdb.org/pathway/pathwayDiagram.jsp?catAccession=P02738
Vitamin B6 metabolism	KEGG PATHWAY	rno00750	3	10	0.121906	0.612139	361819|54349|83578	http://www.genome.jp/kegg-bin/show_pathway?rno00750/rno:54349%09red/rno:83578%09red/rno:361819%09red
Beta2 adrenergic receptor signaling pathway	PANTHER	P04378	4	17	0.152883	0.660901	24239|25297|84420|25624	http://www.pantherdb.org/pathway/pathwayDiagram.jsp?catAccession=P04378
ABC transporters	KEGG PATHWAY	rno02010	8	47	0.153294	0.660901	302973|299196|313210|79248|25560|24811|287788|303638	http://www.genome.jp/kegg-bin/show_pathway?rno02010/rno:79248%09red/rno:299196%09red/rno:25560%09red/rno:313210%09red/rno:24811%09red/rno:303638%09red/rno:302973%09red/rno:287788%09red
Oxytocin signaling pathway	KEGG PATHWAY	rno04921	22	160	0.153748	0.660901	84420|78975|24239|58919|25202|116564|288057|114851|29527|25679|25297|266766|296313|314322|170851|304813|84583|24680|64532|373545|25668|24703	http://www.genome.jp/kegg-bin/show_pathway?rno04921/rno:25668%09red/rno:304813%09red/rno:84583%09red/rno:266766%09red/rno:170851%09red/rno:25297%09red/rno:114851%09red/rno:373545%09red/rno:116564%09red/rno:24680%09red/rno:25679%09red/rno:296313%09red/rno:58919%09red/rno:25202%09red/rno:314322%09red/rno:288057%09red/rno:24703%09red/rno:24239%09red/rno:64532%09red/rno:78975%09red/rno:29527%09red/rn…
Pantothenate and CoA biosynthesis	KEGG PATHWAY	rno00770	4	18	0.15438	0.660901	29592|85496|287711|29142	http://www.genome.jp/kegg-bin/show_pathway?rno00770/rno:29142%09red/rno:85496%09red/rno:29592%09red/rno:287711%09red
Endothelin signaling pathway	PANTHER	P00019	9	53	0.164064	0.678309	266758|25679|84420|170851|24323|25202|64532|29527|24703	http://www.pantherdb.org/pathway/pathwayDiagram.jsp?catAccession=P00019
Oocyte meiosis	KEGG PATHWAY	rno04114	16	112	0.165231	0.678309	25679|84420|170851|296137|362817|54237|297176|24482|307511|25729|64532|292263|362485|25718|81771|25515	http://www.genome.jp/kegg-bin/show_pathway?rno04114/rno:362817%09red/rno:24482%09red/rno:25718%09red/rno:25679%09red/rno:307511%09red/rno:64532%09red/rno:25729%09red/rno:362485%09red/rno:292263%09red/rno:84420%09red/rno:296137%09red/rno:81771%09red/rno:297176%09red/rno:54237%09red/rno:25515%09red/rno:170851%09red
Beta1 adrenergic receptor signaling pathway	PANTHER	P04377	4	18	0.173001	0.699456	24239|25297|84420|25624	http://www.pantherdb.org/pathway/pathwayDiagram.jsp?catAccession=P04377
Pyrimidine metabolism	KEGG PATHWAY	rno00240	15	106	0.182913	0.699665	246327|497778|288051|289758|79127|65156|24834|289801|192252|362720|58813|685579|304573|59294|191575	http://www.genome.jp/kegg-bin/show_pathway?rno00240/rno:289801%09red/rno:24834%09red/rno:497778%09red/rno:58813%09red/rno:191575%09red/rno:289758%09red/rno:685579%09red/rno:192252%09red/rno:59294%09red/rno:79127%09red/rno:246327%09red/rno:65156%09red/rno:304573%09red/rno:362720%09red/rno:288051%09red
@@Pyrimidine Metabolism	PANTHER	P02771	2	7	0.226346	0.745175	81708|25418	http://www.pantherdb.org/pathway/pathwayDiagram.jsp?catAccession=P02771
De novo pyrimidine ribonucleotides biosythesis	PANTHER	P02740	2	6	0.187878	0.699665	65156|191575	http://www.pantherdb.org/pathway/pathwayDiagram.jsp?catAccession=P02740
Glycerolipid metabolism	KEGG PATHWAY	rno00561	9	58	0.190131	0.70125	313997|305166|362261|286921|29254|291437|64369|296972|29653	http://www.genome.jp/kegg-bin/show_pathway?rno00561/rno:313997%09red/rno:362261%09red/rno:29653%09red/rno:305166%09red/rno:29254%09red/rno:291437%09red/rno:296972%09red/rno:64369%09red/rno:286921%09red
Signaling pathways regulating pluripotency of stem cells	KEGG PATHWAY	rno04550	19	141	0.195173	0.713027	60584|25296|170851|681178|64512|64558|291023|54250|29200|140590|25585|25587|29263|81680|84489|282581|25718|24482|24703	http://www.genome.jp/kegg-bin/show_pathway?rno04550/rno:64558%09red/rno:25585%09red/rno:25587%09red/rno:24482%09red/rno:84489%09red/rno:64512%09red/rno:282581%09red/rno:54250%09red/rno:25296%09red/rno:29200%09red/rno:291023%09red/rno:25718%09red/rno:60584%09red/rno:140590%09red/rno:24703%09red/rno:681178%09red/rno:81680%09red/rno:29263%09red/rno:170851%09red
Pentose phosphate pathway	KEGG PATHWAY	rno00030	5	28	0.205461	0.736719	25741|24189|24645|29562|60416	http://www.genome.jp/kegg-bin/show_pathway?rno00030/rno:25741%09red/rno:24189%09red/rno:60416%09red/rno:29562%09red/rno:24645%09red
Alzheimer disease-presenilin pathway	PANTHER	P00004	12	81	0.218621	0.738866	56761|29722|25406|64512|64558|89823|81751|25365|29437|94339|282581|312781	http://www.pantherdb.org/pathway/pathwayDiagram.jsp?catAccession=P00004
HTLV-I infection	KEGG PATHWAY	rno05166	36	292	0.220288	0.738866	84420|84509|25266|304573|64512|64558|297176|289754|24498|58919|25445|414784|360739|24750|114851|297783|399489|24778|25717|25164|289758|81809|25737|25670|25163|297822|314322|294228|64033|59294|24888|25361|24708|64532|85252|282581	http://www.genome.jp/kegg-bin/show_pathway?rno05166/rno:282581%09red/rno:24888%09red/rno:297822%09red/rno:360739%09red/rno:297783%09red/rno:85252%09red/rno:289758%09red/rno:64033%09red/rno:297176%09red/rno:25361%09red/rno:289754%09red/rno:414784%09red/rno:24778%09red/rno:24750%09red/rno:25445%09red/rno:24498%09red/rno:114851%09red/rno:314322%09red/rno:304573%09red/rno:81809%09red/rno:25737%09red/…
Base excision repair	KEGG PATHWAY	rno03410	6	37	0.227195	0.747652	289758|304573|25737|81513|59294|84490	http://www.genome.jp/kegg-bin/show_pathway?rno03410/rno:25737%09red/rno:84490%09red/rno:289758%09red/rno:59294%09red/rno:304573%09red/rno:81513%09red
Proximal tubule bicarbonate reclamation	KEGG PATHWAY	rno04964	4	22	0.235355	0.757676	84484|25240|192268|24398	http://www.genome.jp/kegg-bin/show_pathway?rno04964/rno:84484%09red/rno:192268%09red/rno:24398%09red/rno:25240%09red
Opioid proenkephalin pathway	PANTHER	P05915	3	14	0.239679	0.765059	29237|84420|25624	http://www.pantherdb.org/pathway/pathwayDiagram.jsp?catAccession=P05915
Amino sugar and nucleotide sugar metabolism	KEGG PATHWAY	rno00520	7	46	0.24298	0.771375	114860|25059|287835|498272|294673|360518|24645	http://www.genome.jp/kegg-bin/show_pathway?rno00520/rno:24645%09red/rno:360518%09red/rno:287835%09red/rno:25059%09red/rno:114860%09red/rno:294673%09red/rno:498272%09red
Fructose and mannose metabolism	KEGG PATHWAY	rno00051	6	38	0.243453	0.772346	25059|286921|24189|60416|296972|25741	http://www.genome.jp/kegg-bin/show_pathway?rno00051/rno:24189%09red/rno:60416%09red/rno:25059%09red/rno:296972%09red/rno:25741%09red/rno:286921%09red
Hippo signaling pathway	KEGG PATHWAY	rno04390	20	156	0.244991	0.774862	25296|58919|81809|361630|252834|64512|25717|25644|64558|308582|64041|140590|140581|25587|64032|64033|314259|85265|282581|305922	http://www.genome.jp/kegg-bin/show_pathway?rno04390/rno:64558%09red/rno:282581%09red/rno:361630%09red/rno:25587%09red/rno:314259%09red/rno:64512%09red/rno:25644%09red/rno:25717%09red/rno:81809%09red/rno:58919%09red/rno:64033%09red/rno:64032%09red/rno:64041%09red/rno:305922%09red/rno:25296%09red/rno:140590%09red/rno:85265%09red/rno:252834%09red/rno:140581%09red/rno:308582%09red
Angiotensin II-stimulated signaling through G proteins and beta-arrestin	PANTHER	P05911	5	29	0.251384	0.774862	25387|24180|170851|25679|24703	http://www.pantherdb.org/pathway/pathwayDiagram.jsp?catAccession=P05911
Beta3 adrenergic receptor signaling pathway	PANTHER	P04379	2	8	0.265292	0.786353	84420|25624	http://www.pantherdb.org/pathway/pathwayDiagram.jsp?catAccession=P04379
Circadian clock system	PANTHER	P00015	2	8	0.265292	0.786353	78962|29657	http://www.pantherdb.org/pathway/pathwayDiagram.jsp?catAccession=P00015
Non-small cell lung cancer	KEGG PATHWAY	rno05223	8	56	0.268957	0.794589	58919|170851|25163|24680|85384|399489|24708|24703	http://www.genome.jp/kegg-bin/show_pathway?rno05223/rno:85384%09red/rno:24680%09red/rno:24703%09red/rno:24708%09red/rno:58919%09red/rno:399489%09red/rno:25163%09red/rno:170851%09red
Inflammation mediated by chemokine and cytokine signaling pathway	PANTHER	P00031	18	135	0.270489	0.796889	245920|25679|114120|500616|287561|24703|29480|89808|25387|360543|64532|25365|24770|29437|295342|29527|25745|308118	http://www.pantherdb.org/pathway/pathwayDiagram.jsp?catAccession=P00031
Toll receptor signaling pathway	PANTHER	P00054	5	30	0.271233	0.796964	170851|116596|60350|29527|252961	http://www.pantherdb.org/pathway/pathwayDiagram.jsp?catAccession=P00054
cGMP-PKG signaling pathway	KEGG PATHWAY	rno04022	21	170	0.287844	0.807953	24180|84420|288057|50672|84583|25472|25679|29598|89823|296313|24239|25202|64532|64672|116564|170851|171115|24703|29747|25467|25245	http://www.genome.jp/kegg-bin/show_pathway?rno04022/rno:25245%09red/rno:296313%09red/rno:24703%09red/rno:25202%09red/rno:25679%09red/rno:24239%09red/rno:29598%09red/rno:24180%09red/rno:64532%09red/rno:25472%09red/rno:64672%09red/rno:171115%09red/rno:288057%09red/rno:84420%09red/rno:84583%09red/rno:25467%09red/rno:29747%09red/rno:116564%09red/rno:50672%09red/rno:89823%09red/rno:170851%09red
MAPK signaling pathway	KEGG PATHWAY	rno04010	31	260	0.295992	0.817211	25266|24239|299626|25112|63995|170851|81809|114856|25717|114120|314384|291005|25297|25676|85384|25387|314322|116596|29348|116663|361714|60350|300980|293860|170920|24680|54250|84489|313022|81771|24703	http://www.genome.jp/kegg-bin/show_pathway?rno04010/rno:361714%09red/rno:84489%09red/rno:291005%09red/rno:25387%09red/rno:300980%09red/rno:170851%09red/rno:85384%09red/rno:25112%09red/rno:299626%09red/rno:29348%09red/rno:25297%09red/rno:54250%09red/rno:114856%09red/rno:314322%09red/rno:81809%09red/rno:24680%09red/rno:25676%09red/rno:25717%09red/rno:293860%09red/rno:60350%09red/rno:313022%09red/rn…
Malaria	KEGG PATHWAY	rno05144	8	58	0.297579	0.817211	81809|24498|292406|24553|25717|24446|24770|25361	http://www.genome.jp/kegg-bin/show_pathway?rno05144/rno:24770%09red/rno:81809%09red/rno:24553%09red/rno:25717%09red/rno:24498%09red/rno:292406%09red/rno:24446%09red/rno:25361%09red
Vasopressin synthesis	PANTHER	P04395	2	9	0.304234	0.827529	266758|25508	http://www.pantherdb.org/pathway/pathwayDiagram.jsp?catAccession=P04395
Thyroid hormone signaling pathway	KEGG PATHWAY	rno04919	15	120	0.314023	0.842931	56761|58919|170851|64672|140666|29302|266766|24680|81812|83724|314856|60416|25296|24778|24703	http://www.genome.jp/kegg-bin/show_pathway?rno04919/rno:60416%09red/rno:24680%09red/rno:24703%09red/rno:24778%09red/rno:314856%09red/rno:29302%09red/rno:56761%09red/rno:58919%09red/rno:64672%09red/rno:140666%09red/rno:81812%09red/rno:83724%09red/rno:266766%09red/rno:25296%09red/rno:170851%09red
Carbon metabolism	KEGG PATHWAY	rno01200	14	112	0.322426	0.843347	24383|25059|24401|24189|29562|81708|24333|100364062|60416|24642|25630|24644|25741|24479	http://www.genome.jp/kegg-bin/show_pathway?rno01200/rno:24189%09red/rno:60416%09red/rno:81708%09red/rno:29562%09red/rno:24642%09red/rno:24401%09red/rno:25630%09red/rno:25741%09red/rno:100364062%09red/rno:25059%09red/rno:24644%09red/rno:24383%09red/rno:24333%09red/rno:24479%09red
2-Oxocarboxylic acid metabolism	KEGG PATHWAY	rno01210	3	18	0.327261	0.847978	29592|24401|24479	http://www.genome.jp/kegg-bin/show_pathway?rno01210/rno:29592%09red/rno:24479%09red/rno:24401%09red
One carbon pool by folate	KEGG PATHWAY	rno00670	3	18	0.327261	0.847978	361472|64300|24312	http://www.genome.jp/kegg-bin/show_pathway?rno00670/rno:24312%09red/rno:361472%09red/rno:64300%09red
Regulation of actin cytoskeleton	KEGG PATHWAY	rno04810	26	220	0.331137	0.853884	25266|54319|305679|25245|288057|117542|301511|311144|66018|114120|85384|25439|501203|29348|170851|60350|304813|296313|315346|360606|54250|84489|29302|25745|315744|24703	http://www.genome.jp/kegg-bin/show_pathway?rno04810/rno:315744%09red/rno:84489%09red/rno:501203%09red/rno:304813%09red/rno:117542%09red/rno:25745%09red/rno:311144%09red/rno:29302%09red/rno:170851%09red/rno:85384%09red/rno:29348%09red/rno:66018%09red/rno:54250%09red/rno:301511%09red/rno:54319%09red/rno:305679%09red/rno:296313%09red/rno:25439%09red/rno:60350%09red/rno:25245%09red/rno:288057%09red/r…
Alanine, aspartate and glutamate metabolism	KEGG PATHWAY	rno00250	5	35	0.337594	0.858772	192268|360518|641316|24401|24398	http://www.genome.jp/kegg-bin/show_pathway?rno00250/rno:192268%09red/rno:24398%09red/rno:360518%09red/rno:641316%09red/rno:24401%09red
Estrogen signaling pathway	KEGG PATHWAY	rno04915	12	96	0.340801	0.863177	25679|84420|170851|260321|361810|299331|85384|314322|81657|64532|103692716|24703	http://www.genome.jp/kegg-bin/show_pathway?rno04915/rno:85384%09red/rno:103692716%09red/rno:24703%09red/rno:25679%09red/rno:64532%09red/rno:260321%09red/rno:299331%09red/rno:361810%09red/rno:314322%09red/rno:81657%09red/rno:84420%09red/rno:170851%09red
Insulin/IGF pathway-protein kinase B signaling cascade	PANTHER	P00033	4	26	0.355109	0.872472	25467|314856|25718|24482	http://www.pantherdb.org/pathway/pathwayDiagram.jsp?catAccession=P00033
Notch signaling pathway	PANTHER	P00045	4	26	0.355109	0.872472	56761|29146|155430|81751	http://www.pantherdb.org/pathway/pathwayDiagram.jsp?catAccession=P00045
@@Notch signaling pathway	KEGG PATHWAY	rno04330	3	51	0.901698	1	56761|29146|81751	http://www.genome.jp/kegg-bin/show_pathway?rno04330/rno:56761%09red/rno:29146%09red/rno:81751%09red
Sulfur relay system	KEGG PATHWAY	rno04122	2	11	0.358691	0.872472	25274|192172	http://www.genome.jp/kegg-bin/show_pathway?rno04122/rno:25274%09red/rno:192172%09red
Intestinal immune network for IgA production	KEGG PATHWAY	rno04672	6	45	0.364069	0.872472	25408|499415|25670|311144|24498|24772	http://www.genome.jp/kegg-bin/show_pathway?rno04672/rno:24772%09red/rno:25408%09red/rno:25670%09red/rno:24498%09red/rno:499415%09red/rno:311144%09red
Circadian rhythm	KEGG PATHWAY	rno04710	4	28	0.369059	0.872472	373545|78962|29657|78975	http://www.genome.jp/kegg-bin/show_pathway?rno04710/rno:373545%09red/rno:78962%09red/rno:78975%09red/rno:29657%09red
Mucin type O-Glycan biosynthesis	KEGG PATHWAY	rno00512	4	28	0.369059	0.872472	65044|64043|313233|29750	http://www.genome.jp/kegg-bin/show_pathway?rno00512/rno:64043%09red/rno:313233%09red/rno:29750%09red/rno:65044%09red
Pertussis	KEGG PATHWAY	rno05133	9	72	0.37366	0.872472	314322|315346|312705|60665|24498|192262|295703|24232|60350	http://www.genome.jp/kegg-bin/show_pathway?rno05133/rno:24232%09red/rno:60665%09red/rno:192262%09red/rno:24498%09red/rno:312705%09red/rno:295703%09red/rno:60350%09red/rno:315346%09red/rno:314322%09red
mTOR signaling pathway	KEGG PATHWAY	rno04150	8	64	0.386614	0.872472	24482|78975|24680|83785|297960|25467|303206|81771	http://www.genome.jp/kegg-bin/show_pathway?rno04150/rno:24680%09red/rno:25467%09red/rno:78975%09red/rno:297960%09red/rno:303206%09red/rno:81771%09red/rno:24482%09red/rno:83785%09red
Choline metabolism in cancer	KEGG PATHWAY	rno05231	12	100	0.388543	0.872472	66018|170851|25096|25266|24680|85384|314322|64369|363024|24703|29622|85254	http://www.genome.jp/kegg-bin/show_pathway?rno05231/rno:85384%09red/rno:24680%09red/rno:24703%09red/rno:25266%09red/rno:66018%09red/rno:85254%09red/rno:29622%09red/rno:64369%09red/rno:363024%09red/rno:314322%09red/rno:25096%09red/rno:170851%09red
Integrin signalling pathway	PANTHER	P00034	13	104	0.392297	0.872472	498564|170851|293860|360606|58840|85384|295588|60379|305679|362973|361303|295342|24703	http://www.pantherdb.org/pathway/pathwayDiagram.jsp?catAccession=P00034
Ovarian steroidogenesis	KEGG PATHWAY	rno04913	7	56	0.400982	0.872472	29540|84420|29527|25644|64532|25718|24482	http://www.genome.jp/kegg-bin/show_pathway?rno04913/rno:24482%09red/rno:25718%09red/rno:25644%09red/rno:64532%09red/rno:29527%09red/rno:29540%09red/rno:84420%09red
Arrhythmogenic right ventricular cardiomyopathy (ARVC)	KEGG PATHWAY	rno05412	9	74	0.40183	0.872472	315346|360606|25297|311144|305941|24239|25437|29302|315744	http://www.genome.jp/kegg-bin/show_pathway?rno05412/rno:315744%09red/rno:25437%09red/rno:24239%09red/rno:25297%09red/rno:305941%09red/rno:360606%09red/rno:315346%09red/rno:311144%09red/rno:29302%09red
Angiogenesis	PANTHER	P00005	13	105	0.404577	0.872472	89805|170851|25096|25266|314322|58844|287989|64512|25676|54250|29146|295342|24703	http://www.pantherdb.org/pathway/pathwayDiagram.jsp?catAccession=P00005
Glycosaminoglycan biosynthesis - chondroitin sulfate / dermatan sulfate	KEGG PATHWAY	rno00532	3	21	0.408585	0.872472	292999|291577|314694	http://www.genome.jp/kegg-bin/show_pathway?rno00532/rno:314694%09red/rno:292999%09red/rno:291577%09red
Wnt signaling pathway	PANTHER	P00057	21	176	0.418692	0.872472	306081|25387|310552|114120|361745|89803|298019|64512|64558|360942|25679|24323|58919|312781|296732|25365|29437|295027|282581|500430|360543	http://www.pantherdb.org/pathway/pathwayDiagram.jsp?catAccession=P00057
@@Wnt signaling pathway	KEGG PATHWAY	rno04310	13	142	0.73452	0.954709	310552|58919|89803|83837|64512|317322|64558|24680|314212|25445|64033|282581|312781	http://www.genome.jp/kegg-bin/show_pathway?rno04310/rno:64558%09red/rno:64033%09red/rno:24680%09red/rno:64512%09red/rno:282581%09red/rno:83837%09red/rno:25445%09red/rno:310552%09red/rno:58919%09red/rno:312781%09red/rno:89803%09red/rno:314212%09red/rno:317322%09red
Nicotinic acetylcholine receptor signaling pathway	PANTHER	P00044	6	46	0.424561	0.872472	360543|24239|25365|29437|25624|25745	http://www.pantherdb.org/pathway/pathwayDiagram.jsp?catAccession=P00044
Riboflavin metabolism	KEGG PATHWAY	rno00740	2	13	0.429108	0.872719	85496|24161	http://www.genome.jp/kegg-bin/show_pathway?rno00740/rno:24161%09red/rno:85496%09red
Ras Pathway	PANTHER	P04393	7	55	0.431463	0.875618	304131|170851|25096|85384|295342|29622|24703	http://www.pantherdb.org/pathway/pathwayDiagram.jsp?catAccession=P04393
Pyruvate metabolism	KEGG PATHWAY	rno00620	5	40	0.435918	0.875618	24533|25630|100364062|364224|24534	http://www.genome.jp/kegg-bin/show_pathway?rno00620/rno:24533%09red/rno:25630%09red/rno:364224%09red/rno:100364062%09red/rno:24534%09red
@@Pyruvate metabolism	PANTHER	P02772	1	5	0.470133	0.875618	25630	http://www.pantherdb.org/pathway/pathwayDiagram.jsp?catAccession=P02772
p53 pathway	PANTHER	P00059	6	47	0.443131	0.875618	291005|114851|362720|314856|299626|24484	http://www.pantherdb.org/pathway/pathwayDiagram.jsp?catAccession=P00059
Opioid prodynorphin pathway	PANTHER	P05916	2	13	0.453256	0.875618	84420|25624	http://www.pantherdb.org/pathway/pathwayDiagram.jsp?catAccession=P05916
5HT4 type receptor mediated signaling pathway	PANTHER	P04376	2	13	0.453256	0.875618	84420|25624	http://www.pantherdb.org/pathway/pathwayDiagram.jsp?catAccession=P04376
Enkephalin release	PANTHER	P05913	2	13	0.453256	0.875618	29237|84420	http://www.pantherdb.org/pathway/pathwayDiagram.jsp?catAccession=P05913
Butirosin and neomycin biosynthesis	KEGG PATHWAY	rno00524	1	5	0.454029	0.875618	25059	http://www.genome.jp/kegg-bin/show_pathway?rno00524/rno:25059%09red
Drug metabolism - cytochrome P450	KEGG PATHWAY	rno00982	8	69	0.461657	0.875618	246247|501110|29253|81869|24421|54349|24424|171341	http://www.genome.jp/kegg-bin/show_pathway?rno00982/rno:24424%09red/rno:24421%09red/rno:501110%09red/rno:81869%09red/rno:54349%09red/rno:171341%09red/rno:29253%09red/rno:246247%09red
Fatty acid biosynthesis	KEGG PATHWAY	rno00061	2	14	0.462758	0.875618	25288|113976	http://www.genome.jp/kegg-bin/show_pathway?rno00061/rno:25288%09red/rno:113976%09red
Circadian entrainment	KEGG PATHWAY	rno04713	11	97	0.464328	0.875618	25679|114120|314384|314322|24680|24239|78962|84420|25202|64532|294962	http://www.genome.jp/kegg-bin/show_pathway?rno04713/rno:24680%09red/rno:25679%09red/rno:24239%09red/rno:114120%09red/rno:314384%09red/rno:64532%09red/rno:78962%09red/rno:25202%09red/rno:294962%09red/rno:314322%09red/rno:84420%09red
Adenine and hypoxanthine salvage pathway	PANTHER	P02723	1	5	0.470133	0.875618	24165	http://www.pantherdb.org/pathway/pathwayDiagram.jsp?catAccession=P02723
N-acetylglucosamine metabolism	PANTHER	P02756	1	5	0.470133	0.875618	360518	http://www.pantherdb.org/pathway/pathwayDiagram.jsp?catAccession=P02756
Melanogenesis	KEGG PATHWAY	rno04916	11	98	0.476864	0.875618	84420|170851|50672|64512|24680|60427|64558|24323|64532|282581|24703	http://www.genome.jp/kegg-bin/show_pathway?rno04916/rno:64558%09red/rno:282581%09red/rno:24680%09red/rno:24703%09red/rno:64512%09red/rno:64532%09red/rno:24323%09red/rno:60427%09red/rno:50672%09red/rno:84420%09red/rno:170851%09red
Opioid proopiomelanocortin pathway	PANTHER	P05917	2	14	0.487715	0.879269	84420|25624	http://www.pantherdb.org/pathway/pathwayDiagram.jsp?catAccession=P05917
NF-kappa B signaling pathway	KEGG PATHWAY	rno04064	10	90	0.494296	0.885048	117279|362506|114105|25361|60350|299626|24772|24888|24224|29527	http://www.genome.jp/kegg-bin/show_pathway?rno04064/rno:24772%09red/rno:362506%09red/rno:24224%09red/rno:299626%09red/rno:24888%09red/rno:114105%09red/rno:29527%09red/rno:60350%09red/rno:117279%09red/rno:25361%09red
Alzheimer disease-amyloid secretase pathway	PANTHER	P00003	5	41	0.496757	0.885048	24239|29722|58840|316226|81751	http://www.pantherdb.org/pathway/pathwayDiagram.jsp?catAccession=P00003
Long-term depression	KEGG PATHWAY	rno04730	7	62	0.497189	0.885048	25679|170851|24680|25202|25718|24482|24703	http://www.genome.jp/kegg-bin/show_pathway?rno04730/rno:24680%09red/rno:25718%09red/rno:24703%09red/rno:25679%09red/rno:25202%09red/rno:24482%09red/rno:170851%09red
alpha-Linolenic acid metabolism	KEGG PATHWAY	rno00592	3	25	0.511583	0.885048	360426|83522|29692	http://www.genome.jp/kegg-bin/show_pathway?rno00592/rno:83522%09red/rno:360426%09red/rno:29692%09red
Dorso-ventral axis formation	KEGG PATHWAY	rno04320	3	25	0.511583	0.885048	56761|170851|85384	http://www.genome.jp/kegg-bin/show_pathway?rno04320/rno:85384%09red/rno:56761%09red/rno:170851%09red
Glycosaminoglycan biosynthesis - heparan sulfate / heparin	KEGG PATHWAY	rno00534	3	25	0.511583	0.885048	316325|84406|56819	http://www.genome.jp/kegg-bin/show_pathway?rno00534/rno:84406%09red/rno:56819%09red/rno:316325%09red
Ether lipid metabolism	KEGG PATHWAY	rno00565	5	44	0.5122	0.885048	360426|64369|25096|84050|29692	http://www.genome.jp/kegg-bin/show_pathway?rno00565/rno:360426%09red/rno:84050%09red/rno:25096%09red/rno:29692%09red/rno:64369%09red
p53 pathway feedback loops 2	PANTHER	P04398	4	33	0.517314	0.885048	114851|314856|24708|114494	http://www.pantherdb.org/pathway/pathwayDiagram.jsp?catAccession=P04398
@@P53 pathway feedback loops 1	PANTHER	P04392	1	6	0.523409	0.885048	314856	http://www.pantherdb.org/pathway/pathwayDiagram.jsp?catAccession=P04392
PI3 kinase pathway	PANTHER	P00048	4	33	0.517314	0.885048	64033|58919|85384|25467	http://www.pantherdb.org/pathway/pathwayDiagram.jsp?catAccession=P00048
Herpes simplex infection	KEGG PATHWAY	rno05168	23	215	0.517628	0.885048	362817|54237|24498|78962|24232|494445|414784|24750|499801|293624|294790|24770|362687|29657|100363502|292624|25309|25670|54287|294228|314322|246268|24811	http://www.genome.jp/kegg-bin/show_pathway?rno05168/rno:294790%09red/rno:362817%09red/rno:25309%09red/rno:414784%09red/rno:24750%09red/rno:24498%09red/rno:78962%09red/rno:29657%09red/rno:24811%09red/rno:314322%09red/rno:54237%09red/rno:24770%09red/rno:294228%09red/rno:293624%09red/rno:246268%09red/rno:25670%09red/rno:362687%09red/rno:499801%09red/rno:494445%09red/rno:54287%09red/rno:24232%09red/r…
Glycerophospholipid metabolism	KEGG PATHWAY	rno00564	10	92	0.520202	0.885048	360426|313997|25096|246246|363521|29692|64369|29653|362261|305166	http://www.genome.jp/kegg-bin/show_pathway?rno00564/rno:313997%09red/rno:360426%09red/rno:362261%09red/rno:29653%09red/rno:305166%09red/rno:363521%09red/rno:64369%09red/rno:25096%09red/rno:246246%09red/rno:29692%09red
Prion diseases	KEGG PATHWAY	rno05020	4	35	0.522333	0.885048	24498|24686|170851|156117	http://www.genome.jp/kegg-bin/show_pathway?rno05020/rno:24686%09red/rno:156117%09red/rno:24498%09red/rno:170851%09red
Salvage pyrimidine ribonucleotides	PANTHER	P02775	1	6	0.523409	0.885048	289801	http://www.pantherdb.org/pathway/pathwayDiagram.jsp?catAccession=P02775
Androgen/estrogene/progesterone biosynthesis	PANTHER	P02727	1	6	0.523409	0.885048	29540	http://www.pantherdb.org/pathway/pathwayDiagram.jsp?catAccession=P02727
Chemokine signaling pathway	KEGG PATHWAY	rno04062	19	178	0.525781	0.885048	245920|497942|114120|170851|171551|287561|362506|85384|89808|25387|60665|84420|294962|64532|24770|361714|24772|114105|24703	http://www.genome.jp/kegg-bin/show_pathway?rno04062/rno:245920%09red/rno:24770%09red/rno:24772%09red/rno:362506%09red/rno:361714%09red/rno:24703%09red/rno:60665%09red/rno:64532%09red/rno:114120%09red/rno:114105%09red/rno:85384%09red/rno:25387%09red/rno:497942%09red/rno:294962%09red/rno:287561%09red/rno:89808%09red/rno:171551%09red/rno:84420%09red/rno:170851%09red
Peroxisome	KEGG PATHWAY	rno04146	9	83	0.52701	0.885536	310682|25288|29533|299196|83522|65030|64526|24479|113976	http://www.genome.jp/kegg-bin/show_pathway?rno04146/rno:25288%09red/rno:299196%09red/rno:65030%09red/rno:64526%09red/rno:113976%09red/rno:29533%09red/rno:83522%09red/rno:310682%09red/rno:24479%09red
Adherens junction	KEGG PATHWAY	rno04520	8	74	0.534689	0.89226	117542|686098|361084|24161|24553|305679|25718|308023	http://www.genome.jp/kegg-bin/show_pathway?rno04520/rno:24161%09red/rno:361084%09red/rno:308023%09red/rno:686098%09red/rno:24553%09red/rno:117542%09red/rno:25718%09red/rno:305679%09red
Amyotrophic lateral sclerosis (ALS)	KEGG PATHWAY	rno05014	6	55	0.537519	0.89545	308416|24888|25309|156117|100363502|24224	http://www.genome.jp/kegg-bin/show_pathway?rno05014/rno:24888%09red/rno:25309%09red/rno:24224%09red/rno:156117%09red/rno:308416%09red/rno:100363502%09red
Jak-STAT signaling pathway	KEGG PATHWAY	rno04630	15	142	0.546481	0.899408	24649|60584|58919|500616|25647|25670|85384|24498|29201|306141|81680|64033|365395|24888|245983	http://www.genome.jp/kegg-bin/show_pathway?rno04630/rno:85384%09red/rno:24888%09red/rno:25647%09red/rno:29201%09red/rno:24649%09red/rno:24498%09red/rno:58919%09red/rno:81680%09red/rno:64033%09red/rno:60584%09red/rno:365395%09red/rno:25670%09red/rno:306141%09red/rno:245983%09red/rno:500616%09red
Oxidative stress response	PANTHER	P00046	2	16	0.552401	0.899408	24224|63995	http://www.pantherdb.org/pathway/pathwayDiagram.jsp?catAccession=P00046
Phenylalanine, tyrosine and tryptophan biosynthesis	KEGG PATHWAY	rno00400	1	7	0.553783	0.899408	24401	http://www.genome.jp/kegg-bin/show_pathway?rno00400/rno:24401%09red
FGF signaling pathway	PANTHER	P00021	9	81	0.557681	0.899408	170851|313022|25676|85384|54250|84489|306141|29348|24703	http://www.pantherdb.org/pathway/pathwayDiagram.jsp?catAccession=P00021
Glutamatergic synapse	KEGG PATHWAY	rno04724	12	115	0.566333	0.899408	25679|114120|25096|29547|29546|24680|24398|24239|84420|294962|64532|192268	http://www.genome.jp/kegg-bin/show_pathway?rno04724/rno:192268%09red/rno:29546%09red/rno:29547%09red/rno:24680%09red/rno:25679%09red/rno:24239%09red/rno:114120%09red/rno:64532%09red/rno:24398%09red/rno:294962%09red/rno:25096%09red/rno:84420%09red
GABA-B receptor II signaling	PANTHER	P05731	3	26	0.5685	0.899408	84420|81657|64532	http://www.pantherdb.org/pathway/pathwayDiagram.jsp?catAccession=P05731
Histamine H2 receptor mediated signaling pathway	PANTHER	P04386	1	7	0.571342	0.90054	84420	http://www.pantherdb.org/pathway/pathwayDiagram.jsp?catAccession=P04386
Plasminogen activating cascade	PANTHER	P00050	1	7	0.571342	0.90054	25692	http://www.pantherdb.org/pathway/pathwayDiagram.jsp?catAccession=P00050
Vitamin D metabolism and pathway	PANTHER	P04396	1	7	0.571342	0.90054	29441	http://www.pantherdb.org/pathway/pathwayDiagram.jsp?catAccession=P04396
PDGF signaling pathway	PANTHER	P00047	9	82	0.571571	0.90054	25679|170851|25266|58840|25676|85384|314322|100361133|24703	http://www.pantherdb.org/pathway/pathwayDiagram.jsp?catAccession=P00047
Platelet activation	KEGG PATHWAY	rno04611	14	135	0.57358	0.90054	25679|84420|288057|25654|292661|24693|25439|24816|501203|60379|64532|29302|25202|361714	http://www.genome.jp/kegg-bin/show_pathway?rno04611/rno:25654%09red/rno:24693%09red/rno:288057%09red/rno:60379%09red/rno:25679%09red/rno:501203%09red/rno:64532%09red/rno:292661%09red/rno:25202%09red/rno:25439%09red/rno:24816%09red/rno:29302%09red/rno:84420%09red/rno:361714%09red
Propanoate metabolism	KEGG PATHWAY	rno00640	3	28	0.582212	0.910598	24533|81708|24534	http://www.genome.jp/kegg-bin/show_pathway?rno00640/rno:24533%09red/rno:81708%09red/rno:24534%09red
Selenocompound metabolism	KEGG PATHWAY	rno00450	2	18	0.584693	0.913166	24962|291314	http://www.genome.jp/kegg-bin/show_pathway?rno00450/rno:291314%09red/rno:24962%09red
NOD-like receptor signaling pathway	KEGG PATHWAY	rno04621	6	58	0.585788	0.913166	299331|24498|362491|103692716|24770|114105	http://www.genome.jp/kegg-bin/show_pathway?rno04621/rno:24770%09red/rno:362491%09red/rno:24498%09red/rno:114105%09red/rno:103692716%09red/rno:299331%09red
Cadherin signaling pathway	PANTHER	P00012	8	74	0.589526	0.913166	306081|64512|64558|360942|25365|29437|282581|295027	http://www.pantherdb.org/pathway/pathwayDiagram.jsp?catAccession=P00012
B cell activation	PANTHER	P00010	5	46	0.591678	0.913166	314322|25679|170851|85384|24703	http://www.pantherdb.org/pathway/pathwayDiagram.jsp?catAccession=P00010
Phagosome	KEGG PATHWAY	rno04145	20	195	0.591959	0.913166	307351|24750|414784|300218|297797|315346|29302|140914|295631|292406|117596|312705|24811|500929|100909441|24232|60350|64678|316531|294228	http://www.genome.jp/kegg-bin/show_pathway?rno04145/rno:100909441%09red/rno:140914%09red/rno:24232%09red/rno:307351%09red/rno:64678%09red/rno:294228%09red/rno:414784%09red/rno:29302%09red/rno:24750%09red/rno:295631%09red/rno:316531%09red/rno:24811%09red/rno:312705%09red/rno:292406%09red/rno:500929%09red/rno:117596%09red/rno:315346%09red/rno:300218%09red/rno:297797%09red/rno:60350%09red
Oxytocin receptor mediated signaling pathway	PANTHER	P04391	3	27	0.59221	0.913166	24239|25297|25624	http://www.pantherdb.org/pathway/pathwayDiagram.jsp?catAccession=P04391
Fc gamma R-mediated phagocytosis	KEGG PATHWAY	rno04666	9	88	0.592602	0.913166	360426|170851|25096|170897|301511|24680|25603|64369|24703	http://www.genome.jp/kegg-bin/show_pathway?rno04666/rno:360426%09red/rno:24680%09red/rno:24703%09red/rno:301511%09red/rno:25603%09red/rno:64369%09red/rno:25096%09red/rno:170897%09red/rno:170851%09red
Glycine, serine and threonine metabolism	KEGG PATHWAY	rno00260	4	39	0.601543	0.913166	29473|24642|24962|29253	http://www.genome.jp/kegg-bin/show_pathway?rno00260/rno:24962%09red/rno:24642%09red/rno:29473%09red/rno:29253%09red
Cytoskeletal regulation by Rho GTPase	PANTHER	P00016	5	47	0.609456	0.916658	25365|29437|360543|25745|307351	http://www.pantherdb.org/pathway/pathwayDiagram.jsp?catAccession=P00016
VEGF signaling pathway	KEGG PATHWAY	rno04370	6	60	0.616468	0.921734	170851|170897|24680|83785|29527|24703	http://www.genome.jp/kegg-bin/show_pathway?rno04370/rno:24680%09red/rno:24703%09red/rno:29527%09red/rno:170851%09red/rno:170897%09red/rno:83785%09red
@@VEGF signaling pathway	PANTHER	P00056	2	35	0.898844	1	170851|24703	http://www.pantherdb.org/pathway/pathwayDiagram.jsp?catAccession=P00056
GABAergic synapse	KEGG PATHWAY	rno04727	9	90	0.617596	0.921988	192268|114120|24680|24398|24239|84420|81657|64532|294962	http://www.genome.jp/kegg-bin/show_pathway?rno04727/rno:192268%09red/rno:24680%09red/rno:24239%09red/rno:64532%09red/rno:114120%09red/rno:24398%09red/rno:294962%09red/rno:81657%09red/rno:84420%09red
Viral myocarditis	KEGG PATHWAY	rno05416	9	90	0.617596	0.921988	58919|25404|25309|24750|25408|305941|100363502|414784|294228	http://www.genome.jp/kegg-bin/show_pathway?rno05416/rno:25404%09red/rno:25309%09red/rno:294228%09red/rno:414784%09red/rno:24750%09red/rno:25408%09red/rno:58919%09red/rno:305941%09red/rno:100363502%09red
Salmonella infection	KEGG PATHWAY	rno05132	8	81	0.629703	0.921988	293860|301511|171551|24498|314322|60350|114105|316226	http://www.genome.jp/kegg-bin/show_pathway?rno05132/rno:24498%09red/rno:114105%09red/rno:301511%09red/rno:293860%09red/rno:60350%09red/rno:316226%09red/rno:314322%09red/rno:171551%09red
Amoebiasis	KEGG PATHWAY	rno05146	11	111	0.630944	0.921988	363458|305679|81809|25654|363457|24680|24498|25717|60379|25473|60350	http://www.genome.jp/kegg-bin/show_pathway?rno05146/rno:363458%09red/rno:25654%09red/rno:81809%09red/rno:25473%09red/rno:24680%09red/rno:60379%09red/rno:25717%09red/rno:24498%09red/rno:363457%09red/rno:60350%09red/rno:305679%09red
Starch and sucrose metabolism	KEGG PATHWAY	rno00500	5	51	0.633687	0.921988	85496|690987|24645|25059|64035	http://www.genome.jp/kegg-bin/show_pathway?rno00500/rno:85496%09red/rno:690987%09red/rno:24645%09red/rno:64035%09red/rno:25059%09red
Aldosterone-regulated sodium reabsorption	KEGG PATHWAY	rno04960	4	41	0.638025	0.921988	25467|24482|24680|29517	http://www.genome.jp/kegg-bin/show_pathway?rno04960/rno:25467%09red/rno:29517%09red/rno:24482%09red/rno:24680%09red
GnRH signaling pathway	KEGG PATHWAY	rno04912	9	92	0.641774	0.921988	25679|84420|170851|25096|24680|85384|24239|64532|24703	http://www.genome.jp/kegg-bin/show_pathway?rno04912/rno:85384%09red/rno:24680%09red/rno:24703%09red/rno:25679%09red/rno:24239%09red/rno:64532%09red/rno:25096%09red/rno:84420%09red/rno:170851%09red
Type II diabetes mellitus	KEGG PATHWAY	rno04930	5	52	0.649451	0.927975	24239|100364062|25467|25059|25630	http://www.genome.jp/kegg-bin/show_pathway?rno04930/rno:24239%09red/rno:25467%09red/rno:25630%09red/rno:100364062%09red/rno:25059%09red
Serotonergic synapse	KEGG PATHWAY	rno04726	12	123	0.652514	0.930126	25679|114120|170851|24680|29253|114856|24239|294962|64532|24693|29527|24703	http://www.genome.jp/kegg-bin/show_pathway?rno04726/rno:24693%09red/rno:24680%09red/rno:24703%09red/rno:25679%09red/rno:24239%09red/rno:64532%09red/rno:294962%09red/rno:114120%09red/rno:29527%09red/rno:114856%09red/rno:29253%09red/rno:170851%09red
Tight junction	KEGG PATHWAY	rno04530	14	143	0.653186	0.930742	252942|360543|100911597|24680|296313|501203|24582|287408|314259|309557|500261|25745|317391|140581	http://www.genome.jp/kegg-bin/show_pathway?rno04530/rno:309557%09red/rno:24680%09red/rno:317391%09red/rno:501203%09red/rno:296313%09red/rno:100911597%09red/rno:24582%09red/rno:500261%09red/rno:360543%09red/rno:140581%09red/rno:25745%09red/rno:252942%09red/rno:287408%09red/rno:314259%09red
Glycosaminoglycan degradation	KEGG PATHWAY	rno00531	2	21	0.661877	0.931251	360904|294673	http://www.genome.jp/kegg-bin/show_pathway?rno00531/rno:360904%09red/rno:294673%09red
Synaptic vesicle trafficking	PANTHER	P05734	2	20	0.663781	0.931251	60568|25624	http://www.pantherdb.org/pathway/pathwayDiagram.jsp?catAccession=P05734
Blood coagulation	PANTHER	P00011	2	20	0.663781	0.931251	83580|25692	http://www.pantherdb.org/pathway/pathwayDiagram.jsp?catAccession=P00011
Cortocotropin releasing factor receptor signaling pathway	PANTHER	P04380	2	20	0.663781	0.931251	114120|25624	http://www.pantherdb.org/pathway/pathwayDiagram.jsp?catAccession=P04380
Synthesis and degradation of ketone bodies	KEGG PATHWAY	rno00072	1	10	0.670315	0.931251	295458	http://www.genome.jp/kegg-bin/show_pathway?rno00072/rno:295458%09red
Ubiquinone and other terpenoid-quinone biosynthesis	KEGG PATHWAY	rno00130	1	10	0.670315	0.931251	24314	http://www.genome.jp/kegg-bin/show_pathway?rno00130/rno:24314%09red
Valine, leucine and isoleucine degradation	KEGG PATHWAY	rno00280	5	54	0.67966	0.936161	25618|54349|29592|25244|81708	http://www.genome.jp/kegg-bin/show_pathway?rno00280/rno:25618%09red/rno:25244%09red/rno:54349%09red/rno:81708%09red/rno:29592%09red
Prolactin signaling pathway	KEGG PATHWAY	rno04917	7	75	0.682361	0.939381	58919|170851|500616|85384|314322|64033|24703	http://www.genome.jp/kegg-bin/show_pathway?rno04917/rno:85384%09red/rno:24703%09red/rno:58919%09red/rno:64033%09red/rno:314322%09red/rno:500616%09red/rno:170851%09red
Renin-angiotensin system	KEGG PATHWAY	rno04614	2	22	0.684903	0.940739	24180|24590	http://www.genome.jp/kegg-bin/show_pathway?rno04614/rno:24590%09red/rno:24180%09red
Pancreatic secretion	KEGG PATHWAY	rno04972	9	96	0.687471	0.940739	25679|84420|140665|24680|29598|29692|64532|84484|25668	http://www.genome.jp/kegg-bin/show_pathway?rno04972/rno:24680%09red/rno:25668%09red/rno:25679%09red/rno:84484%09red/rno:29598%09red/rno:64532%09red/rno:140665%09red/rno:29692%09red/rno:84420%09red
5HT1 type receptor mediated signaling pathway	PANTHER	P04373	2	21	0.68789	0.940985	84420|25624	http://www.pantherdb.org/pathway/pathwayDiagram.jsp?catAccession=P04373
Axon guidance mediated by Slit/Robo	PANTHER	P00008	1	10	0.688167	0.941198	83467	http://www.pantherdb.org/pathway/pathwayDiagram.jsp?catAccession=P00008
Salivary secretion	KEGG PATHWAY	rno04970	7	76	0.694657	0.944038	25679|84420|24680|29598|25202|64532|25668	http://www.genome.jp/kegg-bin/show_pathway?rno04970/rno:24680%09red/rno:25668%09red/rno:25679%09red/rno:29598%09red/rno:64532%09red/rno:25202%09red/rno:84420%09red
Toll-like receptor signaling pathway	KEGG PATHWAY	rno04620	9	97	0.698312	0.944038	245920|24498|170851|25353|25408|293624|314322|116596|60350	http://www.genome.jp/kegg-bin/show_pathway?rno04620/rno:25353%09red/rno:293624%09red/rno:25408%09red/rno:24498%09red/rno:116596%09red/rno:60350%09red/rno:314322%09red/rno:245920%09red/rno:170851%09red
Long-term potentiation	KEGG PATHWAY	rno04720	6	66	0.700273	0.944038	25679|170851|24680|24239|81771|24703	http://www.genome.jp/kegg-bin/show_pathway?rno04720/rno:24680%09red/rno:24703%09red/rno:25679%09red/rno:24239%09red/rno:81771%09red/rno:170851%09red
Taurine and hypotaurine metabolism	KEGG PATHWAY	rno00430	1	11	0.701956	0.944038	81718	http://www.genome.jp/kegg-bin/show_pathway?rno00430/rno:81718%09red
Cytosolic DNA-sensing pathway	KEGG PATHWAY	rno04623	5	56	0.708073	0.945275	245920|246240|293624|682147|24498	http://www.genome.jp/kegg-bin/show_pathway?rno04623/rno:24498%09red/rno:245920%09red/rno:246240%09red/rno:682147%09red/rno:293624%09red
Mineral absorption	KEGG PATHWAY	rno04978	4	46	0.719271	0.949861	297738|689415|29598|24567	http://www.genome.jp/kegg-bin/show_pathway?rno04978/rno:297738%09red/rno:689415%09red/rno:24567%09red/rno:29598%09red
Acute myeloid leukemia	KEGG PATHWAY	rno05221	5	57	0.721598	0.949861	24649|58919|170851|85384|24703	http://www.genome.jp/kegg-bin/show_pathway?rno05221/rno:85384%09red/rno:24649%09red/rno:24703%09red/rno:58919%09red/rno:170851%09red
5HT2 type receptor mediated signaling pathway	PANTHER	P04374	3	34	0.733566	0.954041	24239|25297|25624	http://www.pantherdb.org/pathway/pathwayDiagram.jsp?catAccession=P04374
Fatty acid degradation	KEGG PATHWAY	rno00071	4	47	0.733786	0.954167	25618|83522|25288|113976	http://www.genome.jp/kegg-bin/show_pathway?rno00071/rno:25618%09red/rno:83522%09red/rno:25288%09red/rno:113976%09red
Heterotrimeric G-protein signaling pathway-Gi alpha and Gs alpha mediated pathway	PANTHER	P00026	9	96	0.741828	0.955123	114120|690987|84583|29480|25387|84420|308118|64035|64532	http://www.pantherdb.org/pathway/pathwayDiagram.jsp?catAccession=P00026
Cholinergic synapse	KEGG PATHWAY	rno04725	10	112	0.744185	0.955123	25679|114120|170851|314322|24680|24239|84420|294962|64532|24224	http://www.genome.jp/kegg-bin/show_pathway?rno04725/rno:24680%09red/rno:24224%09red/rno:25679%09red/rno:24239%09red/rno:114120%09red/rno:64532%09red/rno:294962%09red/rno:314322%09red/rno:84420%09red/rno:170851%09red
ErbB signaling pathway	KEGG PATHWAY	rno04012	8	91	0.744636	0.955123	170851|83571|114851|24680|85384|361388|64022|24703	http://www.genome.jp/kegg-bin/show_pathway?rno04012/rno:85384%09red/rno:24680%09red/rno:361388%09red/rno:24703%09red/rno:114851%09red/rno:83571%09red/rno:64022%09red/rno:170851%09red
Protein digestion and absorption	KEGG PATHWAY	rno04974	8	91	0.744636	0.955123	363458|25654|25043|363457|292657|60379|24590|314981	http://www.genome.jp/kegg-bin/show_pathway?rno04974/rno:24590%09red/rno:363458%09red/rno:314981%09red/rno:292657%09red/rno:363457%09red/rno:25654%09red/rno:25043%09red/rno:60379%09red
5HT3 type receptor mediated signaling pathway	PANTHER	P04375	1	12	0.747811	0.955123	25624	http://www.pantherdb.org/pathway/pathwayDiagram.jsp?catAccession=P04375
p38 MAPK pathway	PANTHER	P05918	2	24	0.751781	0.955123	314384|63995	http://www.pantherdb.org/pathway/pathwayDiagram.jsp?catAccession=P05918
Heterotrimeric G-protein signaling pathway-Gq alpha and Go alpha mediated pathway	PANTHER	P00027	7	77	0.753591	0.955123	25679|114120|84583|29480|308118|361714|25245	http://www.pantherdb.org/pathway/pathwayDiagram.jsp?catAccession=P00027
Morphine addiction	KEGG PATHWAY	rno05032	8	92	0.754622	0.956274	114120|81529|24680|25387|84420|81657|64532|294962	http://www.genome.jp/kegg-bin/show_pathway?rno05032/rno:24680%09red/rno:64532%09red/rno:114120%09red/rno:81529%09red/rno:25387%09red/rno:294962%09red/rno:81657%09red/rno:84420%09red
Folate biosynthesis	KEGG PATHWAY	rno00790	1	13	0.756422	0.958048	24312	http://www.genome.jp/kegg-bin/show_pathway?rno00790/rno:24312%09red
Non-homologous end-joining	KEGG PATHWAY	rno03450	1	13	0.756422	0.958048	84490	http://www.genome.jp/kegg-bin/show_pathway?rno03450/rno:84490%09red
Retrograde endocannabinoid signaling	KEGG PATHWAY	rno04723	9	103	0.75824	0.95869	25679|114120|29254|24680|24239|84420|294962|64532|29527	http://www.genome.jp/kegg-bin/show_pathway?rno04723/rno:24680%09red/rno:25679%09red/rno:24239%09red/rno:114120%09red/rno:64532%09red/rno:29254%09red/rno:29527%09red/rno:294962%09red/rno:84420%09red
Bile secretion	KEGG PATHWAY	rno04976	6	71	0.759982	0.95869	84420|24778|64532|84484|294930|25240	http://www.genome.jp/kegg-bin/show_pathway?rno04976/rno:25240%09red/rno:84484%09red/rno:64532%09red/rno:24778%09red/rno:294930%09red/rno:84420%09red
Apoptosis	KEGG PATHWAY	rno04210	7	82	0.761773	0.959696	117279|25309|25466|156117|100363502|24888|24224	http://www.genome.jp/kegg-bin/show_pathway?rno04210/rno:24888%09red/rno:25309%09red/rno:24224%09red/rno:25466%09red/rno:156117%09red/rno:117279%09red/rno:100363502%09red
Inflammatory mediator regulation of TRP channels	KEGG PATHWAY	rno04750	10	114	0.76208	0.959926	360426|25679|84420|29465|84023|24680|25466|64532|24482|25245	http://www.genome.jp/kegg-bin/show_pathway?rno04750/rno:360426%09red/rno:24680%09red/rno:29465%09red/rno:25679%09red/rno:25466%09red/rno:24482%09red/rno:64532%09red/rno:25245%09red/rno:84023%09red/rno:84420%09red
Neurotrophin signaling pathway	KEGG PATHWAY	rno04722	11	125	0.766043	0.963022	83576|170851|314384|25467|85384|362491|81751|361388|24224|81771|24703	http://www.genome.jp/kegg-bin/show_pathway?rno04722/rno:85384%09red/rno:24703%09red/rno:24224%09red/rno:361388%09red/rno:25467%09red/rno:314384%09red/rno:83576%09red/rno:81771%09red/rno:362491%09red/rno:81751%09red/rno:170851%09red
African trypanosomiasis	KEGG PATHWAY	rno05143	3	38	0.766833	0.963022	24498|25361|24680	http://www.genome.jp/kegg-bin/show_pathway?rno05143/rno:24680%09red/rno:25361%09red/rno:24498%09red
Leishmaniasis	KEGG PATHWAY	rno05140	6	72	0.770803	0.963022	81809|311144|314322|25717|24232|29527	http://www.genome.jp/kegg-bin/show_pathway?rno05140/rno:81809%09red/rno:24232%09red/rno:25717%09red/rno:29527%09red/rno:314322%09red/rno:311144%09red
Glycosphingolipid biosynthesis - globo series	KEGG PATHWAY	rno00603	1	14	0.779802	0.965924	294673	http://www.genome.jp/kegg-bin/show_pathway?rno00603/rno:294673%09red
Butanoate metabolism	KEGG PATHWAY	rno00650	2	27	0.7813	0.966878	314196|295458	http://www.genome.jp/kegg-bin/show_pathway?rno00650/rno:295458%09red/rno:314196%09red
Biosynthesis of unsaturated fatty acids	KEGG PATHWAY	rno01040	2	27	0.7813	0.966878	26759|83522	http://www.genome.jp/kegg-bin/show_pathway?rno01040/rno:83522%09red/rno:26759%09red
Adrenergic signaling in cardiomyocytes	KEGG PATHWAY	rno04261	13	148	0.781503	0.966975	24180|84420|314384|29686|24837|25297|24680|29598|24239|64532|64672|24851|24224	http://www.genome.jp/kegg-bin/show_pathway?rno04261/rno:25297%09red/rno:24680%09red/rno:24224%09red/rno:29598%09red/rno:24239%09red/rno:24851%09red/rno:314384%09red/rno:24180%09red/rno:64532%09red/rno:64672%09red/rno:24837%09red/rno:29686%09red/rno:84420%09red
Metabolic pathways	KEGG PATHWAY	rno01100	125	1260	0.782013	0.967453	85497|85496|29592|65156|64473|192252|56819|64300|24312|288051|291437|362261|81708|24165|83522|24398|313689|24962|81640|444984|681913|191575|294673|499330|25458|29754|361802|24383|29750|683630|297797|360904|192172|24264|58813|296972|25668|25741|24184|286921|366065|24834|24189|64043|64369|287711|79127|291577|64445|25618|29527|24479|360426|305166|685579|361612|29223|291314|113976|287835|29383|362720…	http://www.genome.jp/kegg-bin/show_pathway?rno01100/rno:24693%09red/rno:360426%09red/rno:287711%09red/rno:444984%09red/rno:25668%09red/rno:192252%09red/rno:25741%09red/rno:296972%09red/rno:116676%09red/rno:83578%09red/rno:302642%09red/rno:361819%09red/rno:81708%09red/rno:64473%09red/rno:170897%09red/rno:294673%09red/rno:64300%09red/rno:313997%09red/rno:297508%09red/rno:246327%09red/rno:29592%09re…
Gastric acid secretion	KEGG PATHWAY	rno04971	6	74	0.791343	0.969589	25679|84420|288057|54319|24680|64532	http://www.genome.jp/kegg-bin/show_pathway?rno04971/rno:288057%09red/rno:24680%09red/rno:25679%09red/rno:64532%09red/rno:54319%09red/rno:84420%09red
Fat digestion and absorption	KEGG PATHWAY	rno04975	3	40	0.794473	0.969589	64369|313210|29692	http://www.genome.jp/kegg-bin/show_pathway?rno04975/rno:313210%09red/rno:64369%09red/rno:29692%09red
Huntington disease	PANTHER	P00029	7	81	0.795327	0.969589	58945|24383|307351|84009|314322|25365|29437	http://www.pantherdb.org/pathway/pathwayDiagram.jsp?catAccession=P00029
Glycosphingolipid biosynthesis - lacto and neolacto series	KEGG PATHWAY	rno00601	2	28	0.79715	0.971319	363040|64445	http://www.genome.jp/kegg-bin/show_pathway?rno00601/rno:363040%09red/rno:64445%09red
Endometrial cancer	KEGG PATHWAY	rno05213	4	52	0.797919	0.971951	58919|170851|85384|24703	http://www.genome.jp/kegg-bin/show_pathway?rno05213/rno:85384%09red/rno:24703%09red/rno:58919%09red/rno:170851%09red
Calcium signaling pathway	KEGG PATHWAY	rno04020	16	182	0.798915	0.972859	25679|84420|288057|64672|170897|24680|29598|50672|25439|24239|24816|24180|81529|29316|25668|25245	http://www.genome.jp/kegg-bin/show_pathway?rno04020/rno:25245%09red/rno:288057%09red/rno:24680%09red/rno:25668%09red/rno:25679%09red/rno:24239%09red/rno:29598%09red/rno:24180%09red/rno:64672%09red/rno:25439%09red/rno:24816%09red/rno:81529%09red/rno:29316%09red/rno:50672%09red/rno:170897%09red/rno:84420%09red
Insulin secretion	KEGG PATHWAY	rno04911	7	86	0.800162	0.974162	25679|84420|24778|24680|24239|64532|29747	http://www.genome.jp/kegg-bin/show_pathway?rno04911/rno:24680%09red/rno:25679%09red/rno:24239%09red/rno:24778%09red/rno:64532%09red/rno:29747%09red/rno:84420%09red
Glycosphingolipid biosynthesis - ganglio series	KEGG PATHWAY	rno00604	1	15	0.800938	0.974413	294673	http://www.genome.jp/kegg-bin/show_pathway?rno00604/rno:294673%09red
Adipocytokine signaling pathway	KEGG PATHWAY	rno04920	6	75	0.80107	0.974413	25288|78975|24778|25467|373545|113976	http://www.genome.jp/kegg-bin/show_pathway?rno04920/rno:25288%09red/rno:25467%09red/rno:113976%09red/rno:78975%09red/rno:24778%09red/rno:373545%09red
RIG-I-like receptor signaling pathway	KEGG PATHWAY	rno04622	5	64	0.803709	0.976176	245920|293624|312937|499801|252961	http://www.genome.jp/kegg-bin/show_pathway?rno04622/rno:252961%09red/rno:245920%09red/rno:312937%09red/rno:499801%09red/rno:293624%09red
Thyrotropin-releasing hormone receptor signaling pathway	PANTHER	P04394	2	27	0.804102	0.976176	25297|25624	http://www.pantherdb.org/pathway/pathwayDiagram.jsp?catAccession=P04394
Fatty acid metabolism	KEGG PATHWAY	rno01212	4	53	0.809124	0.976627	25618|83522|25288|113976	http://www.genome.jp/kegg-bin/show_pathway?rno01212/rno:25618%09red/rno:83522%09red/rno:25288%09red/rno:113976%09red
Thyroid cancer	KEGG PATHWAY	rno05216	2	29	0.811973	0.976627	58919|170851	http://www.genome.jp/kegg-bin/show_pathway?rno05216/rno:58919%09red/rno:170851%09red
Alpha adrenergic receptor signaling pathway	PANTHER	P00002	1	15	0.81663	0.978922	25624	http://www.pantherdb.org/pathway/pathwayDiagram.jsp?catAccession=P00002
Nicotine pharmacodynamics pathway	PANTHER	P06587	1	15	0.81663	0.978922	293860	http://www.pantherdb.org/pathway/pathwayDiagram.jsp?catAccession=P06587
Staphylococcus aureus infection	KEGG PATHWAY	rno05150	4	54	0.819816	0.979867	192262|24232|294257|312705	http://www.genome.jp/kegg-bin/show_pathway?rno05150/rno:312705%09red/rno:24232%09red/rno:294257%09red/rno:192262%09red
Glycosaminoglycan biosynthesis - keratan sulfate	KEGG PATHWAY	rno00533	1	16	0.820046	0.979991	64445	http://www.genome.jp/kegg-bin/show_pathway?rno00533/rno:64445%09red
Amphetamine addiction	KEGG PATHWAY	rno05031	5	66	0.823287	0.983009	24239|314322|24680|29253|64532	http://www.genome.jp/kegg-bin/show_pathway?rno05031/rno:24239%09red/rno:64532%09red/rno:314322%09red/rno:24680%09red/rno:29253%09red
T cell activation	PANTHER	P00053	5	63	0.82762	0.983129	25408|314322|170851|85384|24703	http://www.pantherdb.org/pathway/pathwayDiagram.jsp?catAccession=P00053
Bacterial invasion of epithelial cells	KEGG PATHWAY	rno05100	6	78	0.828142	0.983129	25404|301511|315346|24553|305679|361388	http://www.genome.jp/kegg-bin/show_pathway?rno05100/rno:25404%09red/rno:305679%09red/rno:361388%09red/rno:24553%09red/rno:301511%09red/rno:315346%09red
Apoptosis signaling pathway	PANTHER	P00006	6	74	0.828934	0.983129	24888|25309|170920|314322|100363502|24224	http://www.pantherdb.org/pathway/pathwayDiagram.jsp?catAccession=P00006
Basal cell carcinoma	KEGG PATHWAY	rno05217	4	55	0.83001	0.983129	282581|64512|64558|25296	http://www.genome.jp/kegg-bin/show_pathway?rno05217/rno:64558%09red/rno:282581%09red/rno:25296%09red/rno:64512%09red
Sphingolipid signaling pathway	KEGG PATHWAY	rno04071	10	123	0.831674	0.98329	170851|25096|170897|24703|366065|24680|306792|353233|24224|25245	http://www.genome.jp/kegg-bin/show_pathway?rno04071/rno:25245%09red/rno:24680%09red/rno:24703%09red/rno:24224%09red/rno:366065%09red/rno:353233%09red/rno:306792%09red/rno:25096%09red/rno:170897%09red/rno:170851%09red
Measles	KEGG PATHWAY	rno05162	11	134	0.832294	0.98376	24498|58919|25729|83571|362817|499801|246268|293624|54287|64033|362485	http://www.genome.jp/kegg-bin/show_pathway?rno05162/rno:54287%09red/rno:362817%09red/rno:293624%09red/rno:246268%09red/rno:24498%09red/rno:58919%09red/rno:25729%09red/rno:64033%09red/rno:362485%09red/rno:83571%09red/rno:499801%09red
Metabolism of xenobiotics by cytochrome P450	KEGG PATHWAY	rno00980	5	67	0.832467	0.98376	24421|81869|501110|24424|171341	http://www.genome.jp/kegg-bin/show_pathway?rno00980/rno:24424%09red/rno:81869%09red/rno:171341%09red/rno:24421%09red/rno:501110%09red
Graft-versus-host disease	KEGG PATHWAY	rno05332	5	67	0.832467	0.98376	25408|24498|414784|294228|24750	http://www.genome.jp/kegg-bin/show_pathway?rno05332/rno:24498%09red/rno:24750%09red/rno:25408%09red/rno:294228%09red/rno:414784%09red
Dopamine receptor mediated signaling pathway	PANTHER	P05912	3	41	0.833338	0.98376	84420|25624|293860	http://www.pantherdb.org/pathway/pathwayDiagram.jsp?catAccession=P05912
Adrenaline and noradrenaline biosynthesis	PANTHER	P00001	1	16	0.83512	0.984414	25624	http://www.pantherdb.org/pathway/pathwayDiagram.jsp?catAccession=P00001
Nitrogen metabolism	KEGG PATHWAY	rno00910	1	17	0.837321	0.986293	297814	http://www.genome.jp/kegg-bin/show_pathway?rno00910/rno:297814%09red
Other types of O-glycan biosynthesis	KEGG PATHWAY	rno00514	2	31	0.838743	0.986642	64445|494219	http://www.genome.jp/kegg-bin/show_pathway?rno00514/rno:64445%09red/rno:494219%09red
Metabotropic glutamate receptor group II pathway	PANTHER	P00040	1	17	0.851751	0.992367	25624	http://www.pantherdb.org/pathway/pathwayDiagram.jsp?catAccession=P00040
Other glycan degradation	KEGG PATHWAY	rno00511	1	18	0.852938	0.992533	294673	http://www.genome.jp/kegg-bin/show_pathway?rno00511/rno:294673%09red
Influenza A	KEGG PATHWAY	rno05164	14	171	0.85786	0.993312	245920|24498|170851|25309|24680|246268|499801|293624|54287|100363502|85252|24770|65190|24703	http://www.genome.jp/kegg-bin/show_pathway?rno05164/rno:24770%09red/rno:54287%09red/rno:25309%09red/rno:24680%09red/rno:24703%09red/rno:293624%09red/rno:85252%09red/rno:246268%09red/rno:24498%09red/rno:65190%09red/rno:499801%09red/rno:245920%09red/rno:100363502%09red/rno:170851%09red
Muscarinic acetylcholine receptor 1 and 3 signaling pathway	PANTHER	P00042	2	31	0.85855	0.993312	25679|25624	http://www.pantherdb.org/pathway/pathwayDiagram.jsp?catAccession=P00042
@@Muscarinic acetylcholine receptor 2 and 4 signaling pathway	PANTHER	P00043	1	27	0.948894	1	25624	http://www.pantherdb.org/pathway/pathwayDiagram.jsp?catAccession=P00043
Chagas disease (American trypanosomiasis)	KEGG PATHWAY	rno05142	8	105	0.859778	0.993814	117279|81809|24498|314322|25717|24770|24232|25245	http://www.genome.jp/kegg-bin/show_pathway?rno05142/rno:24770%09red/rno:81809%09red/rno:24232%09red/rno:25717%09red/rno:25245%09red/rno:24498%09red/rno:117279%09red/rno:314322%09red
SNARE interactions in vesicular transport	KEGG PATHWAY	rno04130	2	33	0.86201	0.995357	25624|292483	http://www.genome.jp/kegg-bin/show_pathway?rno04130/rno:25624%09red/rno:292483%09red
beta-Alanine metabolism	KEGG PATHWAY	rno00410	2	33	0.86201	0.995357	81708|29473	http://www.genome.jp/kegg-bin/show_pathway?rno00410/rno:81708%09red/rno:29473%09red
Axon guidance	KEGG PATHWAY	rno04360	10	128	0.862936	0.995833	58946|299737|287989|293042|25676|24553|25186|366492|83467|24772	http://www.genome.jp/kegg-bin/show_pathway?rno04360/rno:293042%09red/rno:24772%09red/rno:366492%09red/rno:24553%09red/rno:25676%09red/rno:83467%09red/rno:287989%09red/rno:58946%09red/rno:25186%09red/rno:299737%09red
p53 pathway by glucose deprivation	PANTHER	P04397	1	18	0.866708	0.997412	78975	http://www.pantherdb.org/pathway/pathwayDiagram.jsp?catAccession=P04397
AMPK signaling pathway	KEGG PATHWAY	rno04152	10	129	0.868596	0.997412	58919|78975|114494|25467|690987|60416|373545|25718|24482|25741	http://www.genome.jp/kegg-bin/show_pathway?rno04152/rno:60416%09red/rno:24482%09red/rno:25718%09red/rno:25467%09red/rno:690987%09red/rno:78975%09red/rno:373545%09red/rno:25741%09red/rno:58919%09red/rno:114494%09red
Regulation of autophagy	KEGG PATHWAY	rno04140	2	34	0.872453	0.997412	303206|78975	http://www.genome.jp/kegg-bin/show_pathway?rno04140/rno:303206%09red/rno:78975%09red
Insulin signaling pathway	KEGG PATHWAY	rno04910	11	141	0.873091	0.997412	170851|25059|78975|686098|64665|85384|25467|690987|373545|64035|24703	http://www.genome.jp/kegg-bin/show_pathway?rno04910/rno:85384%09red/rno:686098%09red/rno:24703%09red/rno:25467%09red/rno:64665%09red/rno:690987%09red/rno:78975%09red/rno:373545%09red/rno:64035%09red/rno:25059%09red/rno:170851%09red
EGF receptor signaling pathway	PANTHER	P00018	6	80	0.876558	0.999743	170851|85384|25676|306141|64022|24703	http://www.pantherdb.org/pathway/pathwayDiagram.jsp?catAccession=P00018
Sphingolipid metabolism	KEGG PATHWAY	rno00600	3	48	0.879006	0.999743	64369|366065|170897	http://www.genome.jp/kegg-bin/show_pathway?rno00600/rno:366065%09red/rno:170897%09red/rno:64369%09red
Endocrine and other factor-regulated calcium reabsorption	KEGG PATHWAY	rno04961	3	48	0.879006	0.999743	24680|29598|25245	http://www.genome.jp/kegg-bin/show_pathway?rno04961/rno:25245%09red/rno:24680%09red/rno:29598%09red
Steroid biosynthesis	KEGG PATHWAY	rno00100	1	20	0.879819	0.999743	29540	http://www.genome.jp/kegg-bin/show_pathway?rno00100/rno:29540%09red
Histamine H1 receptor mediated signaling pathway	PANTHER	P04385	1	19	0.88016	0.999743	25679	http://www.pantherdb.org/pathway/pathwayDiagram.jsp?catAccession=P04385
Interferon-gamma signaling pathway	PANTHER	P00035	1	19	0.88016	0.999743	500616	http://www.pantherdb.org/pathway/pathwayDiagram.jsp?catAccession=P00035
Leukocyte transendothelial migration	KEGG PATHWAY	rno04670	9	120	0.881099	0.999743	54319|311144|24680|296313|501203|305679|24772|25361|361710	http://www.genome.jp/kegg-bin/show_pathway?rno04670/rno:361710%09red/rno:24772%09red/rno:24680%09red/rno:305679%09red/rno:501203%09red/rno:296313%09red/rno:311144%09red/rno:54319%09red/rno:25361%09red
Inflammatory bowel disease (IBD)	KEGG PATHWAY	rno05321	4	62	0.888634	1	24498|81809|25717|54267	http://www.genome.jp/kegg-bin/show_pathway?rno05321/rno:81809%09red/rno:25717%09red/rno:54267%09red/rno:24498%09red
Pentose and glucuronate interconversions	KEGG PATHWAY	rno00040	2	36	0.891183	1	286921|296972	http://www.genome.jp/kegg-bin/show_pathway?rno00040/rno:296972%09red/rno:286921%09red
Chemical carcinogenesis	KEGG PATHWAY	rno05204	6	87	0.892007	1	501110|81869|24421|29527|24424|171341	http://www.genome.jp/kegg-bin/show_pathway?rno05204/rno:24424%09red/rno:24421%09red/rno:501110%09red/rno:81869%09red/rno:171341%09red/rno:29527%09red
Type I diabetes mellitus	KEGG PATHWAY	rno04940	5	76	0.898656	1	25408|116660|414784|294228|24750	http://www.genome.jp/kegg-bin/show_pathway?rno04940/rno:116660%09red/rno:24750%09red/rno:25408%09red/rno:294228%09red/rno:414784%09red
Primary immunodeficiency	KEGG PATHWAY	rno05340	2	37	0.899559	1	24165|24811	http://www.genome.jp/kegg-bin/show_pathway?rno05340/rno:24811%09red/rno:24165%09red
Lysine degradation	KEGG PATHWAY	rno00310	3	52	0.908362	1	302553|306764|361798	http://www.genome.jp/kegg-bin/show_pathway?rno00310/rno:361798%09red/rno:302553%09red/rno:306764%09red
Epstein-Barr virus infection	KEGG PATHWAY	rno05169	18	227	0.908763	1	24750|161476|414784|83571|25406|54287|114851|362817|54237|114494|294790|314856|24708|294228|85252|24224|25668|84509	http://www.genome.jp/kegg-bin/show_pathway?rno05169/rno:362817%09red/rno:54287%09red/rno:25406%09red/rno:25668%09red/rno:24224%09red/rno:414784%09red/rno:85252%09red/rno:314856%09red/rno:24750%09red/rno:24708%09red/rno:161476%09red/rno:114851%09red/rno:83571%09red/rno:294790%09red/rno:84509%09red/rno:294228%09red/rno:114494%09red/rno:54237%09red
Arachidonic acid metabolism	KEGG PATHWAY	rno00590	5	78	0.909828	1	360426|29692|29527|24693|65030	http://www.genome.jp/kegg-bin/show_pathway?rno00590/rno:24693%09red/rno:360426%09red/rno:65030%09red/rno:29527%09red/rno:29692%09red
Histidine metabolism	KEGG PATHWAY	rno00340	1	23	0.911218	1	29253	http://www.genome.jp/kegg-bin/show_pathway?rno00340/rno:29253%09red
PPAR signaling pathway	KEGG PATHWAY	rno03320	5	79	0.914998	1	83522|140914|686098|25288|113976	http://www.genome.jp/kegg-bin/show_pathway?rno03320/rno:83522%09red/rno:140914%09red/rno:25288%09red/rno:113976%09red/rno:686098%09red
Vitamin digestion and absorption	KEGG PATHWAY	rno04977	1	24	0.919743	1	64365	http://www.genome.jp/kegg-bin/show_pathway?rno04977/rno:64365%09red
Linoleic acid metabolism	KEGG PATHWAY	rno00591	2	40	0.921211	1	360426|29692	http://www.genome.jp/kegg-bin/show_pathway?rno00591/rno:360426%09red/rno:29692%09red
Heterotrimeric G-protein signaling pathway-rod outer segment phototransduction	PANTHER	P00028	1	23	0.92172	1	114120	http://www.pantherdb.org/pathway/pathwayDiagram.jsp?catAccession=P00028
Glyoxylate and dicarboxylate metabolism	KEGG PATHWAY	rno00630	1	25	0.927449	1	287115	http://www.genome.jp/kegg-bin/show_pathway?rno00630/rno:287115%09red
Thyroid hormone synthesis	KEGG PATHWAY	rno04918	4	69	0.928754	1	25679|84420|24680|64532	http://www.genome.jp/kegg-bin/show_pathway?rno04918/rno:64532%09red/rno:24680%09red/rno:84420%09red/rno:25679%09red
Allograft rejection	KEGG PATHWAY	rno05330	4	69	0.928754	1	25408|414784|294228|24750	http://www.genome.jp/kegg-bin/show_pathway?rno05330/rno:24750%09red/rno:25408%09red/rno:294228%09red/rno:414784%09red
RNA degradation	KEGG PATHWAY	rno03018	5	82	0.928973	1	360917|24333|25741|60416|366017	http://www.genome.jp/kegg-bin/show_pathway?rno03018/rno:25741%09red/rno:366017%09red/rno:24333%09red/rno:60416%09red/rno:360917%09red
Dopaminergic synapse	KEGG PATHWAY	rno04728	9	131	0.929059	1	25679|114120|314322|24680|29253|24239|294962|64532|29657	http://www.genome.jp/kegg-bin/show_pathway?rno04728/rno:24680%09red/rno:25679%09red/rno:24239%09red/rno:114120%09red/rno:294962%09red/rno:64532%09red/rno:29657%09red/rno:29253%09red/rno:314322%09red
Drug metabolism - other enzymes	KEGG PATHWAY	rno00983	3	56	0.931105	1	24834|288051|289801	http://www.genome.jp/kegg-bin/show_pathway?rno00983/rno:289801%09red/rno:24834%09red/rno:288051%09red
Carbohydrate digestion and absorption	KEGG PATHWAY	rno04973	2	42	0.933115	1	100270683|25059	http://www.genome.jp/kegg-bin/show_pathway?rno04973/rno:100270683%09red/rno:25059%09red
Protein export	KEGG PATHWAY	rno03060	1	26	0.934416	1	266758	http://www.genome.jp/kegg-bin/show_pathway?rno03060/rno:266758%09red
Tuberculosis	KEGG PATHWAY	rno05152	13	180	0.936122	1	60350|25309|170897|297797|81809|295631|24498|362491|25717|100363502|24232|24224|24703	http://www.genome.jp/kegg-bin/show_pathway?rno05152/rno:81809%09red/rno:24232%09red/rno:24703%09red/rno:24224%09red/rno:100363502%09red/rno:25717%09red/rno:24498%09red/rno:25309%09red/rno:60350%09red/rno:295631%09red/rno:362491%09red/rno:297797%09red/rno:170897%09red
Fc epsilon RI signaling pathway	KEGG PATHWAY	rno04664	4	71	0.937532	1	85384|170851|24680|24703	http://www.genome.jp/kegg-bin/show_pathway?rno04664/rno:85384%09red/rno:24680%09red/rno:24703%09red/rno:170851%09red
Antigen processing and presentation	KEGG PATHWAY	rno04612	6	97	0.938095	1	414784|24750|299331|294228|103692716|24811	http://www.genome.jp/kegg-bin/show_pathway?rno04612/rno:294228%09red/rno:414784%09red/rno:24750%09red/rno:24811%09red/rno:103692716%09red/rno:299331%09red
Fatty acid elongation	KEGG PATHWAY	rno00062	1	27	0.940714	1	26759	http://www.genome.jp/kegg-bin/show_pathway?rno00062/rno:26759%09red
Collecting duct acid secretion	KEGG PATHWAY	rno04966	1	27	0.940714	1	117596	http://www.genome.jp/kegg-bin/show_pathway?rno04966/rno:117596%09red
Phototransduction	KEGG PATHWAY	rno04744	1	27	0.940714	1	25387	http://www.genome.jp/kegg-bin/show_pathway?rno04744/rno:25387%09red
B cell receptor signaling pathway	KEGG PATHWAY	rno04662	4	72	0.941542	1	314322|170851|85384|24703	http://www.genome.jp/kegg-bin/show_pathway?rno04662/rno:85384%09red/rno:314322%09red/rno:24703%09red/rno:170851%09red
Spliceosome	KEGG PATHWAY	rno03040	9	135	0.941786	1	494445|84486|302855|680737|117259|362687|292729|363000|100361269	http://www.genome.jp/kegg-bin/show_pathway?rno03040/rno:117259%09red/rno:100361269%09red/rno:84486%09red/rno:292729%09red/rno:680737%09red/rno:362687%09red/rno:363000%09red/rno:494445%09red/rno:302855%09red
cAMP signaling pathway	KEGG PATHWAY	rno04024	14	196	0.947259	1	25439|84420|170851|25096|314322|58971|29598|83522|296313|24239|81657|64532|64672|24703	http://www.genome.jp/kegg-bin/show_pathway?rno04024/rno:24703%09red/rno:29598%09red/rno:24239%09red/rno:58971%09red/rno:296313%09red/rno:64532%09red/rno:64672%09red/rno:25439%09red/rno:83522%09red/rno:314322%09red/rno:25096%09red/rno:81657%09red/rno:84420%09red/rno:170851%09red
Tryptophan metabolism	KEGG PATHWAY	rno00380	2	46	0.951999	1	54349|29253	http://www.genome.jp/kegg-bin/show_pathway?rno00380/rno:54349%09red/rno:29253%09red
Autoimmune thyroid disease	KEGG PATHWAY	rno05320	4	76	0.955337	1	25408|414784|294228|24750	http://www.genome.jp/kegg-bin/show_pathway?rno05320/rno:24750%09red/rno:25408%09red/rno:294228%09red/rno:414784%09red
Synaptic vesicle cycle	KEGG PATHWAY	rno04721	3	62	0.95563	1	117596|116657|297797	http://www.genome.jp/kegg-bin/show_pathway?rno04721/rno:116657%09red/rno:297797%09red/rno:117596%09red
Cocaine addiction	KEGG PATHWAY	rno05030	2	47	0.955855	1	64532|29253	http://www.genome.jp/kegg-bin/show_pathway?rno05030/rno:64532%09red/rno:29253%09red
Taste transduction	KEGG PATHWAY	rno04742	3	63	0.95882	1	100270683|25679|81529	http://www.genome.jp/kegg-bin/show_pathway?rno04742/rno:81529%09red/rno:100270683%09red/rno:25679%09red
Hedgehog signaling pathway	KEGG PATHWAY	rno04340	2	48	0.959413	1	25296|683470	http://www.genome.jp/kegg-bin/show_pathway?rno04340/rno:25296%09red/rno:683470%09red
Citrate cycle (TCA cycle)	KEGG PATHWAY	rno00020	1	31	0.960413	1	24479	http://www.genome.jp/kegg-bin/show_pathway?rno00020/rno:24479%09red
Inositol phosphate metabolism	KEGG PATHWAY	rno00562	3	64	0.961794	1	81708|287533|500709	http://www.genome.jp/kegg-bin/show_pathway?rno00562/rno:81708%09red/rno:500709%09red/rno:287533%09red
N-Glycan biosynthesis	KEGG PATHWAY	rno00510	2	49	0.962695	1	294410|296624	http://www.genome.jp/kegg-bin/show_pathway?rno00510/rno:296624%09red/rno:294410%09red
Phosphatidylinositol signaling system	KEGG PATHWAY	rno04070	4	80	0.96607	1	25679|287533|24680|500709	http://www.genome.jp/kegg-bin/show_pathway?rno04070/rno:500709%09red/rno:24680%09red/rno:287533%09red/rno:25679%09red
Endocytosis	KEGG PATHWAY	rno04144	17	242	0.967286	1	25387|414784|25096|314856|81809|25718|24750|54251|367100|24553|25717|84489|294228|25439|25404|306380|64678	http://www.genome.jp/kegg-bin/show_pathway?rno04144/rno:81809%09red/rno:25404%09red/rno:367100%09red/rno:64678%09red/rno:294228%09red/rno:414784%09red/rno:314856%09red/rno:25717%09red/rno:24553%09red/rno:54251%09red/rno:306380%09red/rno:25718%09red/rno:25387%09red/rno:25439%09red/rno:25096%09red/rno:24750%09red/rno:84489%09red
Cell adhesion molecules (CAMs)	KEGG PATHWAY	rno04514	11	171	0.96763	1	114122|25066|24750|25408|499415|311144|294228|116777|414784|25361|79559	http://www.genome.jp/kegg-bin/show_pathway?rno04514/rno:294228%09red/rno:414784%09red/rno:24750%09red/rno:25408%09red/rno:114122%09red/rno:499415%09red/rno:116777%09red/rno:25066%09red/rno:311144%09red/rno:25361%09red/rno:79559%09red
Toxoplasmosis	KEGG PATHWAY	rno05145	7	121	0.967693	1	24888|25309|81809|25717|100363502|25473|24224	http://www.genome.jp/kegg-bin/show_pathway?rno05145/rno:81809%09red/rno:25473%09red/rno:24224%09red/rno:25717%09red/rno:24888%09red/rno:25309%09red/rno:100363502%09red
Cardiac muscle contraction	KEGG PATHWAY	rno04260	4	81	0.96835	1	24837|25297|24851|24239	http://www.genome.jp/kegg-bin/show_pathway?rno04260/rno:24837%09red/rno:24239%09red/rno:25297%09red/rno:24851%09red
RNA transport	KEGG PATHWAY	rno03013	10	164	0.975379	1	360962|84509|291874|287830|116555|295692|362688|362335|85252|362965	http://www.genome.jp/kegg-bin/show_pathway?rno03013/rno:85252%09red/rno:362965%09red/rno:116555%09red/rno:360962%09red/rno:291874%09red/rno:295692%09red/rno:287830%09red/rno:84509%09red/rno:362688%09red/rno:362335%09red
Ionotropic glutamate receptor pathway	PANTHER	P00037	1	34	0.975797	1	25624	http://www.pantherdb.org/pathway/pathwayDiagram.jsp?catAccession=P00037
Protein processing in endoplasmic reticulum	KEGG PATHWAY	rno04141	10	167	0.979007	1	156117|171562|299331|289754|54287|294410|361233|103692716|361842|24224	http://www.genome.jp/kegg-bin/show_pathway?rno04141/rno:289754%09red/rno:54287%09red/rno:171562%09red/rno:361233%09red/rno:24224%09red/rno:156117%09red/rno:103692716%09red/rno:361842%09red/rno:299331%09red/rno:294410%09red
Alzheimer's disease	KEGG PATHWAY	rno05010	11	180	0.979509	1	29754|25679|29722|25728|25309|24239|24383|24590|81751|156117|100363502	http://www.genome.jp/kegg-bin/show_pathway?rno05010/rno:24590%09red/rno:25309%09red/rno:25679%09red/rno:24239%09red/rno:156117%09red/rno:25728%09red/rno:29754%09red/rno:29722%09red/rno:24383%09red/rno:100363502%09red/rno:81751%09red
Porphyrin and chlorophyll metabolism	KEGG PATHWAY	rno00860	1	40	0.984048	1	24268	http://www.genome.jp/kegg-bin/show_pathway?rno00860/rno:24268%09red
Metabotropic glutamate receptor group III pathway	PANTHER	P00039	1	39	0.985823	1	25624	http://www.pantherdb.org/pathway/pathwayDiagram.jsp?catAccession=P00039
T cell receptor signaling pathway	KEGG PATHWAY	rno04660	5	108	0.986872	1	314322|116596|170851|85384|24703	http://www.genome.jp/kegg-bin/show_pathway?rno04660/rno:85384%09red/rno:314322%09red/rno:116596%09red/rno:24703%09red/rno:170851%09red
Vasopressin-regulated water reabsorption	KEGG PATHWAY	rno04962	1	42	0.986966	1	58945	http://www.genome.jp/kegg-bin/show_pathway?rno04962/rno:58945%09red
Retinol metabolism	KEGG PATHWAY	rno00830	3	80	0.988942	1	313689|54349|116676	http://www.genome.jp/kegg-bin/show_pathway?rno00830/rno:313689%09red/rno:116676%09red/rno:54349%09red
Lysosome	KEGG PATHWAY	rno04142	6	126	0.989791	1	83576|297797|79248|294673|361704|360904	http://www.genome.jp/kegg-bin/show_pathway?rno04142/rno:79248%09red/rno:360904%09red/rno:361704%09red/rno:83576%09red/rno:297797%09red/rno:294673%09red
Osteoclast differentiation	KEGG PATHWAY	rno04380	6	127	0.990446	1	312937|170851|81809|29302|314322|25445	http://www.genome.jp/kegg-bin/show_pathway?rno04380/rno:81809%09red/rno:312937%09red/rno:25445%09red/rno:314322%09red/rno:29302%09red/rno:170851%09red
Natural killer cell mediated cytotoxicity	KEGG PATHWAY	rno04650	4	98	0.990723	1	85384|170851|24680|24703	http://www.genome.jp/kegg-bin/show_pathway?rno04650/rno:85384%09red/rno:24680%09red/rno:24703%09red/rno:170851%09red
Hepatitis C	KEGG PATHWAY	rno05160	6	129	0.991638	1	114851|85384|246268|293624|54287|24703	http://www.genome.jp/kegg-bin/show_pathway?rno05160/rno:54287%09red/rno:85384%09red/rno:24703%09red/rno:293624%09red/rno:246268%09red/rno:114851%09red
Ribosome biogenesis in eukaryotes	KEGG PATHWAY	rno03008	3	85	0.992593	1	312706|84509|85252	http://www.genome.jp/kegg-bin/show_pathway?rno03008/rno:85252%09red/rno:312706%09red/rno:84509%09red
Non-alcoholic fatty liver disease (NAFLD)	KEGG PATHWAY	rno04932	8	161	0.993529	1	64547|25309|78975|289754|24498|25467|100363502|373545	http://www.genome.jp/kegg-bin/show_pathway?rno04932/rno:289754%09red/rno:25309%09red/rno:25467%09red/rno:24498%09red/rno:78975%09red/rno:64547%09red/rno:373545%09red/rno:100363502%09red
Ubiquitin mediated proteolysis	KEGG PATHWAY	rno04120	6	135	0.994424	1	362377|294790|314856|64525|296956|497672	http://www.genome.jp/kegg-bin/show_pathway?rno04120/rno:497672%09red/rno:64525%09red/rno:296956%09red/rno:362377%09red/rno:294790%09red/rno:314856%09red
mRNA surveillance pathway	KEGG PATHWAY	rno03015	3	93	0.99614	1	287522|683927|311670	http://www.genome.jp/kegg-bin/show_pathway?rno03015/rno:311670%09red/rno:683927%09red/rno:287522%09red
Steroid hormone biosynthesis	KEGG PATHWAY	rno00140	2	80	0.99754	1	361802|29540	http://www.genome.jp/kegg-bin/show_pathway?rno00140/rno:29540%09red/rno:361802%09red
Parkinson disease	PANTHER	P00049	1	66	0.999222	1	362485	http://www.pantherdb.org/pathway/pathwayDiagram.jsp?catAccession=P00049
Parkinson's disease	KEGG PATHWAY	rno05012	5	151	0.999441	1	298575|29754|64532|25309|100363502	http://www.genome.jp/kegg-bin/show_pathway?rno05012/rno:100363502%09red/rno:298575%09red/rno:64532%09red/rno:25309%09red/rno:29754%09red
Neuroactive ligand-receptor interaction	KEGG PATHWAY	rno04080	14	287	0.999538	1	24180|50672|84023|292661|117264|25439|116744|24816|81657|29636|306792|29316|81812|25245	http://www.genome.jp/kegg-bin/show_pathway?rno04080/rno:25245%09red/rno:306792%09red/rno:29636%09red/rno:24180%09red/rno:292661%09red/rno:81812%09red/rno:25439%09red/rno:117264%09red/rno:24816%09red/rno:84023%09red/rno:29316%09red/rno:50672%09red/rno:81657%09red/rno:116744%09red
Oxidative phosphorylation	KEGG PATHWAY	rno00190	4	143	0.999731	1	29754|117596|294504|297797	http://www.genome.jp/kegg-bin/show_pathway?rno00190/rno:29754%09red/rno:294504%09red/rno:297797%09red/rno:117596%09red
Huntington's disease	KEGG PATHWAY	rno05016	7	202	0.99986	1	29754|25309|192154|294376|300078|100363502|56083	http://www.genome.jp/kegg-bin/show_pathway?rno05016/rno:192154%09red/rno:56083%09red/rno:294376%09red/rno:29754%09red/rno:25309%09red/rno:300078%09red/rno:100363502%09red
Ribosome	KEGG PATHWAY	rno03010	4	172	0.999976	1	100911575|140662|103689992|81772	http://www.genome.jp/kegg-bin/show_pathway?rno03010/rno:100911575%09red/rno:81772%09red/rno:140662%09red/rno:103689992%09red
--------------------
#Term	Database	ID	Input number	Background number	P-Value	Corrected P-Value	Input	Hyperlink
--------------------
#Term	Database	ID	Input number	Background number	P-Value	Corrected P-Value	Input	Hyperlink
DNA packaging complex	Gene Ontology	GO:0044815	45	86	6.54196e-16	5.07853e-12	684762|100910554|64647|64646|680615|102551184|100364835|684841|102557184|680097|291152|100359692|291157|100912489|102548682|306970|680522|500987|100910200|502125|100360754|680403|690126|502129|684773|291145|361247|362519|364723|310678|103690190|64627|100360950|295277|679983|500351|365877|684797|680312|315508|306962|100365043|29384|690131|306945	http://amigo.geneontology.org/cgi-bin/amigo/term_details?term=GO:0044815								cellular_component
nucleosome	Gene Ontology	GO:0000786	43	82	2.68165e-15	5.52458e-12	684762|100910554|64647|64646|680615|102551184|100364835|684841|102557184|291152|100359692|291157|100912489|102548682|306970|680522|500987|100910200|502125|100360754|680403|690126|502129|684773|291145|361247|680097|364723|310678|103690190|64627|100360950|295277|679983|500351|365877|684797|680312|306962|100365043|29384|690131|306945	http://amigo.geneontology.org/cgi-bin/amigo/term_details?term=GO:0000786								cellular_component
DNA bending complex	Gene Ontology	GO:1990104	43	82	2.68165e-15	5.52458e-12	684762|100910554|64647|64646|680615|102551184|100364835|684841|102557184|291152|100359692|291157|100912489|102548682|306970|680522|500987|100910200|502125|100360754|680403|690126|502129|684773|291145|361247|680097|364723|310678|103690190|64627|100360950|295277|679983|500351|365877|684797|680312|306962|100365043|29384|690131|306945	http://amigo.geneontology.org/cgi-bin/amigo/term_details?term=GO:1990104								cellular_component
chromosomal part	Gene Ontology	GO:0044427	125	544	2.84662e-15	5.52458e-12	362581|102557184|306647|84017|361783|502125|295661|690209|25515|502129|444984|362519|684439|117062|100360950|295277|307805|306962|114637|100365043|25587|85252|305827|313108|296501|500545|297176|304648|64041|100364835|25448|499322|361047|500351|680522|364723|100910554|306970|113990|680403|680312|680097|302553|25737|103690190|498310|64627|679983|102548682|303037|114592|293860|302855|312538|287830|1…	http://amigo.geneontology.org/cgi-bin/amigo/term_details?term=GO:0044427								cellular_component
chromosome	Gene Ontology	GO:0005694	131	595	9.95412e-15	1.54548e-11	362581|102557184|306647|84017|361783|502125|295661|690209|25515|502129|444984|362519|684439|117062|100360950|295277|307805|306962|305984|100365043|25587|85252|305827|313108|296501|500545|297176|304648|64041|100364835|25448|499322|361047|500351|680522|364723|100910554|306970|113990|680403|680312|680097|302553|25737|103690190|498310|64627|25230|679983|102548682|303037|114592|293860|684797|312538|28…	http://amigo.geneontology.org/cgi-bin/amigo/term_details?term=GO:0005694								cellular_component
protein-DNA complex	Gene Ontology	GO:0032993	48	133	4.30916e-12	5.57534e-09	684762|304573|100910554|64647|64646|680615|102551184|100364835|684841|102557184|291152|100359692|295277|291157|100912489|84017|306970|680522|500987|100910200|502125|100360754|680403|690126|502129|684773|291145|361247|680097|364723|310678|103690190|289758|64627|100360950|59294|296883|679983|102548682|500351|365877|684797|680312|306962|100365043|29384|690131|306945	http://amigo.geneontology.org/cgi-bin/amigo/term_details?term=GO:0032993								cellular_component
chromatin	Gene Ontology	GO:0000785	80	349	2.56294e-10	2.8423e-07	296501|361745|292907|296583|64647|499322|680615|685072|680312|304648|102551184|100364835|84509|684841|316129|296732|102557184|259271|291152|114637|64646|300266|291157|100912489|293502|155430|361783|306970|298575|680522|100910200|100910554|502125|310678|500987|100360754|684771|680403|690126|502129|444984|684773|291145|361247|680097|100359692|364723|302553|117062|362412|113990|684762|25387|690131|1…	http://amigo.geneontology.org/cgi-bin/amigo/term_details?term=GO:0000785								cellular_component
DNA replication-dependent nucleosome assembly	Gene Ontology	GO:0006335	19	24	1.08182e-09	9.33129e-07	100912489|500351|296501|680097|102548682|102557184|364723|288242|304648|102551184|684762|684841|310678|64627|100360950|291152|690126|295277|679983	http://amigo.geneontology.org/cgi-bin/amigo/term_details?term=GO:0006335								biological_process
DNA replication-dependent nucleosome organization	Gene Ontology	GO:0034723	19	24	1.08182e-09	9.33129e-07	100912489|500351|296501|680097|102548682|102557184|364723|288242|304648|102551184|684762|684841|310678|64627|100360950|291152|690126|295277|679983	http://amigo.geneontology.org/cgi-bin/amigo/term_details?term=GO:0034723								biological_process
protein heterodimerization activity	Gene Ontology	GO:0046982	89	435	3.5001e-09	2.47012e-06	25266|81812|24553|25690|102557184|117279|102548682|502125|502129|54267|362519|81809|85489|64627|29200|294673|100360950|295277|307805|29452|83785|306962|100365043|25587|24703|24180|64512|64041|100364835|25202|56820|500351|364723|100910554|306970|680403|680312|680097|103690190|314322|24888|679983|684797|24446|29384|306945|102551184|81680|291152|100359692|291157|29547|29546|297960|291314|690126|6464…	http://amigo.geneontology.org/cgi-bin/amigo/term_details?term=GO:0046982								molecular_function
protein heterotetramerization	Gene Ontology	GO:0051290	18	29	4.50297e-08	2.4969e-05	100912489|684762|680097|102548682|364723|500351|102551184|685579|102557184|362720|684841|310678|64627|100360950|291152|690126|295277|679983	http://amigo.geneontology.org/cgi-bin/amigo/term_details?term=GO:0051290								biological_process
chromosome, centromeric region	Gene Ontology	GO:0000775	33	103	8.97788e-08	4.64635e-05	315508|297176|64041|25448|316602|361047|300266|306464|306647|295661|690209|304951|25515|444984|58945|171529|684439|29384|498310|303037|499933|362965|307805|361416|114592|500545|296137|291441|287830|81751|85252|288272|305827	http://amigo.geneontology.org/cgi-bin/amigo/term_details?term=GO:0000775								cellular_component
protein-DNA complex assembly	Gene Ontology	GO:0065004	32	100	1.42639e-07	6.92068e-05	296501|81812|304648|102551184|684762|25448|684841|25690|102557184|291152|500351|100912489|102548682|680522|288242|291145|680097|155430|364723|684439|310678|100360950|295277|679983|307805|361416|288272|312538|690126|316602|29384|64627	http://amigo.geneontology.org/cgi-bin/amigo/term_details?term=GO:0065004								biological_process
mitotic cell cycle process	Gene Ontology	GO:1903047	83	436	1.68274e-07	7.6842e-05	170851|58919|363219|304477|500545|304573|54320|314374|315852|297176|362186|24708|117183|171529|24649|64041|296732|365468|361047|363227|294235|362485|84509|29200|360908|293502|306647|84017|360739|294790|296583|362081|315298|114856|315696|81709|307511|295661|690209|25177|304951|307805|25718|312812|25491|294074|24553|684771|362519|292263|64022|54237|25164|25676|114494|316228|24323|84393|314856|30614…	http://amigo.geneontology.org/cgi-bin/amigo/term_details?term=GO:1903047								biological_process
mitotic cell cycle	Gene Ontology	GO:0000278	92	503	1.8318e-07	7.90016e-05	363219|25177|24553|84509|303575|362186|84017|315298|315696|295661|690209|25515|312812|444984|294074|362519|363227|29200|54320|307805|294286|24708|25587|170897|54237|297176|64041|365468|361047|360739|296583|114851|114856|360908|307511|685579|316228|314856|306141|306647|24888|114592|293860|114906|310352|362720|58919|304477|304573|315852|296732|64022|294790|684771|300947|683470|117183|64033|24224|29…	http://amigo.geneontology.org/cgi-bin/amigo/term_details?term=GO:0000278								biological_process
DNA replication-independent nucleosome organization	Gene Ontology	GO:0034724	16	26	2.73416e-07	0.000106126	100912489|296501|680097|102548682|102557184|364723|304648|102551184|316602|64627|100360950|291152|500351|295277|679983|288272	http://amigo.geneontology.org/cgi-bin/amigo/term_details?term=GO:0034724								biological_process
DNA replication-independent nucleosome assembly	Gene Ontology	GO:0006336	16	26	2.73416e-07	0.000106126	100912489|296501|680097|102548682|102557184|364723|304648|102551184|316602|64627|100360950|291152|500351|295277|679983|288272	http://amigo.geneontology.org/cgi-bin/amigo/term_details?term=GO:0006336								biological_process
chromatin assembly	Gene Ontology	GO:0031497	27	79	4.52503e-07	0.000167275	296501|304648|102551184|684762|684841|102557184|291152|500351|100912489|84017|680522|310678|288242|291145|680097|364723|117062|100360950|295277|679983|102548682|288272|312538|690126|316602|29384|64627	http://amigo.geneontology.org/cgi-bin/amigo/term_details?term=GO:0031497								biological_process
kinetochore	Gene Ontology	GO:0000776	26	74	4.7631e-07	0.000168072	287830|297176|64041|25448|316602|361047|300266|306464|306647|295661|690209|307805|58945|171529|684439|498310|303037|499933|362965|25515|361416|296137|291441|304951|81751|85252	http://amigo.geneontology.org/cgi-bin/amigo/term_details?term=GO:0000776								cellular_component
protein-DNA complex subunit organization	Gene Ontology	GO:0071824	34	119	5.41711e-07	0.000180529	296501|64646|81812|102557184|102551184|684762|25448|684841|296732|316602|291152|500351|100912489|102548682|680522|288242|291145|680097|155430|364723|684439|310678|100360950|25690|295277|679983|307805|361416|288272|304648|312538|690126|29384|64627	http://amigo.geneontology.org/cgi-bin/amigo/term_details?term=GO:0071824								biological_process
cell cycle	Gene Ontology	GO:0007049	138	879	6.46359e-07	0.000200707	287146|363219|292263|25177|24553|116564|84509|303575|362186|84017|315298|315696|100911597|295661|690209|25515|312812|444984|294074|362519|81809|363227|29200|100270683|54320|307805|294286|313589|25585|25587|85252|312781|170897|500545|54237|297176|117524|365468|25445|29722|360739|296583|114851|114856|360908|307511|24708|29527|81683|291005|685579|316228|314856|306141|306647|24888|114592|293860|11490…	http://amigo.geneontology.org/cgi-bin/amigo/term_details?term=GO:0007049								biological_process
DNA conformation change	Gene Ontology	GO:0071103	37	140	8.72679e-07	0.000260562	296501|292907|54237|29728|102557184|102551184|684762|684841|316602|680097|291152|500351|100912489|84017|291885|680522|310678|288242|362288|291145|684771|362519|364723|117062|100360950|295277|679983|102548682|288272|304648|312538|690126|315508|29384|64627|288532|499870	http://amigo.geneontology.org/cgi-bin/amigo/term_details?term=GO:0071103								biological_process
nucleosome assembly	Gene Ontology	GO:0006334	25	72	9.35731e-07	0.00026904	296501|304648|102551184|684762|684841|102557184|291152|500351|100912489|102548682|680522|288242|291145|680097|364723|310678|100360950|295277|679983|288272|312538|690126|316602|29384|64627	http://amigo.geneontology.org/cgi-bin/amigo/term_details?term=GO:0006334								biological_process
chromatin assembly or disassembly	Gene Ontology	GO:0006333	29	94	9.91883e-07	0.000275	296501|64646|102557184|102551184|684762|684841|296732|316602|291152|500351|100912489|84017|680522|310678|288242|291145|680097|364723|117062|100360950|295277|679983|102548682|288272|304648|312538|690126|29384|64627	http://amigo.geneontology.org/cgi-bin/amigo/term_details?term=GO:0006333								biological_process
DNA packaging	Gene Ontology	GO:0006323	31	107	1.30874e-06	0.000350336	296501|54237|304648|102551184|684762|684841|102557184|680097|291152|500351|100912489|84017|680522|310678|288242|291145|684771|362519|364723|117062|100360950|295277|679983|102548682|288272|312538|690126|315508|316602|29384|64627	http://amigo.geneontology.org/cgi-bin/amigo/term_details?term=GO:0006323								biological_process
negative regulation of megakaryocyte differentiation	Gene Ontology	GO:0045653	12	16	1.9475e-06	0.000503948	100912489|680097|102548682|364723|102557184|102551184|64627|100360950|291152|500351|295277|679983	http://amigo.geneontology.org/cgi-bin/amigo/term_details?term=GO:0045653								biological_process
chromosomal region	Gene Ontology	GO:0098687	36	140	2.0766e-06	0.00052002	315508|297176|64041|25448|362581|316602|361047|300266|306464|306647|295661|690209|292673|304951|25515|444984|58945|171529|500987|684439|81751|498310|303037|499933|362965|307805|361416|114592|500545|296137|291441|287830|29384|85252|288272|305827	http://amigo.geneontology.org/cgi-bin/amigo/term_details?term=GO:0098687								cellular_component
cell cycle process	Gene Ontology	GO:0022402	109	679	3.73125e-06	0.000905177	287146|363219|292263|25177|24553|84509|303575|362186|84017|315298|315696|100911597|295661|690209|25515|312812|294074|362519|81809|363227|29200|100270683|54320|297822|307805|294286|24708|25587|85252|500545|54237|297176|64041|365468|361047|29722|360739|296583|114851|114856|360908|307511|81683|316228|314856|306141|306647|24888|114592|293860|114906|310352|29384|58919|304477|304573|315852|296732|64022…	http://amigo.geneontology.org/cgi-bin/amigo/term_details?term=GO:0022402								biological_process
nucleosome organization	Gene Ontology	GO:0034728	27	91	4.22613e-06	0.000994166	296501|64646|102557184|102551184|684762|684841|296732|316602|291152|500351|100912489|102548682|680522|288242|291145|680097|364723|310678|100360950|295277|679983|288272|304648|312538|690126|29384|64627	http://amigo.geneontology.org/cgi-bin/amigo/term_details?term=GO:0034728								biological_process
nuclear chromosome	Gene Ontology	GO:0000228	62	323	4.40429e-06	0.0010056	296501|361745|292907|304573|680522|64646|685072|304648|64041|684762|684841|316129|296732|102557184|680097|291152|500351|295277|312538|100912489|84017|361783|296583|500987|300266|81709|690209|310678|288242|444984|291145|684771|362519|155430|364723|25737|292673|499505|291927|289758|25230|100360950|59294|296883|102548682|679983|25515|114592|302855|296137|690126|315508|102551184|361798|360853|83508|4…	http://amigo.geneontology.org/cgi-bin/amigo/term_details?term=GO:0000228								cellular_component
DNA replication	Gene Ontology	GO:0006260	42	194	1.28644e-05	0.00277406	300795|289758|291137|25266|681062|304573|54237|287146|116468|24553|497672|499322|362485|64022|360908|291885|29728|60427|307639|499914|25717|25718|84490|292058|25737|291927|304528|685579|307126|59294|296883|24482|24498|312538|361798|362720|288003|25585|288532|499870|313108|290842	http://amigo.geneontology.org/cgi-bin/amigo/term_details?term=GO:0006260								biological_process
protein dimerization activity	Gene Ontology	GO:0046983	145	1007	1.95813e-05	0.00409912	85496|363219|25266|81812|312897|24553|100360950|102557184|683722|117279|102548682|81869|502129|54267|681913|362519|81809|85489|29200|294673|25690|295277|29209|307805|29452|83785|306962|24464|100365043|25585|25587|24851|25745|171341|295928|312781|24703|24180|25728|315936|297176|64041|100364835|25202|56820|500351|310682|155430|296583|364723|100910554|306970|680403|29527|680312|24479|680097|10369019…	http://amigo.geneontology.org/cgi-bin/amigo/term_details?term=GO:0046983								molecular_function
response to nutrient	Gene Ontology	GO:0007584	46	226	2.00653e-05	0.00409912	25333|296501|25288|25353|64512|29598|289754|58919|83785|24314|25244|116676|245920|25164|81683|25406|24533|24165|24795|292673|24770|29527|444984|89807|25670|116640|81809|25043|81801|54287|314856|25027|24224|25361|113976|310552|25718|103694877|24464|24816|497672|291437|25662|29441|25630|312781	http://amigo.geneontology.org/cgi-bin/amigo/term_details?term=GO:0007584								biological_process
negative regulation of hematopoietic progenitor cell differentiation	Gene Ontology	GO:1901533	12	22	2.10953e-05	0.00413465	100912489|680097|102548682|364723|102557184|102551184|64627|100360950|291152|500351|295277|679983	http://amigo.geneontology.org/cgi-bin/amigo/term_details?term=GO:1901533								biological_process
ossification	Gene Ontology	GO:0001503	58	313	2.13044e-05	0.00413465	313860|85496|406864|25353|313689|25644|83576|81813|81812|102551184|116564|102557184|116640|65190|114506|500351|291152|100912489|24484|102548682|81809|140590|680097|25654|298878|81657|81801|29527|84489|114122|314910|364723|685781|25717|85489|29263|64032|100360950|295277|24224|25333|24482|679983|85421|292999|100912012|310552|302855|24924|84023|54250|29146|25585|25587|64627|83476|83470|312781	http://amigo.geneontology.org/cgi-bin/amigo/term_details?term=GO:0001503								biological_process
condensed chromosome, centromeric region	Gene Ontology	GO:0000779	18	51	2.49929e-05	0.0047322	306464|361416|306647|114592|296137|304951|291441|287830|171529|498310|303037|499933|64041|295661|316602|361047|25515|307805	http://amigo.geneontology.org/cgi-bin/amigo/term_details?term=GO:0000779								cellular_component
condensed chromosome kinetochore	Gene Ontology	GO:0000777	17	46	2.58624e-05	0.00478023	306464|361416|306647|296137|304951|291441|287830|171529|498310|303037|499933|64041|295661|316602|361047|25515|307805	http://amigo.geneontology.org/cgi-bin/amigo/term_details?term=GO:0000777								cellular_component
circulatory system development	Gene Ontology	GO:0072359	108	709	2.91513e-05	0.00497325	25266|313689|64032|25690|305156|245920|288057|289437|313729|89807|89805|81809|89808|85489|54320|25508|361630|29452|83785|25585|25587|24851|25745|312781|24703|24180|25728|170897|24837|64512|54237|116548|308582|25445|114111|27064|287129|64536|64672|287989|24770|24772|29527|56761|361751|64353|25737|25043|114108|690987|81633|29302|363521|29146|24446|171160|361745|360457|25406|100911597|29316|296732|8…	http://amigo.geneontology.org/cgi-bin/amigo/term_details?term=GO:0072359								biological_process
cardiovascular system development	Gene Ontology	GO:0072358	108	709	2.91513e-05	0.00497325	25266|313689|64032|25690|305156|245920|288057|289437|313729|89807|89805|81809|89808|85489|54320|25508|361630|29452|83785|25585|25587|24851|25745|312781|24703|24180|25728|170897|24837|64512|54237|116548|308582|25445|114111|27064|287129|64536|64672|287989|24770|24772|29527|56761|361751|64353|25737|25043|114108|690987|81633|29302|363521|29146|24446|171160|361745|360457|25406|100911597|29316|296732|8…	http://amigo.geneontology.org/cgi-bin/amigo/term_details?term=GO:0072358								biological_process
mitotic nuclear division	Gene Ontology	GO:0007067	46	230	2.91969e-05	0.00497325	84509|304951|54237|297176|362186|117524|171529|365468|361047|64022|293502|170851|360739|83508|362081|315298|315696|295661|690209|24708|25515|25718|312812|294074|24553|684771|362519|117183|316228|24323|84393|303575|306647|24482|307805|303037|361416|114592|500545|293860|294286|291441|315508|64041|84489|288272	http://amigo.geneontology.org/cgi-bin/amigo/term_details?term=GO:0007067								biological_process
response to decreased oxygen levels	Gene Ontology	GO:0036293	55	295	2.94692e-05	0.00497325	54702|360457|170520|25266|24189|140937|25508|83785|25243|25240|81683|27064|54133|24888|156117|24533|24165|85489|63997|25692|25717|24770|171115|24772|29527|444984|89807|689931|89805|25145|81809|302553|25043|89808|117183|24323|314856|64032|24224|25361|360721|85265|25245|83571|29452|103694877|298575|54251|24464|81801|81751|25630|25668|84480|24703	http://amigo.geneontology.org/cgi-bin/amigo/term_details?term=GO:0036293
response to oxygen levels	Gene Ontology	GO:0070482	58	320	3.67598e-05	0.00607162	54702|360457|170520|25266|24189|140937|25508|83785|84480|25243|25240|81683|27064|54133|24888|156117|24533|24165|85489|63997|25692|25717|24770|171115|24772|29527|444984|89807|689931|89805|25145|81809|302553|25043|89808|117183|24323|314856|64032|54320|24224|25361|360721|85265|25245|83571|116744|29452|103694877|298575|54251|24464|81801|81751|25630|25668|114851|24703	http://amigo.geneontology.org/cgi-bin/amigo/term_details?term=GO:0070482
regulation of megakaryocyte differentiation	Gene Ontology	GO:0045652	12	24	4.06538e-05	0.00618598	100912489|680097|102548682|364723|102557184|102551184|64627|100360950|291152|500351|295277|679983	http://amigo.geneontology.org/cgi-bin/amigo/term_details?term=GO:0045652
response to organic cyclic compound	Gene Ontology	GO:0014070	129	890	4.12851e-05	0.00618598	25266|65156|29598|81812|24498|25508|24553|116663|24314|24312|245920|25692|24165|24795|313729|81869|444984|89807|89805|89803|81809|266766|191575|81801|54287|29200|25690|29209|156117|50672|25467|117264|83785|24464|25662|25668|312781|24180|25728|25288|25353|24834|24189|54237|64041|361751|25445|27064|114851|114856|64672|24770|171115|29527|171112|24479|25164|56820|25043|25027|314322|81517|24888|114105…	http://amigo.geneontology.org/cgi-bin/amigo/term_details?term=GO:0014070
regulation of hematopoietic progenitor cell differentiation	Gene Ontology	GO:1901532	15	38	4.14364e-05	0.00618598	100912489|680097|102548682|54287|364723|85384|83785|102557184|102551184|64627|100360950|291152|500351|295277|679983	http://amigo.geneontology.org/cgi-bin/amigo/term_details?term=GO:1901532
response to steroid hormone	Gene Ontology	GO:0048545	80	496	5.68572e-05	0.00832797	25333|24180|58919|292907|170897|25353|24834|24189|299331|25644|81812|24498|25508|64041|497672|298227|25690|56820|24232|24314|25240|25244|116676|25692|170851|25266|81801|24533|114851|114856|24795|313729|25243|25717|64672|83467|171115|29527|171112|84050|444984|89807|689931|266766|25145|89803|81683|81809|25043|191575|114494|24323|81517|29598|103692716|24770|64032|64033|116660|24224|114105|24482|8357…	http://amigo.geneontology.org/cgi-bin/amigo/term_details?term=GO:0048545
response to extracellular stimulus	Gene Ontology	GO:0009991	81	505	6.0525e-05	0.00870103	25333|296501|25728|25288|25353|65156|56759|24834|64512|289801|289754|24498|29316|58919|103694877|314322|25445|303206|24314|25244|298575|245920|25164|25458|297822|170897|24778|24533|24165|114851|78975|83785|24795|297960|294790|140590|81813|292673|24770|29653|116676|29527|25491|444984|89807|140937|25670|116640|81809|302553|26956|25406|25043|81812|81801|54287|314856|29598|25027|24224|25361|24482|361…	http://amigo.geneontology.org/cgi-bin/amigo/term_details?term=GO:0009991
cell division	Gene Ontology	GO:0051301	63	365	6.21967e-05	0.00877878	58919|363219|84509|25266|303828|292263|54237|297176|499933|117524|361047|362485|114111|360457|360908|64022|360739|291885|83508|315298|315696|81709|307511|25717|24924|24708|25515|25718|294074|295661|66018|171529|81809|363062|25676|114494|316228|24323|84393|81517|29348|100270683|64033|303575|117183|24553|24482|307805|303037|310552|114592|500545|305984|294286|291441|304951|64041|83785|306575|54250|8…	http://amigo.geneontology.org/cgi-bin/amigo/term_details?term=GO:0051301
response to hypoxia	Gene Ontology	GO:0001666	53	290	6.38326e-05	0.00884879	54702|360457|170520|25266|24189|140937|25508|83785|25243|25240|81683|27064|54133|24888|24533|24165|85489|63997|25692|25717|24770|171115|24772|29527|444984|89807|689931|89805|25145|81809|302553|25043|89808|117183|24323|314856|24224|25361|360721|85265|25245|83571|29452|103694877|298575|54251|24464|81801|81751|25630|25668|84480|24703	http://amigo.geneontology.org/cgi-bin/amigo/term_details?term=GO:0001666
response to oxygen-containing compound	Gene Ontology	GO:1901700	175	1296	6.94182e-05	0.00945427	85497|84420|25266|362506|94199|29598|114856|24498|25508|24553|85496|24314|24312|245920|25692|24165|24795|313729|315617|312812|294518|60665|66018|89805|89803|81809|191575|81801|54287|29200|81813|25690|60350|29754|156117|50672|25467|114845|84023|117264|83785|24464|25662|361630|24851|25668|25741|24703|497942|24180|25728|25288|25353|24834|24189|54237|308582|64041|117520|25445|294706|117259|29441|1148…	http://amigo.geneontology.org/cgi-bin/amigo/term_details?term=GO:1901700
response to ionizing radiation	Gene Ontology	GO:0010212	29	124	8.29944e-05	0.0111084	58919|499204|497672|245920|24224|84017|25361|114851|81709|307098|292673|24770|25491|444984|60665|500987|83580|685579|363227|312641|24888|114105|310552|499966|287561|83578|689055|24464|499870	http://amigo.geneontology.org/cgi-bin/amigo/term_details?term=GO:0010212
response to alcohol	Gene Ontology	GO:0097305	69	416	8.44383e-05	0.0111101	24180|84420|292907|25266|25353|24834|64512|54237|29598|24498|25508|64041|58919|103694877|25690|314322|56820|24232|24314|25240|25728|245920|60350|297822|25361|114851|114856|298227|313729|25243|25692|64672|83467|171115|116676|29527|171112|84050|444984|25670|116640|89803|81809|25043|191575|114494|24323|29200|24770|64032|64033|24224|114105|29754|156117|83571|287561|81683|361798|312812|83785|81801|817…	http://amigo.geneontology.org/cgi-bin/amigo/term_details?term=GO:0097305
regulation of cell proliferation	Gene Ontology	GO:0042127	156	1138	8.72184e-05	0.0112846	25266|24498|25467|245920|683722|360711|84017|24165|83837|289437|313729|25717|24962|56083|89807|89803|81809|117062|89808|85489|54287|29200|25690|171114|50672|29459|361630|83785|313589|25585|25662|25668|312781|24703|54702|24180|25728|170897|498309|54237|64041|500040|365468|25445|114111|191575|360635|54250|29441|114851|60427|360908|24770|171115|24772|29527|171112|25049|56761|25164|25587|81683|306141…	http://amigo.geneontology.org/cgi-bin/amigo/term_details?term=GO:0042127
response to abiotic stimulus	Gene Ontology	GO:0009628	131	931	0.000114312	0.0143403	170520|25266|29598|81812|24498|25508|24553|245920|25692|288057|84017|29465|24165|313729|85265|444984|89807|89805|81809|266766|89808|81801|54287|54320|60350|499966|360721|156117|84023|29452|83785|24464|25662|25668|24703|54702|24189|25445|27064|54133|29722|114851|114856|24778|24770|171115|24772|29527|25049|140937|25587|63997|302553|25043|685579|314322|314856|24888|114105|114592|59073|29302|81751|10…	http://amigo.geneontology.org/cgi-bin/amigo/term_details?term=GO:0009628
cell growth	Gene Ontology	GO:0016049	57	328	0.00011453	0.0143403	497942|85496|361745|25473|170897|25353|25406|289754|24498|24333|56819|83785|305679|303206|25728|683722|29722|64553|366017|29254|24224|81526|81505|140590|24962|25177|83467|24772|171112|29158|155696|81809|29465|683470|25717|24323|29200|298744|64032|24484|24482|113976|310552|83571|685072|29302|83825|684352|29576|64536|171047|25662|680522|29437|83476|25668|114851	http://amigo.geneontology.org/cgi-bin/amigo/term_details?term=GO:0016049
microtubule cytoskeleton organization	Gene Ontology	GO:0000226	51	283	0.000117002	0.0144172	83571|300795|84509|100911597|292263|117016|117524|308761|680280|25027|365468|361047|683722|312937|306647|360739|360672|362081|315298|295661|690209|25515|171529|260321|293844|363062|29264|303575|84393|291540|306141|362186|499966|316228|24383|114592|680477|293860|84583|303037|294286|291441|64041|309098|306575|361295|497672|24708|362466|85252|308023	http://amigo.geneontology.org/cgi-bin/amigo/term_details?term=GO:0000226
vasculature development	Gene Ontology	GO:0001944	73	454	0.000125485	0.0152209	170851|24180|361745|25728|170897|100911597|498309|64558|58946|289754|308582|316325|29316|89805|54320|497672|25445|24232|114111|305156|25240|287129|245920|29279|24482|288057|85421|54250|25406|302642|313729|65044|292406|140590|298878|24770|24772|29527|289437|84050|503052|89807|56761|25670|25266|155430|81809|25655|287989|25043|25676|89808|117183|24323|360457|64032|25690|81651|29344|25745|310552|1166…	http://amigo.geneontology.org/cgi-bin/amigo/term_details?term=GO:0001944
response to stress	Gene Ontology	GO:0006950	294	2379	0.000134435	0.0160557	362050|85497|170520|25472|362506|94199|29598|81812|24498|25508|24553|500430|303206|24314|305156|59294|25418|360457|245920|81709|361422|25692|288057|84017|29465|24165|25361|24795|313729|81869|140590|85265|56083|84490|294518|362288|89805|89803|24943|81809|117062|266766|296271|89808|363227|54287|156117|81813|24770|54320|60350|311374|360721|24383|50672|299694|24778|140666|84023|29452|246268|24464|100…	http://amigo.geneontology.org/cgi-bin/amigo/term_details?term=GO:0006950
cell proliferation	Gene Ontology	GO:0008283	184	1400	0.000162005	0.0190552	89816|25266|24498|25467|24553|60427|25690|245920|683722|310306|360711|84017|24165|83837|289437|313729|140590|24962|315617|56083|89807|89803|81809|117062|362510|89808|85489|54287|29200|307126|54320|171114|50672|29459|361630|83785|313589|25585|25662|25668|312781|24703|54702|24180|25728|170897|498309|24834|54237|114592|64041|500040|365468|25445|114111|294706|360635|54250|296583|114851|24373|360908|1…	http://amigo.geneontology.org/cgi-bin/amigo/term_details?term=GO:0008283
positive regulation of cell division	Gene Ontology	GO:0051781	24	98	0.000180975	0.0206604	360457|25266|24553|64022|114111|360739|315298|25717|24924|66018|81809|117183|24323|81517|29348|100270683|24482|25515|114592|25718|64041|83785|54250|24708	http://amigo.geneontology.org/cgi-bin/amigo/term_details?term=GO:0051781
response to vitamin	Gene Ontology	GO:0033273	27	118	0.000193768	0.0218003	58919|25406|25353|64512|29598|83785|81683|116676|245920|24165|24795|24770|25718|444984|89807|25670|116640|81809|25043|81801|54287|314856|24224|29527|103694877|24464|312781	http://amigo.geneontology.org/cgi-bin/amigo/term_details?term=GO:0033273
response to glucocorticoid	Gene Ontology	GO:0051384	40	210	0.000224442	0.0243943	25333|24180|58919|25644|29598|24498|25508|64041|83785|25445|24232|81683|25240|25244|25692|170851|114851|114856|24795|313729|24770|29527|24834|89803|25043|81801|24323|81517|83467|25690|24224|114105|24482|24401|314322|303016|103694877|24464|81718|25662	http://amigo.geneontology.org/cgi-bin/amigo/term_details?term=GO:0051384
condensed chromosome	Gene Ontology	GO:0000793	28	126	0.000226252	0.0243943	315508|64041|171529|316602|361047|306464|306647|295661|690209|304951|25515|497672|684771|362519|500987|498310|303037|499933|25230|307805|361416|114592|296137|291441|287830|312641|29384|499870	http://amigo.geneontology.org/cgi-bin/amigo/term_details?term=GO:0000793
histone binding	Gene Ontology	GO:0042393	28	126	0.000226252	0.0243943	684762|361745|304648|102551184|684841|316129|102557184|680097|291152|500351|300266|100912489|29722|102548682|500987|288242|362779|364723|310678|362798|100360950|295277|679983|312538|690126|315508|316602|64627	http://amigo.geneontology.org/cgi-bin/amigo/term_details?term=GO:0042393
response to oxidative stress	Gene Ontology	GO:0006979	57	339	0.000241315	0.0253672	100363502|25309|170520|170897|303828|94199|54237|360991|289754|24498|114856|499204|117520|25445|25240|24314|117259|298575|24888|297822|85421|24533|24165|314322|171341|25728|307098|292673|29527|29657|294518|24553|140914|362506|295631|266766|296271|362510|24323|314856|170851|116660|24224|29158|259271|140666|81683|24686|29452|103694877|24464|24446|29142|24851|24479|25668|84480	http://amigo.geneontology.org/cgi-bin/amigo/term_details?term=GO:0006979
response to lipid	Gene Ontology	GO:0033993	120	856	0.00024181	0.0253672	25266|362506|29598|81812|24498|25508|24314|245920|25692|24795|313729|444984|89807|89803|81809|266766|191575|81801|54287|29200|25690|60350|50672|361630|84023|117264|83785|24464|25662|171341|25668|312781|497942|24180|25728|25288|25353|24834|24189|308582|64041|25445|294706|114851|24816|64672|24770|171115|29527|171112|24479|56820|63995|25737|25043|171569|314322|81517|64512|114105|685072|314856|103692…	http://amigo.geneontology.org/cgi-bin/amigo/term_details?term=GO:0033993
organelle fission	Gene Ontology	GO:0048285	59	355	0.00024835	0.0257058	287146|84509|65156|304951|54237|297176|117524|171529|365468|361047|64022|292263|310682|293502|306647|360739|298575|83508|362081|315298|315696|81709|295661|690209|24708|25515|25718|312812|294074|24553|684771|362519|499505|117183|316228|24323|84393|312641|362186|303575|170851|24482|307805|303037|361416|114592|500545|293860|292206|294286|291441|315508|64041|361798|84480|313589|84489|288272|499870	http://amigo.geneontology.org/cgi-bin/amigo/term_details?term=GO:0048285
nuclear division	Gene Ontology	GO:0000280	55	325	0.000266088	0.0271795	287146|84509|304951|54237|297176|117524|171529|365468|361047|64022|292263|293502|306647|360739|83508|362081|315298|315696|81709|295661|690209|24708|25515|25718|312812|294074|24553|684771|362519|499505|117183|316228|24323|84393|312641|362186|303575|170851|24482|307805|303037|361416|114592|500545|293860|292206|294286|291441|315508|64041|361798|313589|84489|288272|499870	http://amigo.geneontology.org/cgi-bin/amigo/term_details?term=GO:0000280
regulation of cell growth	Gene Ontology	GO:0001558	46	257	0.000277552	0.0279822	497942|85496|361745|25728|170897|25353|25406|25177|684352|56819|83785|303206|683722|29722|64553|366017|29254|114851|81526|140590|24962|83467|24772|171112|24484|155696|81809|683470|29200|298744|64032|24224|24482|113976|310552|83571|29465|24333|29576|64536|171047|29158|25662|680522|83476|25668	http://amigo.geneontology.org/cgi-bin/amigo/term_details?term=GO:0001558
protein tetramerization	Gene Ontology	GO:0051262	26	115	0.000295254	0.0293853	684762|24834|24189|192252|102551184|684841|102557184|291152|500351|100912489|102548682|24398|24962|25718|680097|364723|310678|685579|60416|100360950|295277|679983|690126|362720|64627|25741	http://amigo.geneontology.org/cgi-bin/amigo/term_details?term=GO:0051262
cellular response to hypoxia	Gene Ontology	GO:0071456	24	102	0.000300479	0.0295269	140937|83785|25240|81683|27064|25245|24224|298575|81801|85265|29527|444984|689931|63997|302553|25043|85489|24323|314856|117183|360721|29452|103694877|84480	http://amigo.geneontology.org/cgi-bin/amigo/term_details?term=GO:0071456
response to corticosteroid	Gene Ontology	GO:0031960	41	222	0.000330122	0.0320342	25333|24180|58919|25644|29598|24498|25508|64041|83785|25445|24232|81683|25240|25244|25692|170851|114851|114856|24795|313729|24770|29527|24834|89803|25043|81801|24323|81517|83467|64032|25690|24224|114105|24482|24401|314322|303016|103694877|24464|81718|25662	http://amigo.geneontology.org/cgi-bin/amigo/term_details?term=GO:0031960
regulation of cellular component movement	Gene Ontology	GO:0051270	81	537	0.000340119	0.0325969	170851|497942|25418|24484|360457|170520|170897|89807|362506|24837|60665|94199|58971|171551|25467|117183|497672|83785|305679|362242|25240|114111|25728|305938|298404|683722|24224|288057|25096|24165|690538|287537|140590|64672|24770|81801|24772|29527|84050|24446|116744|245920|24553|89805|25266|81809|685781|25718|116510|29473|89808|85489|297822|24323|29348|54320|25367|29209|114105|24482|85421|246240|3…	http://amigo.geneontology.org/cgi-bin/amigo/term_details?term=GO:0051270
chromosome segregation	Gene Ontology	GO:0007059	33	165	0.000358166	0.0339078	287146|315852|297176|64041|171529|316602|361047|293502|362186|315298|295661|690209|25515|497672|684771|362519|303037|499933|303575|306647|307805|361416|500545|292206|296137|294286|291441|315508|361798|305984|312641|24708|288272	http://amigo.geneontology.org/cgi-bin/amigo/term_details?term=GO:0007059
regulation of cell cycle	Gene Ontology	GO:0051726	87	588	0.000366374	0.034267	25177|24553|116564|84017|315298|81809|363227|29200|100270683|54320|25515|24708|25587|85252|312781|170897|54237|297176|64041|25445|64022|360739|296583|114851|114856|360908|25585|29527|291005|316228|314856|24888|114592|114906|310352|29384|81758|58919|304477|363098|315852|296732|81683|406864|29157|294790|316530|29657|684771|683470|117183|291540|64032|64033|24224|292263|83571|296137|117524|54250|3007…	http://amigo.geneontology.org/cgi-bin/amigo/term_details?term=GO:0051726
cell aging	Gene Ontology	GO:0007569	19	72	0.000373167	0.0343011	81683|170851|84400|299694|295631|114851|500987|54237|84017|103694877|85489|292673|24553|24590|25587|117062|24224|29657|503052	http://amigo.geneontology.org/cgi-bin/amigo/term_details?term=GO:0007569
connective tissue development	Gene Ontology	GO:0061448	36	187	0.000375576	0.0343011	313860|501584|25406|25333|25644|81812|81682|294809|84017|29441|140590|298878|54267|81809|25654|116510|81801|24323|64032|289754|24482|314694|292999|310552|246771|685072|29302|311642|295928|54250|84489|25587|81633|83476|83470|312781	http://amigo.geneontology.org/cgi-bin/amigo/term_details?term=GO:0061448
cellular response to decreased oxygen levels	Gene Ontology	GO:0036294	24	104	0.00038292	0.0345652	140937|83785|25240|81683|27064|25245|24224|298575|81801|85265|29527|444984|689931|63997|302553|25043|85489|24323|314856|117183|360721|29452|103694877|84480	http://amigo.geneontology.org/cgi-bin/amigo/term_details?term=GO:0036294
blood vessel development	Gene Ontology	GO:0001568	68	434	0.00039112	0.0348996	170851|24180|25728|170897|100911597|498309|64558|58946|289754|308582|316325|29316|89805|497672|25445|24232|114111|305156|25240|360457|245920|29279|288057|85421|54250|25406|302642|65044|292406|140590|298878|24770|24772|29527|289437|84050|24446|89807|56761|25670|25266|155430|81809|25655|287989|25043|25676|89808|117183|24323|64032|25690|81651|29344|25745|310552|116676|29302|360665|29452|83785|54251|…	http://amigo.geneontology.org/cgi-bin/amigo/term_details?term=GO:0001568
response to nutrient levels	Gene Ontology	GO:0031667	74	484	0.000422005	0.0372276	25333|296501|25728|25288|25353|65156|56759|24834|64512|289801|289754|24498|58919|103694877|303206|24314|25244|298575|245920|25164|25458|297822|170897|24533|24165|78975|83785|24795|297960|24778|140590|81813|292673|24770|29653|116676|29527|25491|444984|89807|140937|25670|116640|81809|302553|26956|25406|25043|81812|81801|54287|314856|29598|25027|24224|25361|24482|113976|292999|310552|246771|81683|25…	http://amigo.geneontology.org/cgi-bin/amigo/term_details?term=GO:0031667
regulation of cell death	Gene Ontology	GO:0010941	156	1184	0.000431041	0.0375974	89816|65156|94199|81812|24498|24553|24314|117279|84017|24165|81526|362506|24962|56083|444984|89807|89803|81809|362511|362510|89808|85489|54287|29200|25690|25515|360721|156117|50672|83785|24464|25585|25668|312781|24703|54702|24180|25728|170897|78975|54237|297176|308582|361606|117520|365468|25445|191575|29722|29441|114851|499801|60427|24770|171115|24772|29527|360426|140937|81683|291005|170824|81517…	http://amigo.geneontology.org/cgi-bin/amigo/term_details?term=GO:0010941
lung alveolus development	Gene Ontology	GO:0048286	14	44	0.000461619	0.0397308	25049|25266|313860|24165|140590|83785|313729|25717|84489|81751|316325|54320|171160|24482	http://amigo.geneontology.org/cgi-bin/amigo/term_details?term=GO:0048286
regulation of cell motility	Gene Ontology	GO:2000145	73	479	0.000496883	0.0419272	170851|497942|25418|360457|170520|170897|89807|362506|94199|171551|25467|117183|497672|83785|305679|25240|114111|25728|305938|298404|683722|24484|288057|25096|24165|690538|287537|140590|60665|24770|81801|24772|29527|84050|24446|116744|245920|24553|89805|25266|81809|685781|25718|116510|29473|89808|85489|297822|24323|29348|54320|25367|24224|114105|24482|85421|246240|310552|85265|287561|81683|360606…	http://amigo.geneontology.org/cgi-bin/amigo/term_details?term=GO:2000145
cellular response to oxygen levels	Gene Ontology	GO:0071453	25	113	0.000502402	0.0419371	140937|83785|25240|81683|27064|25245|24224|298575|81801|85265|29527|444984|689931|63997|302553|25043|85489|116744|314856|117183|360721|24323|29452|103694877|84480	http://amigo.geneontology.org/cgi-bin/amigo/term_details?term=GO:0071453
response to estrogen	Gene Ontology	GO:0043627	42	235	0.000507876	0.041943	24180|58919|292907|25266|24189|299331|25508|497672|83785|25690|56820|24232|24314|25240|116676|81683|24533|114856|25243|25717|29527|171112|84050|444984|89807|25145|89803|81809|266766|114494|314856|64032|64033|116660|24224|114105|83571|103694877|25662|103692716|25668|24424	http://amigo.geneontology.org/cgi-bin/amigo/term_details?term=GO:0043627
regulation of programmed cell death	Gene Ontology	GO:0043067	145	1093	0.000517891	0.0419869	65156|94199|81812|24498|24553|24314|117279|84017|24165|362506|24962|56083|296350|89807|89803|81809|362511|362510|89808|85489|54287|29200|25515|360721|156117|50672|83785|25585|25668|312781|24703|54702|24180|25728|170897|78975|54237|297176|361606|117520|25445|191575|29722|29441|114851|499801|60427|24770|171115|24772|29527|360426|140937|81683|291005|170824|81517|306141|24888|498545|246240|114592|685…	http://amigo.geneontology.org/cgi-bin/amigo/term_details?term=GO:0043067
protein heterooligomerization	Gene Ontology	GO:0051291	27	127	0.000525129	0.0420266	684762|78975|24837|25467|102551184|684841|102557184|291152|500351|100912489|170851|102548682|25718|303701|25679|680097|364723|310678|685579|100360950|295277|679983|246240|690126|362720|64627|171128	http://amigo.geneontology.org/cgi-bin/amigo/term_details?term=GO:0051291
regulation of cell migration	Gene Ontology	GO:0030334	70	456	0.000535595	0.0420554	170851|497942|25418|360457|170520|170897|89807|362506|94199|171551|25467|60665|83785|305679|25240|114111|25728|305938|298404|683722|24484|288057|25096|24165|690538|287537|140590|24770|81801|24772|29527|84050|24446|116744|245920|24553|89805|25266|81809|685781|25718|116510|29473|89808|117183|297822|24323|29348|54320|25367|24224|114105|24482|85421|246240|310552|85265|287561|81683|360606|84023|117264…	http://amigo.geneontology.org/cgi-bin/amigo/term_details?term=GO:0030334
response to wounding	Gene Ontology	GO:0009611	83	563	0.000539141	0.0420554	170851|64554|25418|25728|406864|25353|289753|290326|29348|54237|24498|24553|83785|305679|29302|25145|24232|294235|305156|25240|63995|25630|25266|295342|288057|54348|29254|25407|287537|24482|100911597|295703|25717|362248|25406|25585|171115|85265|338475|171112|29636|303701|114122|56761|116640|116472|81809|83580|116510|64507|89808|304019|296313|81517|25473|24770|54320|24224|114105|171160|311374|2947…	http://amigo.geneontology.org/cgi-bin/amigo/term_details?term=GO:0009611
response to ketone	Gene Ontology	GO:1901654	35	184	0.000541742	0.0420554	24180|58919|170897|78975|362506|24834|29598|24498|83785|25445|25240|81683|24232|25692|114851|114856|298227|313729|25717|64672|24770|171115|81809|25043|191575|24323|83467|64033|24224|314322|83578|117264|103694877|25668|24424	http://amigo.geneontology.org/cgi-bin/amigo/term_details?term=GO:1901654
microtubule-based process	Gene Ontology	GO:0007017	65	417	0.000580557	0.0441849	83571|300795|84509|100911597|292263|362186|117016|117524|308761|29264|680280|25027|365468|361047|683722|293502|306647|300675|360739|307351|360672|362081|315298|300078|295661|300218|690209|500929|497672|316228|316531|58945|689931|361856|260321|293844|363062|363286|303575|84393|312937|306141|100909441|170851|25515|293860|353302|24383|114592|499966|680477|84583|303037|294286|291441|64041|171529|3090…	http://amigo.geneontology.org/cgi-bin/amigo/term_details?term=GO:0007017
regulation of apoptotic process	Gene Ontology	GO:0042981	143	1080	0.00060237	0.0454	65156|94199|81812|24498|24314|117279|84017|24165|362506|24962|56083|296350|89807|89803|81809|362511|362510|89808|85489|54287|29200|25515|360721|156117|50672|83785|25585|25668|312781|24703|54702|24180|25728|170897|78975|54237|297176|361606|117520|25445|191575|29722|29441|114851|499801|60427|24770|171115|24772|29527|360426|140937|81683|291005|170824|81517|306141|24888|498545|246240|114592|685072|24…	http://amigo.geneontology.org/cgi-bin/amigo/term_details?term=GO:0042981
aging	Gene Ontology	GO:0007568	50	299	0.000616244	0.045999	24180|84400|54237|29598|24498|24553|83785|314322|287444|24314|25728|25458|170851|84017|24165|114851|81809|25164|81709|295703|25717|24590|292673|24770|29657|444984|25670|25587|500987|117062|25043|116510|89808|85489|24323|64032|24224|25361|29473|156117|114592|50672|299694|81683|103694877|54250|503052|25662|295631|24424	http://amigo.geneontology.org/cgi-bin/amigo/term_details?term=GO:0007568
positive regulation of cell migration	Gene Ontology	GO:0030335	47	276	0.000625894	0.0462744	170851|497942|360457|170897|362506|171551|25467|60665|83785|25240|114111|245920|298404|683722|81683|288057|25096|116744|140590|24770|24772|29527|89807|24553|25266|81809|685781|25718|89808|24323|29348|54320|24224|114105|24482|85421|29473|287561|360606|117264|103694877|54251|54250|297073|24446|29302|83476	http://amigo.geneontology.org/cgi-bin/amigo/term_details?term=GO:0030335
positive regulation of cell proliferation	Gene Ontology	GO:0008284	94	660	0.000669075	0.0490003	25266|24498|25467|245920|683722|360711|84017|24165|83837|56083|81809|89808|85489|50672|83785|25585|25662|25668|312781|24180|170897|498309|54237|114111|81683|64536|114851|60427|360908|116510|24770|24772|29527|25049|56761|25587|24888|498545|360917|685072|29302|362720|24446|24609|58919|360457|363098|29316|296732|81680|64022|85421|294790|298878|29653|84050|303828|25145|364069|683470|362491|64032|6403…	http://amigo.geneontology.org/cgi-bin/amigo/term_details?term=GO:0008284
positive regulation of cell motility	Gene Ontology	GO:2000147	48	285	0.000681482	0.0494424	170851|497942|360457|170897|362506|171551|25467|60665|83785|25240|114111|245920|298404|683722|81683|288057|25096|116744|140590|24770|24772|29527|89807|24553|25266|81809|685781|25718|89808|85489|24323|29348|54320|24224|114105|24482|85421|29473|287561|360606|117264|103694877|54251|54250|297073|24446|29302|83476	http://amigo.geneontology.org/cgi-bin/amigo/term_details?term=GO:2000147
cellular response to oxygen-containing compound	Gene Ontology	GO:1901701	99	704	0.000715325	0.0514173	85497|84420|94199|81813|24498|25467|24553|85496|24314|245920|60350|24795|313729|315617|444984|66018|191575|81801|29200|29598|25690|25692|50672|114845|117264|83785|361630|24851|312781|24703|497942|24180|25728|170897|78975|64512|54237|308582|64041|117520|294706|29441|113990|24770|29527|171341|360426|56820|63997|25043|171569|314322|314856|24888|114105|24567|361458|685072|29302|297073|24446|171164|81…	http://amigo.geneontology.org/cgi-bin/amigo/term_details?term=GO:1901701
megakaryocyte differentiation	Gene Ontology	GO:0030219	13	41	0.000747781	0.0532571	100912489|680097|102548682|364723|25164|102557184|102551184|64627|100360950|291152|500351|295277|679983	http://amigo.geneontology.org/cgi-bin/amigo/term_details?term=GO:0030219
protein complex subunit organization	Gene Ontology	GO:0071822	156	1204	0.000810436	0.0566063	287899|361842|309175|117542|292263|291874|81812|192252|89816|100360950|102557184|303575|362186|102548682|315298|24398|295661|690209|85265|312812|89807|361856|362519|260321|81809|54287|313838|25690|295277|29209|307805|25508|300218|294288|294286|84023|83785|315598|25491|24851|25741|24703|296501|78975|24837|24834|24189|54237|688993|304648|64041|365468|500351|81682|80846|310682|360739|315121|296583|2…	http://amigo.geneontology.org/cgi-bin/amigo/term_details?term=GO:0071822
glycolytic process	Gene Ontology	GO:0006096	15	53	0.000816683	0.0566063	24383|25059|78975|81683|24189|103694877|24482|24333|60416|24642|373545|294235|24644|25741|25630	http://amigo.geneontology.org/cgi-bin/amigo/term_details?term=GO:0006096
regulation of cell shape	Gene Ontology	GO:0008360	21	91	0.000857297	0.0588955	360908|362779|309175|117542|287561|100911597|54319|83837|24189|315121|360991|24498|501203|362973|313838|24770|54320|25745|312812|83785|294673	http://amigo.geneontology.org/cgi-bin/amigo/term_details?term=GO:0008360
insulin-like growth factor binding	Gene Ontology	GO:0005520	9	21	0.000892867	0.0608011	83476|298744|81526|29576|64536|25662|64032|24484|25718	http://amigo.geneontology.org/cgi-bin/amigo/term_details?term=GO:0005520
multi-multicellular organism process	Gene Ontology	GO:0044706	38	213	0.000932957	0.0629787	84420|170897|65156|24834|116548|25508|25445|245983|288051|25687|140590|24770|29527|360426|89805|89803|260321|81809|83580|116510|25717|81801|24323|294673|29263|81812|297508|113976|84586|314322|360606|303016|83785|83724|25662|29302|24482|25668	http://amigo.geneontology.org/cgi-bin/amigo/term_details?term=GO:0044706
cytokine activity	Gene Ontology	GO:0005125	29	147	0.000943362	0.0631321	497942|25353|362506|25644|171551|24498|60665|83785|81683|245920|252834|60427|25717|24770|24772|116472|81809|25670|116510|89808|24323|29200|29201|289264|114105|297508|287561|103694877|54250	http://amigo.geneontology.org/cgi-bin/amigo/term_details?term=GO:0005125
actin filament bundle	Gene Ontology	GO:0032432	15	54	0.0009585	0.0635969	288057|293860|100911597|314212|116504|296313|501203|305679|24851|313582|290354|29437|25745|317391|80846	http://amigo.geneontology.org/cgi-bin/amigo/term_details?term=GO:0032432
muscle system process	Gene Ontology	GO:0003012	42	244	0.000974634	0.0641194	85497|170897|24837|24189|58971|24239|29316|25687|25245|24482|288057|64553|29546|24165|313729|64672|171115|29527|360426|299331|155430|25670|81801|24323|287408|64032|170851|29209|81633|360543|50672|84583|29686|361630|363521|311642|54251|24816|81751|103692716|24851|29437	http://amigo.geneontology.org/cgi-bin/amigo/term_details?term=GO:0003012
negative regulation of cell death	Gene Ontology	GO:0060548	102	740	0.00107866	0.0697806	362506|94199|24498|24553|117279|84017|24165|81526|24962|89807|81809|191575|85489|54287|25690|25515|50672|83785|24708|25668|312781|24703|24180|25728|170897|78975|54237|297176|308582|361606|117520|81683|29441|114851|114856|60427|24770|24772|140937|81517|306141|24888|498545|114592|685072|29302|24686|50692|314856|24446|29142|294520|81680|64022|85421|298575|499966|298878|29653|24567|116510|25387|30892…	http://amigo.geneontology.org/cgi-bin/amigo/term_details?term=GO:0060548
stress fiber	Gene Ontology	GO:0001725	14	49	0.00111405	0.0714744	288057|100911597|314212|116504|296313|501203|305679|24851|313582|290354|29437|25745|317391|80846	http://amigo.geneontology.org/cgi-bin/amigo/term_details?term=GO:0001725
negative regulation of apoptotic process	Gene Ontology	GO:0043066	93	664	0.00112467	0.0715637	362506|94199|24498|117279|84017|24165|24962|89807|81809|191575|85489|54287|25515|50672|83785|24708|25668|312781|24703|24180|25728|170897|78975|54237|297176|361606|117520|64022|29441|114851|114856|60427|24770|24772|140937|81517|306141|24888|498545|114592|685072|24686|50692|314856|24446|29142|294520|81680|81683|298575|499966|298878|29653|24567|116510|25387|308923|24224|83571|83578|64041|83476|81771…	http://amigo.geneontology.org/cgi-bin/amigo/term_details?term=GO:0043066
regulation of protein phosphorylation	Gene Ontology	GO:0001932	106	776	0.00114338	0.0716948	85496|25266|362506|65153|24498|24553|116663|683722|313729|266709|140590|85265|89807|66018|314384|81809|85489|54287|29200|25515|50672|361630|83785|313589|24708|312781|24703|24180|25728|25288|114111|500616|114851|114856|60427|171115|360426|25670|63995|291005|306141|85421|246240|114906|29302|24686|297073|24446|29384|373545|81751|58919|25406|29263|294520|81683|24484|170897|298575|316530|290326|25145|…	http://amigo.geneontology.org/cgi-bin/amigo/term_details?term=GO:0001932
cartilage development	Gene Ontology	GO:0051216	28	142	0.00114883	0.0716948	313860|25406|25333|25644|81812|81682|294809|84017|29441|140590|298878|54267|81809|25654|116510|81801|24323|64032|314694|292999|310552|685072|311642|54250|84489|83476|83470|312781	http://amigo.geneontology.org/cgi-bin/amigo/term_details?term=GO:0051216
response to X-ray	Gene Ontology	GO:0010165	10	27	0.00115443	0.0716948	310552|58919|499966|83580|114851|83578|81709|24464|292673|84017	http://amigo.geneontology.org/cgi-bin/amigo/term_details?term=GO:0010165
regulation of locomotion	Gene Ontology	GO:0040012	77	530	0.00118476	0.0729941	170851|497942|25418|360457|170520|170897|89807|362506|94199|171551|25467|117183|58946|83785|305679|25240|114111|291796|305938|298404|683722|24484|288057|25096|24165|690538|287537|25728|140590|60665|24770|81801|24772|29527|84050|24446|116744|245920|24553|89805|25266|81809|685781|25718|116510|29473|89808|85489|297822|24323|29348|54320|25367|24224|114105|24482|85421|246240|689388|310552|85265|688785…	http://amigo.geneontology.org/cgi-bin/amigo/term_details?term=GO:0040012
positive regulation of cellular component movement	Gene Ontology	GO:0051272	48	294	0.0012128	0.0741334	170851|497942|360457|170897|362506|171551|25467|60665|83785|25240|114111|245920|298404|683722|81683|288057|25096|116744|140590|24770|24772|29527|89807|24553|25266|81809|685781|25718|89808|85489|24323|29348|54320|24224|114105|24482|85421|29473|287561|360606|117264|103694877|54251|54250|297073|24446|29302|83476	http://amigo.geneontology.org/cgi-bin/amigo/term_details?term=GO:0051272
negative regulation of programmed cell death	Gene Ontology	GO:0043069	94	675	0.0012418	0.075313	362506|94199|24498|24553|117279|84017|24165|24962|89807|81809|191575|85489|54287|25515|50672|83785|24708|25668|312781|24703|24180|25728|170897|78975|54237|297176|361606|117520|64022|29441|114851|114856|60427|24770|24772|140937|81517|306141|24888|498545|114592|685072|24686|50692|314856|24446|29142|294520|81680|81683|298575|499966|298878|29653|24567|116510|25387|308923|24224|83571|83578|64041|83476…	http://amigo.geneontology.org/cgi-bin/amigo/term_details?term=GO:0043069
heparin binding	Gene Ontology	GO:0008201	22	101	0.00125354	0.075436	84400|289264|83785|25728|245920|291437|81526|292406|64387|24770|24924|81517|60379|29348|64032|100912012|59073|287561|29576|54250|313589|83476	http://amigo.geneontology.org/cgi-bin/amigo/term_details?term=GO:0008201
response to external stimulus	Gene Ontology	GO:0009605	198	1597	0.00126376	0.0754656	64647|25472|65156|29598|81812|24498|24553|497672|303206|24314|245920|361422|25458|294809|84017|24165|24795|362506|56083|444984|89807|89805|81809|117062|266766|304019|89808|81801|54287|81813|54320|60350|311374|680403|50672|29686|83825|84023|246268|24464|100365043|494199|85421|25587|81633|312781|24703|497942|24180|296501|25728|25288|25353|24834|24189|56759|246771|100364835|689388|83785|29237|25445|…	http://amigo.geneontology.org/cgi-bin/amigo/term_details?term=GO:0009605
regulation of cellular component organization	Gene Ontology	GO:0051128	184	1471	0.00128828	0.0763429	89816|361842|309175|117542|65156|65153|81812|24498|25508|24553|85496|56819|25690|316602|362973|303206|305156|245920|683722|29465|83837|81526|315298|315696|140590|117183|690209|85265|312812|60665|89807|314384|260321|81809|191575|85489|54287|29200|294673|298744|54320|60350|25515|360721|29686|84023|83785|313589|24708|25662|362466|24851|25745|25668|305827|24703|497942|25728|170897|25353|24189|360991|…	http://amigo.geneontology.org/cgi-bin/amigo/term_details?term=GO:0051128
positive regulation of locomotion	Gene Ontology	GO:0040017	48	296	0.00137146	0.0806561	170851|497942|360457|170897|362506|171551|25467|60665|83785|25240|114111|245920|298404|683722|81683|288057|25096|116744|140590|24770|24772|29527|89807|24553|25266|81809|685781|25718|89808|85489|24323|29348|54320|24224|114105|24482|85421|29473|287561|360606|117264|103694877|54251|54250|297073|24446|29302|83476	http://amigo.geneontology.org/cgi-bin/amigo/term_details?term=GO:0040017
glycosaminoglycan binding	Gene Ontology	GO:0005539	26	130	0.00141622	0.0823714	84400|25406|500996|289264|83785|25728|245920|291437|81526|292406|64387|24770|24924|114122|25418|81517|60379|29348|64032|100912012|59073|287561|29576|54250|313589|83476	http://amigo.geneontology.org/cgi-bin/amigo/term_details?term=GO:0005539
muscle contraction	Gene Ontology	GO:0006936	35	196	0.00142184	0.0823714	170897|24837|24189|58971|24239|29316|25687|25245|288057|64553|29546|24165|64672|171115|29527|360426|299331|81801|24323|287408|64032|170851|29209|360543|50672|84583|29686|363521|311642|54251|24816|81751|103692716|24851|81633	http://amigo.geneontology.org/cgi-bin/amigo/term_details?term=GO:0006936
antibacterial humoral response	Gene Ontology	GO:0019731	10	28	0.00144275	0.0829634	361247|684797|64647|100910200|171569|100365043|100364835|306945|680403|680312	http://amigo.geneontology.org/cgi-bin/amigo/term_details?term=GO:0019731
sulfur compound binding	Gene Ontology	GO:1901681	31	167	0.00151656	0.0865668	81708|84400|289264|83785|25728|245920|114515|81869|291437|81526|24373|292406|64387|24770|24924|171341|317322|25418|81517|60379|29348|64032|25458|100912012|59073|287561|26759|29576|54250|313589|83476	http://amigo.geneontology.org/cgi-bin/amigo/term_details?term=GO:1901681
gland development	Gene Ontology	GO:0048732	61	403	0.0015507	0.0878694	58919|25059|303828|24834|289754|24498|25508|24553|25690|25266|361303|116676|497778|288051|360635|24184|29223|54250|81812|24165|63997|289753|25717|25406|287989|25718|56083|25630|64547|58946|116640|89803|260321|81809|171548|26956|364069|25164|25587|191575|24309|81517|29348|64033|295325|24224|24482|84017|246240|83571|25467|685072|192172|83785|50692|24464|81718|24446|65156|81751|312781	http://amigo.geneontology.org/cgi-bin/amigo/term_details?term=GO:0048732
respiratory system development	Gene Ontology	GO:0060541	36	205	0.00158273	0.0890343	313860|287899|25266|25333|81812|312897|64032|116676|170851|54250|83508|288480|313729|140590|25049|116640|293103|81809|363256|25717|306141|29348|316325|54320|24482|685072|360606|360665|29452|83785|309135|84489|24165|171160|312781|81751	http://amigo.geneontology.org/cgi-bin/amigo/term_details?term=GO:0060541
regulation of epithelial cell proliferation	Gene Ontology	GO:0050678	40	236	0.00162104	0.0905335	58919|25728|498309|25644|289754|24498|64041|114111|116676|360635|85421|29692|313729|24708|140590|298878|24770|24772|171112|58946|81809|25164|683470|25717|191575|85489|29348|64033|361303|117183|24482|50672|310552|83571|29302|83785|54250|84489|503052|312781	http://amigo.geneontology.org/cgi-bin/amigo/term_details?term=GO:0050678
actin crosslink formation	Gene Ontology	GO:0051764	5	6	0.00164023	0.0909097	24837|117542|312812|293860|25418	http://amigo.geneontology.org/cgi-bin/amigo/term_details?term=GO:0051764
microtubule cytoskeleton	Gene Ontology	GO:0015630	100	734	0.0016512	0.0909097	309175|64665|25467|308761|683722|303575|362186|300675|315298|690209|25515|294074|315093|361856|260321|282635|191575|292263|500545|24383|680477|299694|294286|24708|25587|362466|25728|54237|297176|117524|117016|361047|309918|360739|360908|25585|171114|360426|25737|306141|306647|24888|25437|29264|114592|312538|287830|300078|100361133|364510|304477|100911597|54319|316226|316531|681178|117183|291540|2…	http://amigo.geneontology.org/cgi-bin/amigo/term_details?term=GO:0015630
positive regulation of ossification	Gene Ontology	GO:0045778	16	64	0.00168649	0.0915541	313860|310552|85421|406864|29146|685781|25644|81809|140590|54250|25717|29263|298878|83476|24482|312781	http://amigo.geneontology.org/cgi-bin/amigo/term_details?term=GO:0045778
DNA-dependent DNA replication	Gene Ontology	GO:0006261	16	64	0.00168649	0.0915541	304528|289758|291885|312538|25737|291927|499870|116468|288003|313108|29728|288532|362485|360908|59294|84490	http://amigo.geneontology.org/cgi-bin/amigo/term_details?term=GO:0006261
cellular response to oxidative stress	Gene Ontology	GO:0034599	32	176	0.00172206	0.0928359	170897|303828|94199|295631|360991|289754|24498|499204|117520|25240|24314|29657|297822|85421|298575|307098|29158|171341|24553|54237|362510|314322|314856|24224|81683|29452|103694877|24464|24446|29142|24851|84480	http://amigo.geneontology.org/cgi-bin/amigo/term_details?term=GO:0034599
cellular response to alcohol	Gene Ontology	GO:0097306	24	118	0.00173884	0.0930938	24180|84420|292907|64512|29598|24498|64041|497672|116640|25240|25728|297822|313729|24770|84050|444984|25043|56820|25670|29200|25692|287561|83785|312781	http://amigo.geneontology.org/cgi-bin/amigo/term_details?term=GO:0097306
growth	Gene Ontology	GO:0040007	97	710	0.00177471	0.0937956	85496|25177|24498|56819|303206|683722|84017|29465|81526|25717|24962|81809|81801|246771|29200|298744|25690|83571|83825|83785|25662|25668|312781|290842|497942|25728|170897|25353|498630|54237|305679|29722|366017|29441|114851|81505|24772|171112|56761|306141|24888|113976|685072|29302|50692|171047|689415|171160|361745|29344|25406|29254|24482|292673|29653|24567|29158|25630|155696|364069|362798|683470|64…	http://amigo.geneontology.org/cgi-bin/amigo/term_details?term=GO:0040007
regulation of ossification	Gene Ontology	GO:0030278	27	140	0.00183485	0.0962429	313860|85496|406864|25333|313689|25644|65190|114506|85421|140590|298878|81809|685781|25717|85489|29263|24224|24482|292999|310552|84023|54250|29146|25585|25587|83476|312781	http://amigo.geneontology.org/cgi-bin/amigo/term_details?term=GO:0030278
response to heat	Gene Ontology	GO:0009408	20	91	0.00185633	0.0967162	245920|161476|24772|297822|293103|29465|81683|114851|24189|299331|103694877|84574|24498|24464|60350|103692716|24770|24224|114105|24482	http://amigo.geneontology.org/cgi-bin/amigo/term_details?term=GO:0009408
blood vessel morphogenesis	Gene Ontology	GO:0048514	57	375	0.00198155	0.102552	81651|25728|170897|100911597|498309|64558|289754|308582|316325|29316|58946|497672|25240|114111|305156|24232|360457|245920|29279|288057|85421|54250|302642|65044|292406|24770|24772|29527|289437|84050|24446|89807|56761|89805|155430|25266|287989|25670|25676|89808|117183|24323|64032|25690|29344|310552|29302|360665|29452|83785|54251|64536|24816|29146|503052|25745|83476	http://amigo.geneontology.org/cgi-bin/amigo/term_details?term=GO:0048514
response to radiation	Gene Ontology	GO:0009314	54	351	0.00203074	0.104401	300795|58919|292907|290326|64646|316235|24239|499204|497672|25240|245920|29722|297822|84017|25361|114851|81809|114856|311055|81709|307098|24590|24888|292673|24770|24772|29527|25491|444984|60665|25049|89805|500987|83580|362412|685579|363227|25387|314322|312641|24224|114105|310552|114592|499966|287561|170920|83578|689055|24464|314856|25587|29302|499870	http://amigo.geneontology.org/cgi-bin/amigo/term_details?term=GO:0009314
epithelial cell proliferation	Gene Ontology	GO:0050673	46	287	0.00207556	0.10548	58919|25728|498309|25644|29348|289754|24498|117183|114111|116676|360635|170851|85421|29692|24373|313729|24708|25717|315617|298878|24770|24772|171112|58946|81809|25164|683470|140590|191575|85489|29263|64033|361303|24484|24482|50672|310552|83571|29302|64041|83785|54250|84489|503052|25587|312781	http://amigo.geneontology.org/cgi-bin/amigo/term_details?term=GO:0050673
urogenital system development	Gene Ontology	GO:0001655	47	295	0.00207889	0.10548	85497|501584|25266|64547|360665|25644|24180|116548|64043|365468|116640|25240|116676|25406|81812|83508|65044|24590|298878|25718|89807|56761|89805|25145|260321|81809|287989|308923|25473|25472|25690|24224|24482|83571|685072|360606|192172|311642|83785|50692|54250|29146|25585|25587|29302|81633|24609	http://amigo.geneontology.org/cgi-bin/amigo/term_details?term=GO:0001655
extracellular region part	Gene Ontology	GO:0044421	334	2880	0.00214823	0.10829	308416|287899|361842|25266|362506|64473|94199|65153|64665|362978|24498|25508|24553|315598|312566|100360950|102557184|363219|314259|24314|64300|360790|315594|245920|29473|361422|25692|288057|102548682|81708|24165|295496|81526|315298|24161|24795|29692|81869|140590|690209|312812|362248|294074|89807|66018|89805|362519|89803|260321|100912012|362393|361282|501110|89808|81801|305149|246771|312705|29201|…	http://amigo.geneontology.org/cgi-bin/amigo/term_details?term=GO:0044421
regulation of developmental process	Gene Ontology	GO:0050793	198	1619	0.00218002	0.108749	85496|362973|309175|25266|65156|65153|81813|81812|24498|24553|312566|100360950|102557184|116564|303206|25418|245920|294809|84017|29465|24165|83837|313729|140590|680097|117183|312812|54267|89805|89803|260321|81809|117062|266766|89808|85489|54287|29200|294673|313838|54320|295277|311374|50672|299694|29686|361630|102551184|83785|25585|85421|25587|114506|25745|312781|24703|24180|25728|170897|25353|498…	http://amigo.geneontology.org/cgi-bin/amigo/term_details?term=GO:0050793
response to temperature stimulus	Gene Ontology	GO:0009266	27	142	0.00218536	0.108749	24189|299331|29598|81812|24498|83785|81683|245920|24224|297822|29465|114851|161476|24770|24772|293103|81809|84574|314322|60350|114105|24482|156117|59073|103694877|24464|103692716	http://amigo.geneontology.org/cgi-bin/amigo/term_details?term=GO:0009266
positive regulation of chemotaxis	Gene Ontology	GO:0050921	19	86	0.00226031	0.111763	245920|24553|114111|85421|287561|362506|116744|60665|89808|54250|83785|24323|297073|140590|171551|24770|24772|114105|360457	http://amigo.geneontology.org/cgi-bin/amigo/term_details?term=GO:0050921
negative regulation of mitotic cell cycle	Gene Ontology	GO:0045930	25	128	0.00228126	0.112085	58919|304477|54237|297176|25177|117183|294235|24888|314374|84017|296583|114851|114856|81709|24708|315852|25164|683470|363227|314856|24224|25515|83571|310352|84489	http://amigo.geneontology.org/cgi-bin/amigo/term_details?term=GO:0045930
cellular response to chemical stimulus	Gene Ontology	GO:0070887	203	1667	0.00230098	0.112343	362050|85497|84420|25266|362506|94199|685072|29598|81812|25466|25467|24553|85496|116663|116564|24314|245920|288051|60350|294809|84017|83837|24795|313729|81869|315617|85265|24498|444984|60665|89807|66018|89805|314384|81809|363222|362510|89808|85489|54287|29200|156117|81813|25690|29209|360721|24383|50672|114845|117264|83785|24464|24708|25662|361630|294930|29452|312781|24703|497942|24180|140925|2572…	http://amigo.geneontology.org/cgi-bin/amigo/term_details?term=GO:0070887
response to copper ion	Gene Ontology	GO:0046688	9	25	0.00236152	0.113925	25043|24834|24686|54237|25508|689415|25240|24224|24567	http://amigo.geneontology.org/cgi-bin/amigo/term_details?term=GO:0046688
cell death	Gene Ontology	GO:0008219	178	1440	0.00236273	0.113925	89816|65156|94199|81812|24498|24553|81505|116663|24314|117279|84017|24165|81526|362506|24962|56083|444984|89807|89803|81809|362511|362510|89808|85489|54287|29200|156117|25690|25515|360721|24383|50672|83785|24464|25585|85421|25668|312781|24703|54702|24180|25728|25059|78975|54237|297176|308582|361606|117520|365468|25445|290364|29722|29441|114851|499801|60427|24770|171115|24772|29527|360426|140937|1…	http://amigo.geneontology.org/cgi-bin/amigo/term_details?term=GO:0008219
glomerulus development	Gene Ontology	GO:0032835	13	48	0.00246003	0.117131	89807|85497|89805|25145|29302|311642|56761|25473|298878|25690|81633|24224|25240	http://amigo.geneontology.org/cgi-bin/amigo/term_details?term=GO:0032835
replication fork	Gene Ontology	GO:0005657	13	48	0.00246003	0.117131	304528|289758|499966|500987|304573|25737|362412|116468|288003|316129|59294|296883|313108	http://amigo.geneontology.org/cgi-bin/amigo/term_details?term=GO:0005657
wound healing	Gene Ontology	GO:0042060	47	298	0.00247448	0.117131	155696|25728|406864|100911597|24498|83785|305679|25240|81683|305156|24232|25630|25692|288057|25266|25406|24482|295703|25717|362248|85265|171112|29636|303701|56761|116640|81809|83580|116510|64507|89808|296313|501203|29348|54320|295342|114105|171160|293860|114638|29302|103694877|50692|54250|24851|282581|83476	http://amigo.geneontology.org/cgi-bin/amigo/term_details?term=GO:0042060
non-membrane-bounded organelle	Gene Ontology	GO:0043228	314	2701	0.00251023	0.117391	309172|309175|102557184|292263|292624|685072|64665|291441|25467|308761|362581|316602|305156|84509|683722|303575|288057|300675|361783|306970|294804|295496|315298|25027|502125|295661|690209|307805|312812|84490|444984|294074|315093|362606|362519|314384|260321|282635|117062|84017|500929|191575|305827|315686|24383|65204|313838|307126|100270683|290354|295277|29209|25515|298586|140662|361856|300218|2945…	http://amigo.geneontology.org/cgi-bin/amigo/term_details?term=GO:0043228
intracellular non-membrane-bounded organelle	Gene Ontology	GO:0043232	314	2701	0.00251023	0.117391	309172|309175|102557184|292263|292624|685072|64665|291441|25467|308761|362581|316602|305156|84509|683722|303575|288057|300675|361783|306970|294804|295496|315298|25027|502125|295661|690209|307805|312812|84490|444984|294074|315093|362606|362519|314384|260321|282635|117062|84017|500929|191575|305827|315686|24383|65204|313838|307126|100270683|290354|295277|29209|25515|298586|140662|361856|300218|2945…	http://amigo.geneontology.org/cgi-bin/amigo/term_details?term=GO:0043232
positive regulation of response to external stimulus	Gene Ontology	GO:0032103	32	181	0.00252693	0.117465	360457|362506|171551|24498|60665|83785|24232|114111|294706|245920|24323|81683|85421|140590|24770|171115|24772|29527|56083|29316|25145|116472|89808|116744|114105|29473|287561|84023|24553|103694877|54250|297073	http://amigo.geneontology.org/cgi-bin/amigo/term_details?term=GO:0032103
fatty acid homeostasis	Gene Ontology	GO:0055089	6	11	0.00261006	0.118023	25728|24401|78975|289754|29653|59294	http://amigo.geneontology.org/cgi-bin/amigo/term_details?term=GO:0055089
death	Gene Ontology	GO:0016265	178	1444	0.00261359	0.118023	89816|65156|94199|81812|24498|24553|81505|116663|24314|117279|84017|24165|81526|362506|24962|56083|444984|89807|89803|81809|362511|362510|89808|85489|54287|29200|156117|25690|25515|360721|24383|50672|83785|24464|25585|85421|25668|312781|24703|54702|24180|25728|25059|78975|54237|297176|308582|361606|117520|365468|25445|290364|29722|29441|114851|499801|60427|24770|171115|24772|29527|360426|140937|1…	http://amigo.geneontology.org/cgi-bin/amigo/term_details?term=GO:0016265
negative regulation of cell cycle	Gene Ontology	GO:0045786	43	267	0.00261625	0.118023	58919|304477|292263|314374|315852|297176|25177|117524|497672|680280|116564|363227|294235|291137|29722|297822|84017|296583|24224|114856|81709|24708|29527|81683|81809|54237|25164|683470|117183|29200|314856|170851|24888|25515|114592|83571|310352|499204|103694877|84489|25587|29384|114851	http://amigo.geneontology.org/cgi-bin/amigo/term_details?term=GO:0045786
response to purine-containing compound	Gene Ontology	GO:0014074	29	159	0.00263426	0.118023	64553|78975|65156|24498|25467|25690|25445|25240|25244|25692|170897|24533|24224|114856|24795|81869|24770|29527|25679|83580|191575|81801|314322|64033|116660|29209|361458|192262|81718	http://amigo.geneontology.org/cgi-bin/amigo/term_details?term=GO:0014074
phosphorylation	Gene Ontology	GO:0016310	183	1490	0.00264328	0.118023	85496|25266|362506|64473|65153|29562|24498|25467|24553|498695|116663|500430|116564|303206|683722|288057|84017|289437|313729|266709|140590|690209|85265|89807|66018|314384|81809|363222|362510|191575|85489|315686|29200|301434|499330|25515|50672|299694|361630|83825|84023|83785|24264|313589|24708|310879|25741|24703|24180|25728|24184|360426|24834|54237|360991|117183|117016|114111|287711|79127|500616|11…	http://amigo.geneontology.org/cgi-bin/amigo/term_details?term=GO:0016310
centrosome organization	Gene Ontology	GO:0051297	15	61	0.00265333	0.118023	300795|293844|499966|360739|360672|362081|117524|291540|680477|690209|25027|85252|497672|308023|25515	http://amigo.geneontology.org/cgi-bin/amigo/term_details?term=GO:0051297
chromosome organization	Gene Ontology	GO:0051276	88	643	0.00266058	0.118023	362581|102557184|303575|306647|84017|690209|25515|444984|362288|362519|314384|684439|117062|85489|100360950|295277|307805|294286|315508|83785|24708|305827|296501|78975|54237|297176|304648|25448|500351|29722|291885|680522|113990|680097|302553|362186|679983|102548682|114592|312538|316602|29384|171160|81758|361745|102551184|316129|296732|291152|306764|85421|292673|690126|291145|684771|310678|25387|5…	http://amigo.geneontology.org/cgi-bin/amigo/term_details?term=GO:0051276
positive regulation of protein phosphorylation	Gene Ontology	GO:0001934	73	515	0.00270033	0.118433	24180|58919|25288|89807|25408|25644|29348|64558|116504|24498|24553|299626|83785|29302|24232|114111|362491|24649|25266|81683|170851|170897|29402|298575|25406|252834|81809|81651|60427|362506|25717|289754|171115|85265|116744|360426|25145|314384|291005|685781|25670|140590|117183|25387|54287|29200|306141|29263|64032|64033|24224|24482|25515|246240|310552|50672|24323|361630|85421|116596|103694877|54251|…	http://amigo.geneontology.org/cgi-bin/amigo/term_details?term=GO:0001934
positive regulation of leukocyte chemotaxis	Gene Ontology	GO:0002690	14	55	0.00277679	0.121102	245920|114111|360457|287561|362506|60665|89808|83785|24323|297073|171551|24770|24772|114105	http://amigo.geneontology.org/cgi-bin/amigo/term_details?term=GO:0002690
ATP binding	Gene Ontology	GO:0005524	135	1059	0.00285386	0.123686	287146|85496|311795|29598|690743|24553|498695|116564|303206|64300|303575|362186|117596|690209|362288|362519|314384|260321|304549|362510|191575|54287|301434|499330|296474|25458|25515|299694|294286|83825|246268|24264|494199|85421|25745|25741|24703|24184|78975|24834|54237|360991|310879|117016|290364|287711|79127|291885|29728|499801|360908|288741|26956|89827|287989|313022|116684|685579|287408|288057|…	http://amigo.geneontology.org/cgi-bin/amigo/term_details?term=GO:0005524
regulation of protein kinase activity	Gene Ontology	GO:0045859	70	491	0.00286789	0.123686	83571|24180|58919|25728|25288|316530|362506|65153|64558|24498|24553|299626|83785|29302|25266|362485|81683|116663|24649|683722|170851|64553|500616|114851|81809|114856|60427|313729|266709|25717|171115|85265|25718|116744|89807|25164|25145|63995|291005|685781|24703|29384|24323|117183|25387|54287|116596|306141|64033|25367|114494|24482|25515|246240|310552|29402|114906|361630|84583|103694877|54251|54250…	http://amigo.geneontology.org/cgi-bin/amigo/term_details?term=GO:0045859
angiogenesis	Gene Ontology	GO:0001525	48	309	0.00292049	0.124316	81651|360457|170897|100911597|498309|289754|316325|29316|58946|24232|114111|305156|25240|245920|29279|85421|54250|302642|65044|292406|24770|24772|29527|84050|24446|89807|56761|89805|25266|287989|25670|89808|117183|24323|64032|25690|310552|29302|360665|29452|83785|54251|64536|24816|497672|503052|25745|83476	http://amigo.geneontology.org/cgi-bin/amigo/term_details?term=GO:0001525
respiratory tube development	Gene Ontology	GO:0030323	32	183	0.00292922	0.124316	313860|287899|25266|25333|81812|64032|116676|170851|83508|288480|313729|140590|25049|116640|293103|81809|81751|25717|306141|29348|316325|54320|116548|24482|360606|360665|29452|83785|54250|84489|24165|171160	http://amigo.geneontology.org/cgi-bin/amigo/term_details?term=GO:0030323
innate immune response in mucosa	Gene Ontology	GO:0002227	9	26	0.00293054	0.124316	361247|684797|64647|100910200|100365043|100364835|306945|680403|680312	http://amigo.geneontology.org/cgi-bin/amigo/term_details?term=GO:0002227
programmed cell death	Gene Ontology	GO:0012501	166	1340	0.0029732	0.12544	65156|94199|81812|24498|24553|116663|24314|117279|84017|24165|362506|24962|56083|444984|89807|89803|81809|362511|362510|89808|85489|54287|29200|156117|25690|25515|360721|24383|50672|83785|25585|85421|25668|312781|24703|54702|24180|25728|25059|78975|54237|297176|361606|117520|25445|290364|29722|29441|114851|499801|60427|24770|171115|24772|29527|360426|140937|171562|81683|291005|170824|81517|306141…	http://amigo.geneontology.org/cgi-bin/amigo/term_details?term=GO:0012501
cytoskeleton	Gene Ontology	GO:0005856	160	1286	0.00300507	0.126099	309172|309175|117542|292263|64665|25467|308761|25027|305156|683722|303575|362186|300675|294804|315298|690209|85265|294074|315093|362606|260321|282635|191575|315686|65204|313838|100270683|290354|25515|24383|300218|299694|294286|25585|25587|362466|313582|24851|81633|25728|500545|24837|24189|54237|297176|117524|300242|305679|365468|361047|309918|25687|54133|360739|315121|60427|360908|24778|24708|171…	http://amigo.geneontology.org/cgi-bin/amigo/term_details?term=GO:0005856
chemoattractant activity	Gene Ontology	GO:0042056	8	21	0.00308534	0.128771	114111|360457|83785|103694877|54250|24446|29348|81683	http://amigo.geneontology.org/cgi-bin/amigo/term_details?term=GO:0042056
cell cycle arrest	Gene Ontology	GO:0007050	21	103	0.00316862	0.129921	29722|297822|83571|680280|81809|58919|114851|25164|29200|103694877|117183|81709|114856|499204|314856|24708|25587|170851|81683|497672|84017	http://amigo.geneontology.org/cgi-bin/amigo/term_details?term=GO:0007050
positive regulation of cell growth	Gene Ontology	GO:0030307	20	96	0.00316891	0.129921	497942|310552|24224|25728|170897|366017|680522|683722|29465|171047|83785|684352|140590|56819|64553|81809|24772|25668|24482|113976	http://amigo.geneontology.org/cgi-bin/amigo/term_details?term=GO:0030307
cell-type specific apoptotic process	Gene Ontology	GO:0097285	59	401	0.00318223	0.129921	54702|24180|25728|25406|64547|362506|299331|289754|24498|499204|83785|117520|81680|24314|24888|25309|298575|24165|252834|60427|81709|24708|25717|24770|29653|24772|25718|25491|444984|89807|25145|89803|155430|81809|81812|25676|117183|25387|24323|81517|24224|24482|24567|246240|360721|310552|24383|114592|499966|83514|81683|680451|64041|103694877|84489|100363502|103692716|84480|312781	http://amigo.geneontology.org/cgi-bin/amigo/term_details?term=GO:0097285
actomyosin	Gene Ontology	GO:0042641	14	56	0.00319085	0.129921	288057|100911597|314212|116504|296313|501203|305679|24851|313582|290354|29437|25745|317391|80846	http://amigo.geneontology.org/cgi-bin/amigo/term_details?term=GO:0042641
female pregnancy	Gene Ontology	GO:0007565	30	169	0.00319657	0.129921	84420|170897|65156|116548|25508|25445|245983|288051|25687|140590|24770|29527|360426|89805|89803|260321|81809|83580|116510|25717|81801|314322|297508|113976|360606|83785|25662|29302|24482|25668	http://amigo.geneontology.org/cgi-bin/amigo/term_details?term=GO:0007565
protein localization to chromosome	Gene Ontology	GO:0034502	10	32	0.00323222	0.130009	684771|306647|292907|680522|54237|303037|24708|29384|114592|25515	http://amigo.geneontology.org/cgi-bin/amigo/term_details?term=GO:0034502
antimicrobial humoral response	Gene Ontology	GO:0019730	10	32	0.00323222	0.130009	361247|684797|64647|100910200|171569|100365043|100364835|306945|680403|680312	http://amigo.geneontology.org/cgi-bin/amigo/term_details?term=GO:0019730
negative regulation of protein phosphorylation	Gene Ontology	GO:0001933	39	239	0.00327959	0.130561	85496|25728|290326|65153|294520|24498|24553|299626|25245|683722|54348|500616|114851|114856|313729|266709|25718|89807|25164|63995|291005|81751|85489|25387|306141|116663|25367|24484|25515|310552|361881|83571|84583|24686|114906|24708|29384|373545|312781	http://amigo.geneontology.org/cgi-bin/amigo/term_details?term=GO:0001933
kidney development	Gene Ontology	GO:0001822	39	239	0.00327959	0.130561	85497|501584|25266|64547|360665|25644|24180|116548|64043|365468|25240|116676|25406|81812|83508|65044|24590|298878|89807|56761|89805|25145|81809|308923|25473|25472|25690|24224|360606|192172|311642|83785|54250|29146|25585|25587|29302|81633|24609	http://amigo.geneontology.org/cgi-bin/amigo/term_details?term=GO:0001822
protein complex assembly	Gene Ontology	GO:0006461	122	948	0.00331678	0.131174	89816|361842|309175|292263|291874|81812|192252|315598|25690|102557184|102548682|315298|24398|690209|85265|312812|89807|361856|260321|54287|313838|100360950|295277|29209|307805|25508|300218|294288|294286|84023|83785|24851|25741|24703|296501|78975|24837|24834|24189|54237|688993|304648|64041|365468|500351|80846|310682|315121|296583|24778|64672|171341|303701|680097|25043|685579|314856|679983|246240|1…	http://amigo.geneontology.org/cgi-bin/amigo/term_details?term=GO:0006461
cell migration	Gene Ontology	GO:0016477	108	824	0.00332876	0.131174	170520|25266|362506|94199|25467|24553|305156|310074|245920|683722|288057|24165|83837|85265|312812|89807|89805|81809|89808|85489|315686|294673|54320|25692|50672|83825|84023|117264|83785|24851|25745|312781|497942|24180|25728|170897|25353|64043|117183|305679|117016|114111|305938|29722|690538|60427|24770|24772|29527|287989|81517|294809|114105|246240|29302|287830|297073|363062|24446|103692716|360457|1…	http://amigo.geneontology.org/cgi-bin/amigo/term_details?term=GO:0016477
negative regulation of cysteine-type endopeptidase activity involved in apoptotic process	Gene Ontology	GO:0043154	17	76	0.00335509	0.131452	24498|310552|117279|25406|29441|94199|83785|294520|24482|25387|64041|314856|24446|307428|25240|24888|81771	http://amigo.geneontology.org/cgi-bin/amigo/term_details?term=GO:0043154
anion homeostasis	Gene Ontology	GO:0055081	11	38	0.00336969	0.131452	361751|89803|24401|78975|291437|289754|85496|29653|24264|59294|25728	http://amigo.geneontology.org/cgi-bin/amigo/term_details?term=GO:0055081
regulation of growth	Gene Ontology	GO:0040008	63	436	0.00342278	0.132855	497942|85496|361745|25728|170897|25353|498630|25406|54237|25177|24239|24333|56819|83785|116663|303206|24232|683722|29722|64553|366017|29254|114851|81526|84017|140590|24962|83467|29653|24772|171112|24484|155696|64547|155430|81809|683470|364069|29441|54250|29200|298744|64032|25690|24224|24482|29158|113976|310552|83571|29465|684352|29576|64536|171047|84489|689415|25662|680522|171160|83476|25668|24567	http://amigo.geneontology.org/cgi-bin/amigo/term_details?term=GO:0040008
protein complex biogenesis	Gene Ontology	GO:0070271	122	950	0.00352398	0.136103	89816|361842|309175|292263|291874|81812|192252|315598|25690|102557184|102548682|315298|24398|690209|85265|312812|89807|361856|260321|54287|313838|100360950|295277|29209|307805|25508|300218|294288|294286|84023|83785|24851|25741|24703|296501|78975|24837|24834|24189|54237|688993|304648|64041|365468|500351|80846|310682|315121|296583|24778|64672|171341|303701|680097|25043|685579|314856|679983|246240|1…	http://amigo.geneontology.org/cgi-bin/amigo/term_details?term=GO:0070271
protein localization to chromatin	Gene Ontology	GO:0071168	6	12	0.0036221	0.138282	684771|292907|680522|24708|29384|25515	http://amigo.geneontology.org/cgi-bin/amigo/term_details?term=GO:0071168
DNA replication initiation	Gene Ontology	GO:0006270	6	12	0.0036221	0.138282	291885|312538|29728|360908|362485|288532	http://amigo.geneontology.org/cgi-bin/amigo/term_details?term=GO:0006270
circulatory system process	Gene Ontology	GO:0003013	53	354	0.00363386	0.138282	24180|25728|64553|89807|24837|58971|116548|24239|29316|83785|294235|25245|299331|114111|170851|81812|24165|140590|64672|171115|29527|362242|360426|361751|56820|155430|81809|89808|81801|305941|24323|25472|64032|25690|29209|171160|54348|29473|50672|84583|81683|29686|363521|29452|103694877|65030|24816|25587|81751|103692716|24851|81633|25668	http://amigo.geneontology.org/cgi-bin/amigo/term_details?term=GO:0003013
cell cycle G2/M phase transition	Gene Ontology	GO:0044839	14	57	0.00365402	0.138372	58919|114906|114851|29384|294790|25164|114494|360908|307511|64041|296732|25177|25491|25515	http://amigo.geneontology.org/cgi-bin/amigo/term_details?term=GO:0044839
growth factor activity	Gene Ontology	GO:0008083	23	119	0.00372377	0.139825	360457|25266|25644|24498|64022|114111|252834|81526|60427|25717|24924|66018|81809|116510|29200|81517|29348|64032|24482|83785|54250|84489|24446	http://amigo.geneontology.org/cgi-bin/amigo/term_details?term=GO:0008083
inflammatory response	Gene Ontology	GO:0006954	58	396	0.00372844	0.139825	64554|24180|25728|170897|25353|289753|25644|171551|24498|60665|24795|24232|294235|25245|245920|54348|294809|85421|65030|24165|25407|25361|297073|287537|59073|81651|295703|25406|24770|171115|29527|171112|29142|25670|25145|116472|140914|304019|89808|24943|63995|54320|60350|114105|290326|311374|29473|50672|287561|81683|84023|29316|103694877|56083|24464|24816|29254|306792	http://amigo.geneontology.org/cgi-bin/amigo/term_details?term=GO:0006954
negative regulation of cysteine-type endopeptidase activity	Gene Ontology	GO:2000117	17	77	0.00376178	0.140397	24498|310552|117279|25406|29441|94199|83785|294520|24482|25387|64041|314856|24446|307428|25240|24888|81771	http://amigo.geneontology.org/cgi-bin/amigo/term_details?term=GO:2000117
positive regulation of cell differentiation	Gene Ontology	GO:0045597	87	644	0.00381598	0.141739	117542|81813|81812|24498|24553|312566|29465|24165|83837|25717|117183|89803|81809|89808|85489|29200|311374|29686|361630|83785|24708|25587|25728|170897|361606|114111|27064|81683|500616|29441|60427|171115|24772|29527|25049|25670|314322|85421|296293|297073|29146|24446|29142|171160|296732|64022|406864|29657|25145|364069|363062|84574|25418|362491|308923|64032|24224|499966|360606|684352|54250|84050|8347…	http://amigo.geneontology.org/cgi-bin/amigo/term_details?term=GO:0045597
chemokine activity	Gene Ontology	GO:0008009	10	33	0.00388019	0.142505	245920|497942|287561|362506|89808|60665|171551|24770|24772|114105	http://amigo.geneontology.org/cgi-bin/amigo/term_details?term=GO:0008009
mitotic cytokinesis	Gene Ontology	GO:0000281	8	22	0.0038826	0.142505	294074|363219|315298|25676|315696|306575|84393|25515	http://amigo.geneontology.org/cgi-bin/amigo/term_details?term=GO:0000281
microtubule organizing center organization	Gene Ontology	GO:0031023	15	64	0.00390855	0.142505	300795|293844|499966|360739|360672|362081|117524|291540|680477|690209|25027|85252|497672|308023|25515	http://amigo.geneontology.org/cgi-bin/amigo/term_details?term=GO:0031023
MCM complex	Gene Ontology	GO:0042555	5	8	0.00392545	0.142505	312538|29728|288532|313108|291885	http://amigo.geneontology.org/cgi-bin/amigo/term_details?term=GO:0042555
regulation of mitotic cell cycle	Gene Ontology	GO:0007346	44	282	0.00393342	0.142505	58919|304477|170897|54237|297176|25177|117183|296732|363227|294235|360908|312937|314374|84017|360739|296583|114851|114856|81709|24888|24708|25718|24553|64022|315852|25164|683470|114494|316228|24323|314856|54320|24224|296883|24482|25515|292263|83571|114906|310352|64041|24649|84489|25587	http://amigo.geneontology.org/cgi-bin/amigo/term_details?term=GO:0007346
positive chemotaxis	Gene Ontology	GO:0050918	12	45	0.00394674	0.142505	89807|114111|360457|81683|83785|103694877|54250|24553|89805|24446|29348|24772	http://amigo.geneontology.org/cgi-bin/amigo/term_details?term=GO:0050918
regulation of anatomical structure morphogenesis	Gene Ontology	GO:0022603	88	654	0.00400099	0.143795	362973|309175|25266|65156|24498|24553|500430|303206|245920|294809|117542|29465|24165|83837|25717|312812|89805|81809|89808|85489|294673|313838|54320|83785|25745|312781|24180|25728|170897|25353|498309|24189|360991|114111|360635|315121|29441|360908|24770|24772|29527|64353|287989|29302|24446|360457|100911597|54319|29316|85421|298575|29254|292406|298878|84050|64512|363062|84574|117183|308923|116663|24…	http://amigo.geneontology.org/cgi-bin/amigo/term_details?term=GO:0022603
response to endogenous stimulus	Gene Ontology	GO:0009719	159	1289	0.00410429	0.146828	85497|85496|25266|65156|29598|81812|24498|25508|24553|298227|116663|24314|24312|25692|294809|24165|83837|24795|313729|81869|444984|89807|66018|294257|89803|362506|81809|266766|191575|81801|29200|81813|25690|29209|156117|25467|114845|117264|83785|24464|25662|171341|25668|312781|24180|25728|24184|25353|24834|24189|54237|311642|64043|64041|25445|27064|29441|114851|114856|64672|24770|171115|24772|295…	http://amigo.geneontology.org/cgi-bin/amigo/term_details?term=GO:0009719
regulation of chemotaxis	Gene Ontology	GO:0050920	22	113	0.00415967	0.148126	360457|362506|171551|24553|58946|114111|245920|24323|85421|140590|24770|24772|291796|89805|89808|116744|114105|287561|60665|83785|54250|297073	http://amigo.geneontology.org/cgi-bin/amigo/term_details?term=GO:0050920
extracellular space	Gene Ontology	GO:0005615	120	939	0.00432652	0.151871	85496|25266|362506|94199|362978|24498|25508|24553|315598|312566|245920|25692|24165|24795|29692|140590|89807|89805|89803|81809|89808|81801|312705|29201|60350|680403|83785|310552|100365043|25662|81633|497942|25728|406864|25353|24189|116548|64043|100364835|114111|290364|64365|81683|24464|60427|24778|313589|24770|24772|171112|315675|303701|361751|680312|25043|64507|171569|114105|302855|24446|64456|30…	http://amigo.geneontology.org/cgi-bin/amigo/term_details?term=GO:0005615
negative regulation of phosphorylation	Gene Ontology	GO:0042326	46	300	0.00433671	0.151871	85496|25728|89807|290326|65153|294520|114856|24498|24553|299626|25245|683722|54348|500616|114851|266709|313729|63995|171114|25718|58945|25049|25164|89803|291005|363222|81751|85489|25387|361881|306141|116663|25367|24484|24482|25515|310552|85265|83571|84583|24686|114906|24708|29384|373545|312781	http://amigo.geneontology.org/cgi-bin/amigo/term_details?term=GO:0042326
protein phosphorylation	Gene Ontology	GO:0006468	138	1101	0.00436401	0.151871	85496|25266|362506|65153|24498|24553|116663|116564|303206|683722|288057|84017|313729|266709|140590|690209|85265|89807|66018|314384|81809|362510|85489|54287|29200|301434|25515|50672|299694|361630|83825|83785|313589|24708|310879|312781|24703|24180|25728|25288|78975|54237|360991|117183|117016|114111|500616|114851|114856|60427|360908|171115|360426|25670|63995|291005|287989|363256|306141|85421|246240|…	http://amigo.geneontology.org/cgi-bin/amigo/term_details?term=GO:0006468
cell chemotaxis	Gene Ontology	GO:0060326	28	158	0.00436685	0.151871	497942|24180|360457|25353|362506|171551|60665|114111|245920|85421|25361|116744|24770|24772|84050|81809|89808|24323|114105|50672|287561|287830|24553|83785|54251|54250|297073|24446	http://amigo.geneontology.org/cgi-bin/amigo/term_details?term=GO:0060326
lung development	Gene Ontology	GO:0030324	31	181	0.00439449	0.151871	313860|287899|25266|25333|81812|64032|116676|170851|83508|288480|313729|140590|25049|116640|293103|81809|81751|25717|306141|29348|316325|54320|24482|360606|360665|29452|83785|54250|84489|24165|171160	http://amigo.geneontology.org/cgi-bin/amigo/term_details?term=GO:0030324
exocrine system development	Gene Ontology	GO:0035272	13	52	0.00440207	0.151871	24482|25266|81809|685072|289754|24498|24553|25717|24446|29348|295325|25718|56083	http://amigo.geneontology.org/cgi-bin/amigo/term_details?term=GO:0035272
mitotic sister chromatid segregation	Gene Ontology	GO:0000070	15	65	0.00442133	0.151871	171529|293502|306647|500545|294286|315508|297176|362186|303037|303575|24708|690209|362519|684771|25515	http://amigo.geneontology.org/cgi-bin/amigo/term_details?term=GO:0000070
response to progesterone	Gene Ontology	GO:0032570	12	46	0.00457962	0.156615	170897|81809|83578|103694877|314322|25717|83785|25445|24770|24232|81683|25668	http://amigo.geneontology.org/cgi-bin/amigo/term_details?term=GO:0032570
regulation of kinase activity	Gene Ontology	GO:0043549	73	528	0.00461347	0.157081	83571|24180|58919|25728|25288|316530|362506|65153|64558|24498|25467|24553|299626|83785|29302|25266|362485|81683|116663|24649|683722|170851|64553|500616|114851|81809|114856|60427|313729|266709|25717|24708|171115|85265|25718|116744|89807|25164|25145|63995|291005|685781|24703|29384|24323|312781|117183|25387|54287|116596|306141|64033|25367|114494|24482|25515|246240|310552|29402|114906|361630|84583|10…	http://amigo.geneontology.org/cgi-bin/amigo/term_details?term=GO:0043549
gland morphogenesis	Gene Ontology	GO:0022612	21	107	0.00464359	0.157416	24482|360635|116640|89803|25266|81809|303828|25406|58946|289754|24498|685072|24553|25717|24446|29348|361303|24224|25718|56083|312781	http://amigo.geneontology.org/cgi-bin/amigo/term_details?term=GO:0022612
cellular senescence	Gene Ontology	GO:0090398	11	40	0.00466977	0.157615	170851|84017|299694|117062|114851|500987|295631|85489|503052|25587|29657	http://amigo.geneontology.org/cgi-bin/amigo/term_details?term=GO:0090398
response to organic substance	Gene Ontology	GO:0010033	238	2024	0.004747	0.159528	362050|85497|84420|25472|65156|685072|29598|81812|25466|25508|24553|85496|298227|116663|116564|24314|24312|245920|81709|60350|294809|25266|24165|83837|24795|313729|81869|315617|312812|444984|60665|89807|66018|89805|314384|362506|81809|266766|89808|85489|54287|29200|156117|81813|171562|25690|29209|83571|29754|24498|24383|50672|25467|114845|84023|117264|83785|24464|85421|25662|170920|25027|171341|2…	http://amigo.geneontology.org/cgi-bin/amigo/term_details?term=GO:0010033
regulation of cell division	Gene Ontology	GO:0051302	32	190	0.00479486	0.160442	360457|25266|297176|64041|64022|303575|360739|315298|114856|81709|25717|24708|24924|66018|81809|117183|316228|24323|81517|114111|29348|100270683|292263|24482|25515|310552|114592|25718|24553|83785|54250|84489	http://amigo.geneontology.org/cgi-bin/amigo/term_details?term=GO:0051302
regulation of collagen biosynthetic process	Gene Ontology	GO:0032965	8	23	0.00482982	0.160918	170520|313729|24498|29316|25717|64032|24770|117183	http://amigo.geneontology.org/cgi-bin/amigo/term_details?term=GO:0032965
response to hormone	Gene Ontology	GO:0009725	110	854	0.0049126	0.162977	85496|25266|362506|29598|81812|24498|25508|24553|24314|24795|313729|444984|89807|89803|81809|266766|191575|81801|29200|25690|25692|25467|117264|83785|24464|25662|25668|312781|24180|25728|24184|25353|24834|24189|64043|64041|25445|29441|114851|114856|64672|24770|171115|24772|29527|171112|24479|56820|25043|314322|81517|24888|114105|685072|29302|297073|314856|103692716|29437|25333|58919|294257|299331…	http://amigo.geneontology.org/cgi-bin/amigo/term_details?term=GO:0009725
blood circulation	Gene Ontology	GO:0008015	52	352	0.00495916	0.163127	24180|25728|64553|89807|24837|58971|116548|24239|29316|83785|294235|25245|114111|170851|81812|24165|140590|64672|171115|29527|362242|360426|361751|299331|155430|81809|89808|81801|305941|24323|25472|64032|25690|29209|171160|54348|29473|50672|84583|81683|29686|363521|29452|103694877|65030|24816|25587|81751|103692716|24851|81633|25668	http://amigo.geneontology.org/cgi-bin/amigo/term_details?term=GO:0008015
regulation of protein serine/threonine kinase activity	Gene Ontology	GO:0071900	47	311	0.00503411	0.164894	58919|25728|25288|64558|24553|299626|83785|116663|25266|81683|24649|170851|64553|114851|114856|60427|266709|25717|171115|85265|316530|116744|25145|63995|291005|25164|117183|25387|24323|306141|64033|114494|24482|25515|310552|83571|114906|361630|84583|103694877|54251|54250|81651|24446|29384|373545|312781	http://amigo.geneontology.org/cgi-bin/amigo/term_details?term=GO:0071900
positive regulation of cell death	Gene Ontology	GO:0010942	69	496	0.00506128	0.165087	54702|27064|89816|25728|25406|64547|65156|685072|289754|24498|299626|365468|25445|287444|24314|360721|362491|298575|312937|297822|84017|24533|296583|114851|81809|288480|114856|307098|25717|24888|25585|171115|116676|29527|56083|444984|360426|58946|25145|89803|25309|291005|362510|117183|25387|54287|29200|29722|64316|64032|116663|24484|498545|246240|170824|310552|156117|83571|116744|296137|192154|29…	http://amigo.geneontology.org/cgi-bin/amigo/term_details?term=GO:0010942
cellular response to stress	Gene Ontology	GO:0033554	143	1152	0.0050917	0.165384	362506|94199|81813|24498|24553|500430|303206|24314|245920|288057|84017|313729|81869|85265|84490|444984|362288|89803|81809|117062|362510|81801|54287|360721|156117|299694|84023|29452|83785|24464|25587|24851|313108|54702|25728|170897|25353|54237|360991|56759|117520|27064|29722|296583|114851|63997|360908|24778|24772|29527|171341|360426|140937|171562|63995|291005|302553|25737|25043|170824|314322|31485…	http://amigo.geneontology.org/cgi-bin/amigo/term_details?term=GO:0033554
apoptotic process	Gene Ontology	GO:0006915	161	1317	0.00523297	0.169265	65156|94199|81812|24498|116663|24314|117279|84017|24165|362506|24962|56083|444984|89807|89803|81809|362511|362510|89808|85489|54287|29200|156117|25690|25515|360721|24383|50672|83785|25585|85421|25668|312781|24703|54702|24180|25728|25059|78975|54237|297176|361606|117520|25445|290364|29722|29441|114851|499801|60427|24770|171115|24772|29527|360426|140937|171562|81683|291005|170824|81517|306141|24888…	http://amigo.geneontology.org/cgi-bin/amigo/term_details?term=GO:0006915
pyrimidine-containing compound metabolic process	Gene Ontology	GO:0072527	12	47	0.00529101	0.170432	497778|288051|79127|65156|26956|24834|289801|25418|81708|362720|685579|191575	http://amigo.geneontology.org/cgi-bin/amigo/term_details?term=GO:0072527
defense response to Gram-positive bacterium	Gene Ontology	GO:0050830	14	60	0.00538075	0.171702	361247|25096|684797|64647|100910200|24498|362491|100365043|100364835|307428|306945|680403|680312|171164	http://amigo.geneontology.org/cgi-bin/amigo/term_details?term=GO:0050830
DNA metabolic process	Gene Ontology	GO:0006259	82	610	0.00539443	0.171702	300795|289758|292907|25266|681062|304573|24834|64646|54237|287146|116468|24553|497672|60427|100363502|499322|362485|294235|191575|316129|81709|293502|84017|361783|291885|29728|85489|114856|312641|307639|292058|499914|25717|25737|291137|360847|25718|84490|444984|362288|684771|362519|25309|500987|64022|117062|362412|292673|499505|140590|291927|117183|304528|29722|685579|307126|64032|59294|363227|29…	http://amigo.geneontology.org/cgi-bin/amigo/term_details?term=GO:0006259
adenyl ribonucleotide binding	Gene Ontology	GO:0032559	136	1091	0.00543006	0.171702	287146|85496|311795|29598|690743|24553|498695|116564|303206|64300|303575|362186|117596|690209|362288|362519|314384|260321|304549|362510|191575|54287|301434|499330|296474|25458|25515|299694|294286|83825|246268|24264|494199|85421|25745|25741|24703|24184|78975|24834|54237|360991|310879|117016|290364|287711|79127|291885|29728|499801|360908|288741|26956|89827|287989|313022|116684|685579|287408|288057|…	http://amigo.geneontology.org/cgi-bin/amigo/term_details?term=GO:0032559
chemokine receptor binding	Gene Ontology	GO:0042379	11	41	0.00545401	0.171702	245920|497942|287561|362506|89808|60665|171551|24770|24772|114105|25491	http://amigo.geneontology.org/cgi-bin/amigo/term_details?term=GO:0042379
vascular endothelial growth factor receptor signaling pathway	Gene Ontology	GO:0048010	10	35	0.00548139	0.171702	360457|85421|64558|83785|289754|54251|140590|24770|114111|287129	http://amigo.geneontology.org/cgi-bin/amigo/term_details?term=GO:0048010
regulation of cell differentiation	Gene Ontology	GO:0045595	143	1155	0.00550652	0.171702	85496|117542|65153|81813|81812|24498|24553|312566|116663|102557184|116564|303206|245920|294809|84017|29465|24165|83837|313729|25717|117183|54267|60665|89803|260321|81809|266766|89808|85489|54287|29200|100360950|295277|311374|50672|29686|361630|83785|25585|85421|25587|312781|24703|25728|170897|25353|308582|361606|680097|114111|500351|29722|500616|29441|690899|24373|24708|171115|24772|29527|25049|5…	http://amigo.geneontology.org/cgi-bin/amigo/term_details?term=GO:0045595
cellular response to hydroperoxide	Gene Ontology	GO:0071447	4	5	0.00550738	0.171702	499204|297822|117520|171341	http://amigo.geneontology.org/cgi-bin/amigo/term_details?term=GO:0071447
negative regulation of smooth muscle cell apoptotic process	Gene Ontology	GO:0034392	4	5	0.00550738	0.171702	24323|24180|24482|312781	http://amigo.geneontology.org/cgi-bin/amigo/term_details?term=GO:0034392
positive regulation of developmental process	Gene Ontology	GO:0051094	113	885	0.00558336	0.173375	25266|81813|81812|24498|24553|312566|84017|29465|24165|83837|25717|117183|89805|89803|81809|117062|89808|85489|29200|311374|29686|361630|83785|24708|85421|25587|312781|24180|25728|170897|498309|54237|361606|114111|27064|81683|500616|29441|24373|171115|24772|29527|25049|25164|287989|314322|60427|296293|29302|297073|29146|24446|29142|171160|58919|360457|29263|296732|64022|406864|298575|117542|29240…	http://amigo.geneontology.org/cgi-bin/amigo/term_details?term=GO:0051094
mitotic cell cycle arrest	Gene Ontology	GO:0071850	5	9	0.0056615	0.174891	83571|114856|499204|114851|117183	http://amigo.geneontology.org/cgi-bin/amigo/term_details?term=GO:0071850
regulation of multicellular organismal development	Gene Ontology	GO:2000026	151	1229	0.00567724	0.174891	25266|65153|81813|24498|24553|312566|116663|102557184|303206|245920|294809|84017|29465|24165|83837|313729|25717|54267|89805|89803|260321|81809|89808|85489|54287|29200|100360950|295277|311374|50672|29686|102551184|83785|24708|25587|312781|24180|64353|25728|170897|25353|498309|64512|54237|500430|680097|114111|500351|29722|500616|29441|24373|116510|24770|24772|29527|25049|56761|25164|314910|63995|81…	http://amigo.geneontology.org/cgi-bin/amigo/term_details?term=GO:2000026
response to estradiol	Gene Ontology	GO:0032355	28	162	0.00586661	0.179333	58919|292907|25266|25508|497672|83785|25690|25243|24232|24314|116676|81683|114856|29527|171112|84050|444984|56820|89803|81809|114494|64032|64033|114105|83571|103694877|25662|25668	http://amigo.geneontology.org/cgi-bin/amigo/term_details?term=GO:0032355
macromolecular complex assembly	Gene Ontology	GO:0065003	137	1103	0.00587168	0.179333	89816|361842|309175|292263|291874|680737|81812|192252|315598|25690|102557184|84017|315298|24398|690209|85265|312812|89807|361856|260321|684439|117062|54287|313838|100360950|295277|29209|307805|25508|300218|294288|294286|84023|83785|362466|24851|25741|24703|296501|25728|78975|24837|24834|24189|54237|688993|304648|64041|25448|365468|500351|80846|310682|315121|296583|24778|362688|64672|171341|303701…	http://amigo.geneontology.org/cgi-bin/amigo/term_details?term=GO:0065003
peptidyl-tyrosine modification	Gene Ontology	GO:0018212	40	257	0.00594301	0.179333	313860|24180|25266|25408|288617|24498|24553|83785|114111|362491|683722|81683|170851|25406|29402|60427|313729|362550|287989|25718|89807|66018|25145|685781|25670|362510|315686|301434|29348|24482|310552|500616|54287|29302|103694877|54251|81651|84489|24446|81751	http://amigo.geneontology.org/cgi-bin/amigo/term_details?term=GO:0018212
regulation of vascular endothelial growth factor production	Gene Ontology	GO:0010574	8	24	0.00594427	0.179333	311642|24498|29316|497672|24770|24232|171114|29527	http://amigo.geneontology.org/cgi-bin/amigo/term_details?term=GO:0010574
regulation of cell aging	Gene Ontology	GO:0090342	8	24	0.00594427	0.179333	84017|299694|117062|103694877|85489|503052|81683|29657	http://amigo.geneontology.org/cgi-bin/amigo/term_details?term=GO:0090342
heart process	Gene Ontology	GO:0003015	26	147	0.00597803	0.179333	64553|24837|299331|81812|29209|24165|64672|171115|362242|361751|56820|155430|81809|58971|305941|24323|64032|81801|84583|29686|363521|29452|81751|103692716|24851|171160	http://amigo.geneontology.org/cgi-bin/amigo/term_details?term=GO:0003015
positive regulation of growth	Gene Ontology	GO:0045927	29	170	0.00599412	0.179333	497942|25728|170897|54237|684352|56819|24232|683722|64553|366017|680522|84017|140590|29653|24772|155430|81809|364069|25690|24224|24482|113976|310552|29465|83785|54250|171047|171160|25668	http://amigo.geneontology.org/cgi-bin/amigo/term_details?term=GO:0045927
digestive system development	Gene Ontology	GO:0055123	24	132	0.00600626	0.179333	313860|25266|24834|81812|116676|24224|24165|114851|65044|25717|24708|25718|81809|287989|364069|308923|289754|116548|24482|310552|50672|297073|84489|25587	http://amigo.geneontology.org/cgi-bin/amigo/term_details?term=GO:0055123
positive regulation of smooth muscle cell proliferation	Gene Ontology	GO:0048661	14	61	0.00608376	0.180951	24498|56761|24323|29302|56083|89808|54250|54251|294790|83785|25587|24482|29527|297508	http://amigo.geneontology.org/cgi-bin/amigo/term_details?term=GO:0048661
carbohydrate derivative binding	Gene Ontology	GO:0097367	198	1665	0.0061771	0.181884	362050|287146|85496|361842|25472|65156|500996|94199|29598|29562|192252|24553|498695|116564|303206|64300|311795|245920|25458|288057|316531|117596|24165|81526|295588|690209|56083|362288|361856|362519|314384|260321|304549|362510|191575|315686|301434|499330|296474|60350|25515|140665|315762|299694|294286|83825|246268|24264|313589|494199|85421|360606|81633|25741|24703|25418|25728|24184|78975|24834|5423…	http://amigo.geneontology.org/cgi-bin/amigo/term_details?term=GO:0097367
nuclear membrane	Gene Ontology	GO:0031965	31	186	0.0061854	0.181884	406864|291874|25240|295692|303330|361422|24224|64553|360672|690538|25437|307805|25679|80878|502776|83576|64033|306182|24888|362965|291314|690073|298586|24383|50672|246246|287830|81751|362335|85252|171128	http://amigo.geneontology.org/cgi-bin/amigo/term_details?term=GO:0031965
response to reactive oxygen species	Gene Ontology	GO:0000302	31	186	0.0061854	0.181884	170897|362506|94199|54237|24498|24553|25445|25240|24314|117259|298575|24224|24533|24165|114856|307098|29158|294518|140914|24323|314856|116660|24888|259271|314322|81683|103694877|24464|24446|24851|84480	http://amigo.geneontology.org/cgi-bin/amigo/term_details?term=GO:0000302
actin filament-based movement	Gene Ontology	GO:0030048	11	42	0.00633844	0.18568	117057|64553|100911597|24837|58971|81801|25560|64672|24851|25745|29209	http://amigo.geneontology.org/cgi-bin/amigo/term_details?term=GO:0030048
single-organism carbohydrate catabolic process	Gene Ontology	GO:0044724	18	89	0.00642411	0.187054	24383|25059|78975|81683|24189|64035|103694877|24482|24333|498695|294673|60416|24642|373545|294235|24644|25741|25630	http://amigo.geneontology.org/cgi-bin/amigo/term_details?term=GO:0044724
regulation of transferase activity	Gene Ontology	GO:0051338	78	580	0.00643352	0.187054	83571|24180|58919|25728|25288|316530|362506|65153|64558|297176|114856|24498|25467|24553|299626|83785|29302|25266|362485|81683|116663|24649|683722|170851|64553|500616|114851|81809|266709|60427|313729|293019|25717|24708|171115|85265|25718|116744|89807|25164|25145|63995|291005|685781|24703|29384|24323|312781|117183|25387|54287|116596|306141|64033|25367|114494|24482|25515|246240|310552|311842|292263|…	http://amigo.geneontology.org/cgi-bin/amigo/term_details?term=GO:0051338
regulation of muscle contraction	Gene Ontology	GO:0006937	21	111	0.0066461	0.191434	29316|170851|64553|170897|84583|29686|24837|58971|81801|54251|24323|24816|64672|24165|64032|299331|171115|29209|29527|103692716|362242	http://amigo.geneontology.org/cgi-bin/amigo/term_details?term=GO:0006937
identical protein binding	Gene Ontology	GO:0042802	124	990	0.00665431	0.191434	362050|89816|363219|25266|65157|81812|308761|113906|316602|116564|24314|683722|25458|117542|315696|81869|444984|681913|81809|266766|191575|85489|29200|294673|307126|100270683|29209|24383|192172|83785|24464|315598|24708|24851|25745|171341|295928|25741|24703|25728|24834|64512|297176|64041|29592|310682|79127|296583|24778|29527|24479|25049|25737|314856|360503|24888|291314|246240|293860|29302|24686|26…	http://amigo.geneontology.org/cgi-bin/amigo/term_details?term=GO:0042802
regulation of blood circulation	Gene Ontology	GO:1903522	32	195	0.0066696	0.191434	24180|64553|24837|299331|81812|24239|29316|29209|170851|24165|140590|64672|171115|29527|362242|360426|155430|81809|89808|58971|24323|64032|25690|81801|84583|29686|29452|24816|103692716|24851|171160|25668	http://amigo.geneontology.org/cgi-bin/amigo/term_details?term=GO:1903522
tube development	Gene Ontology	GO:0035295	72	529	0.00670711	0.191434	313860|24180|287899|25266|64547|303828|24834|64512|116548|308582|316325|24553|25690|25145|25240|294809|116676|29344|170851|25406|54250|81812|24165|114851|288480|289437|313729|65044|140590|298878|24708|24772|56083|25049|58946|116640|360635|293103|81809|287989|364069|683470|25717|85489|363286|24323|308923|306141|29348|64032|54320|24224|25333|171160|24482|310552|50672|361630|685072|360606|360665|294…	http://amigo.geneontology.org/cgi-bin/amigo/term_details?term=GO:0035295
adenyl nucleotide binding	Gene Ontology	GO:0030554	136	1099	0.00670748	0.191434	287146|85496|311795|29598|690743|24553|498695|116564|303206|64300|303575|362186|117596|690209|362288|362519|314384|260321|304549|362510|191575|54287|301434|499330|296474|25458|25515|299694|294286|83825|246268|24264|494199|85421|25745|25741|24703|24184|78975|24834|54237|360991|310879|117016|290364|287711|79127|291885|29728|499801|360908|288741|26956|89827|287989|313022|116684|685579|287408|288057|…	http://amigo.geneontology.org/cgi-bin/amigo/term_details?term=GO:0030554
regulation of phosphorylation	Gene Ontology	GO:0042325	123	982	0.00684561	0.193951	85496|25266|362506|65153|24498|25467|24553|116663|500430|683722|289437|313729|266709|140590|85265|89807|66018|314384|81809|363222|85489|54287|29200|25515|50672|361630|83785|313589|24708|312781|24703|24180|25728|25288|360426|360991|114111|500616|114851|114856|60427|171115|171114|303701|25049|25670|63995|291005|306141|85421|246240|114906|29302|24686|297073|24446|29384|373545|288532|81758|58919|2540…	http://amigo.geneontology.org/cgi-bin/amigo/term_details?term=GO:0042325
response to UV	Gene Ontology	GO:0009411	19	97	0.00697158	0.196801	300795|58919|297822|292907|170920|362412|64646|316235|81709|499204|314856|24590|292673|114592|25240|24224|29527|114851|290326	http://amigo.geneontology.org/cgi-bin/amigo/term_details?term=GO:0009411
positive regulation of protein import into nucleus	Gene Ontology	GO:0042307	15	69	0.00704609	0.19772	310552|170897|293860|362506|83837|54237|299331|289754|24498|25717|64553|103692716|306182|29527|24482	http://amigo.geneontology.org/cgi-bin/amigo/term_details?term=GO:0042307
cytoskeletal part	Gene Ontology	GO:0044430	119	947	0.00705616	0.19772	292263|64665|25467|308761|25027|683722|303575|362186|300675|315298|690209|85265|294074|315093|362606|260321|282635|191575|100270683|290354|25515|300218|294286|24708|25587|362466|313582|24851|25745|25728|500545|24837|54237|297176|117524|300242|305679|365468|361047|309918|25687|80846|360739|24778|171114|360426|25737|287408|288057|24888|25437|363286|296313|293860|287830|300078|100361133|81751|29437|…	http://amigo.geneontology.org/cgi-bin/amigo/term_details?term=GO:0044430
cellular response to radiation	Gene Ontology	GO:0071478	18	90	0.00708053	0.19772	310552|297822|292907|500987|114851|64646|689055|307098|499204|314856|24590|114592|25240|24888|29527|499870|290326|84017	http://amigo.geneontology.org/cgi-bin/amigo/term_details?term=GO:0071478
positive regulation of protein localization to nucleus	Gene Ontology	GO:1900182	16	76	0.00713307	0.198473	310552|170897|293860|362506|83837|54237|299331|289754|24498|688785|25717|64553|103692716|306182|29527|24482	http://amigo.geneontology.org/cgi-bin/amigo/term_details?term=GO:1900182
vascular endothelial growth factor production	Gene Ontology	GO:0010573	8	25	0.00724362	0.200829	311642|24498|29316|497672|24770|24232|171114|29527	http://amigo.geneontology.org/cgi-bin/amigo/term_details?term=GO:0010573
kinase inhibitor activity	Gene Ontology	GO:0019210	11	43	0.00733139	0.201821	683722|83571|500616|114906|114851|25164|65153|266709|29384|373545|312781	http://amigo.geneontology.org/cgi-bin/amigo/term_details?term=GO:0019210
cellular response to UV	Gene Ontology	GO:0034644	11	43	0.00733139	0.201821	297822|292907|114851|64646|499204|314856|24590|114592|25240|29527|290326	http://amigo.geneontology.org/cgi-bin/amigo/term_details?term=GO:0034644
G2/M transition of mitotic cell cycle	Gene Ontology	GO:0000086	13	56	0.00742246	0.202889	58919|114906|114851|25164|294790|114494|360908|307511|64041|296732|25177|25491|25515	http://amigo.geneontology.org/cgi-bin/amigo/term_details?term=GO:0000086
leukocyte migration	Gene Ontology	GO:0050900	30	181	0.00745858	0.203161	497942|360457|25353|362506|84023|171551|64043|60665|114111|245920|24165|25361|24770|24772|312812|297433|25145|81809|89808|24323|114105|246240|29473|50672|287561|29302|287830|83785|54251|297073	http://amigo.geneontology.org/cgi-bin/amigo/term_details?term=GO:0050900
regulation of blood vessel endothelial cell migration	Gene Ontology	GO:0043535	10	37	0.00755671	0.203283	89807|89805|25728|83785|117183|54250|503052|114111|29527|85421	http://amigo.geneontology.org/cgi-bin/amigo/term_details?term=GO:0043535
organ or tissue specific immune response	Gene Ontology	GO:0002251	10	37	0.00755671	0.203283	361247|684797|64647|100910200|24498|100365043|100364835|306945|680403|680312	http://amigo.geneontology.org/cgi-bin/amigo/term_details?term=GO:0002251
cytoskeleton-dependent cytokinesis	Gene Ontology	GO:0061640	9	31	0.0075678	0.203283	294074|363219|315298|25676|315696|306575|84393|114592|25515	http://amigo.geneontology.org/cgi-bin/amigo/term_details?term=GO:0061640
positive regulation of heart contraction	Gene Ontology	GO:0045823	9	31	0.0075678	0.203283	155430|84583|24165|81809|299331|24323|64032|24851|103692716	http://amigo.geneontology.org/cgi-bin/amigo/term_details?term=GO:0045823
chemotaxis	Gene Ontology	GO:0006935	49	336	0.00764583	0.204671	497942|24180|360457|25266|89807|362506|29348|171551|60665|58946|83785|24232|114111|291796|245920|29722|85421|25361|25353|116744|140590|24770|24772|84050|360426|89805|81809|287989|683470|89808|24323|360635|25473|83467|114105|50672|287561|81683|29302|287830|24553|103694877|54251|54250|297073|24446|83476|79559|29686	http://amigo.geneontology.org/cgi-bin/amigo/term_details?term=GO:0006935
chondrocyte proliferation	Gene Ontology	GO:0035988	5	10	0.00787534	0.208697	64032|685781|140590|84017|81801	http://amigo.geneontology.org/cgi-bin/amigo/term_details?term=GO:0035988
histone-serine phosphorylation	Gene Ontology	GO:0035404	5	10	0.00787534	0.208697	114592|84017|362779|314384|78975	http://amigo.geneontology.org/cgi-bin/amigo/term_details?term=GO:0035404
positive regulation of nucleocytoplasmic transport	Gene Ontology	GO:0046824	17	84	0.00788674	0.208697	310552|314856|170897|293860|362506|83837|54237|299331|289754|24498|25717|64553|103692716|306182|29527|24482|25437	http://amigo.geneontology.org/cgi-bin/amigo/term_details?term=GO:0046824
cytoskeleton organization	Gene Ontology	GO:0007010	94	727	0.00791805	0.208697	362973|309175|25266|25508|308761|683722|303575|362186|117542|315298|295661|690209|312812|260321|65204|313838|293844|29209|25515|24383|294286|84023|24708|362466|313582|85252|25745|24703|24837|64041|117016|361047|25687|360739|315121|24770|25043|316228|114108|306141|24851|288057|303037|114592|293860|192154|361295|29437|84509|100911597|54319|362393|294520|304822|314212|287537|363062|25418|25387|29154…	http://amigo.geneontology.org/cgi-bin/amigo/term_details?term=GO:0007010
mammary gland development	Gene Ontology	GO:0030879	23	128	0.00793063	0.208697	58919|25059|65156|289754|25508|24553|288051|360635|303828|25717|25718|64547|58946|89803|63997|191575|24482|25467|83785|54250|81718|25587|312781	http://amigo.geneontology.org/cgi-bin/amigo/term_details?term=GO:0030879
nucleoside metabolic process	Gene Ontology	GO:0009116	30	182	0.00796365	0.208807	85496|24184|65156|24834|24189|289801|288051|287711|79127|24165|246233|29562|298227|81709|117596|81640|444984|25309|26956|191575|305149|246771|29223|29754|683630|363521|26759|171047|100363502|25630	http://amigo.geneontology.org/cgi-bin/amigo/term_details?term=GO:0009116
response to caffeine	Gene Ontology	GO:0031000	7	20	0.00800874	0.208807	24224|25467|65156|78975|24498|81869|29209	http://amigo.geneontology.org/cgi-bin/amigo/term_details?term=GO:0031000
taxis	Gene Ontology	GO:0042330	49	337	0.0080155	0.208807	497942|24180|360457|25266|89807|362506|29348|171551|60665|58946|83785|24232|114111|291796|245920|29722|85421|25361|25353|116744|140590|24770|24772|84050|360426|89805|81809|287989|683470|89808|24323|360635|25473|83467|114105|50672|287561|81683|29302|287830|24553|103694877|54251|54250|297073|24446|83476|79559|29686	http://amigo.geneontology.org/cgi-bin/amigo/term_details?term=GO:0042330
tissue development	Gene Ontology	GO:0009888	168	1400	0.00811017	0.210107	85497|85496|25266|363216|29598|81812|24498|24553|312566|314259|305156|288057|84017|24165|83837|289437|313729|140590|315617|85265|56083|54267|89803|81809|282635|266766|501110|191575|85489|246771|29200|81813|25690|312897|50672|361630|311642|83785|25585|25587|24851|81633|295928|312781|24180|501584|25353|24837|63852|54237|308582|25274|305679|114111|27064|360635|29441|114851|114856|24373|64672|24708|2…	http://amigo.geneontology.org/cgi-bin/amigo/term_details?term=GO:0009888
positive regulation of protein kinase activity	Gene Ontology	GO:0045860	45	304	0.00815728	0.210195	24180|58919|25288|362506|64558|24553|299626|83785|29302|25266|81683|24649|170851|64553|29402|114851|81809|60427|25717|171115|85265|116744|89807|25145|291005|685781|117183|25387|54287|116596|306141|64033|24482|246240|24323|361630|103694877|54251|54250|81651|24446|313022|373545|83476|24703	http://amigo.geneontology.org/cgi-bin/amigo/term_details?term=GO:0045860
regulation of molecular function	Gene Ontology	GO:0065009	204	1735	0.00828541	0.210195	89816|363219|25266|362506|94199|65153|81812|24498|25467|24553|116663|316602|24314|683722|117279|84017|83837|315298|24795|313729|81869|266709|690209|85265|89807|367039|314384|81809|25297|266766|191575|85489|54287|156117|298744|29209|25515|360721|311842|683630|299694|29686|361630|84583|83785|24464|305987|25585|25587|362466|24851|312781|24703|54702|24180|25728|25288|24837|64512|58971|297176|117183|5…	http://amigo.geneontology.org/cgi-bin/amigo/term_details?term=GO:0065009
peptidyl-tyrosine phosphorylation	Gene Ontology	GO:0018108	39	255	0.0083378	0.210195	313860|24180|25266|25408|24498|24553|83785|114111|362491|683722|81683|170851|25406|29402|60427|313729|362550|287989|25718|89807|66018|25145|685781|25670|362510|315686|301434|29348|24482|310552|500616|54287|29302|103694877|54251|81651|84489|24446|81751	http://amigo.geneontology.org/cgi-bin/amigo/term_details?term=GO:0018108
cellular macromolecular complex assembly	Gene Ontology	GO:0034622	76	570	0.00841516	0.210195	307351|296501|361842|309175|102557184|89807|292263|365468|291874|680737|81812|304648|684352|684762|25448|684841|25690|316602|291152|500351|103692716|362335|100912489|300218|155430|315121|680522|315298|684439|362688|29428|500929|362466|690126|312812|315093|291145|361856|680097|260321|364723|282635|310678|102551184|25043|25676|299331|54287|84393|313838|360503|100909441|295277|29209|102548682|679983…	http://amigo.geneontology.org/cgi-bin/amigo/term_details?term=GO:0034622
reproductive structure development	Gene Ontology	GO:0048608	55	389	0.00852445	0.210195	58919|25406|64547|25644|29348|64558|117524|25448|60427|25690|25445|245983|29344|170851|155430|24165|171341|24373|81709|140590|24888|292673|298878|83467|29527|24479|29585|89807|24553|116640|89803|260321|685579|81801|25387|29200|29263|316325|64033|24224|25361|24482|84017|310552|83571|685072|25718|29452|83785|50692|305471|83724|83476|84481|312781	http://amigo.geneontology.org/cgi-bin/amigo/term_details?term=GO:0048608
DNA unwinding involved in DNA replication	Gene Ontology	GO:0006268	4	6	0.00853527	0.210195	312538|29728|288532|499870	http://amigo.geneontology.org/cgi-bin/amigo/term_details?term=GO:0006268
negative regulation of mature B cell apoptotic process	Gene Ontology	GO:0002906	4	6	0.00853527	0.210195	24165|81683|25406|103694877	http://amigo.geneontology.org/cgi-bin/amigo/term_details?term=GO:0002906
spindle midzone assembly	Gene Ontology	GO:0051255	4	6	0.00853527	0.210195	365468|114592|84393|315298	http://amigo.geneontology.org/cgi-bin/amigo/term_details?term=GO:0051255
positive regulation of arachidonic acid secretion	Gene Ontology	GO:0090238	4	6	0.00853527	0.210195	360426|81683|295631|103694877	http://amigo.geneontology.org/cgi-bin/amigo/term_details?term=GO:0090238
negative regulation of collagen biosynthetic process	Gene Ontology	GO:0032966	4	6	0.00853527	0.210195	24498|29316|170520|313729	http://amigo.geneontology.org/cgi-bin/amigo/term_details?term=GO:0032966
regulation of mature B cell apoptotic process	Gene Ontology	GO:0002905	4	6	0.00853527	0.210195	24165|81683|25406|103694877	http://amigo.geneontology.org/cgi-bin/amigo/term_details?term=GO:0002905
mature B cell apoptotic process	Gene Ontology	GO:0002901	4	6	0.00853527	0.210195	24165|81683|25406|103694877	http://amigo.geneontology.org/cgi-bin/amigo/term_details?term=GO:0002901
myeloid leukocyte migration	Gene Ontology	GO:0097529	18	92	0.00855596	0.210195	114111|50672|25353|362506|84023|81809|287561|287830|83785|89808|54251|24323|297073|171551|24770|24772|114105|360457	http://amigo.geneontology.org/cgi-bin/amigo/term_details?term=GO:0097529
regulation of response to external stimulus	Gene Ontology	GO:0032101	62	449	0.00857868	0.210195	64554|360457|25728|25266|25353|289753|290326|171551|24498|60665|58946|83785|24232|294235|294706|63995|245920|114111|170851|85421|298575|24165|25407|287537|362506|295703|140590|24770|171115|24772|29527|171112|303701|291796|29316|89805|25145|116472|25670|304019|89808|294809|363286|24323|54320|54348|114105|311374|29473|50672|287561|81683|680451|116744|84023|24553|103694877|56083|54250|297073|29254|1…	http://amigo.geneontology.org/cgi-bin/amigo/term_details?term=GO:0032101
histone phosphorylation	Gene Ontology	GO:0016572	8	26	0.0087458	0.210195	362779|314384|78975|54237|85489|29384|114592|84017	http://amigo.geneontology.org/cgi-bin/amigo/term_details?term=GO:0016572
positive regulation of peptidyl-serine phosphorylation	Gene Ontology	GO:0033138	15	71	0.0087606	0.210195	89807|310552|81683|85421|25406|298575|83785|103694877|25387|362491|24553|306141|24224|24498|24703	http://amigo.geneontology.org/cgi-bin/amigo/term_details?term=GO:0033138
pyruvate metabolic process	Gene Ontology	GO:0006090	15	71	0.0087606	0.210195	24383|25059|78975|81683|24189|103694877|24482|24333|60416|24642|373545|294235|24644|25741|25630	http://amigo.geneontology.org/cgi-bin/amigo/term_details?term=GO:0006090
sister chromatid segregation	Gene Ontology	GO:0000819	15	71	0.0087606	0.210195	171529|293502|306647|500545|294286|315508|297176|362186|303037|303575|24708|690209|362519|684771|25515	http://amigo.geneontology.org/cgi-bin/amigo/term_details?term=GO:0000819
positive regulation of leukocyte migration	Gene Ontology	GO:0002687	16	78	0.00877068	0.210195	245920|29473|114111|360457|287561|362506|29302|60665|89808|83785|24323|297073|171551|24770|24772|114105	http://amigo.geneontology.org/cgi-bin/amigo/term_details?term=GO:0002687
smooth muscle contraction	Gene Ontology	GO:0006939	16	78	0.00877068	0.210195	29316|360426|24323|288057|50672|170897|84583|24165|311642|54251|24239|24816|170851|81633|29527|25245	http://amigo.geneontology.org/cgi-bin/amigo/term_details?term=GO:0006939
mitotic cell cycle checkpoint	Gene Ontology	GO:0007093	16	78	0.00877068	0.210195	84017|24888|314374|304477|58919|54237|114851|25164|315852|114856|297176|363227|81709|314856|294235|25515	http://amigo.geneontology.org/cgi-bin/amigo/term_details?term=GO:0007093
positive regulation of mitotic nuclear division	Gene Ontology	GO:0045840	10	38	0.00879835	0.210195	360739|24553|117183|24323|64041|24708|64022|25718|24482|25515	http://amigo.geneontology.org/cgi-bin/amigo/term_details?term=GO:0045840
establishment of chromosome localization	Gene Ontology	GO:0051303	10	38	0.00879835	0.210195	293502|362186|500545|294286|171529|303037|64041|684771|24708|306647	http://amigo.geneontology.org/cgi-bin/amigo/term_details?term=GO:0051303
axon regeneration	Gene Ontology	GO:0031103	10	38	0.00879835	0.210195	114122|81683|116640|25728|25353|103694877|25473|170851|24224|338475	http://amigo.geneontology.org/cgi-bin/amigo/term_details?term=GO:0031103
renal system development	Gene Ontology	GO:0072001	39	256	0.00879987	0.210195	85497|501584|25266|64547|360665|25644|24180|116548|64043|365468|25240|116676|25406|81812|83508|65044|24590|298878|89807|56761|89805|25145|81809|308923|25473|25472|25690|24224|360606|192172|311642|83785|54250|29146|25585|25587|29302|81633|24609	http://amigo.geneontology.org/cgi-bin/amigo/term_details?term=GO:0072001
liver development	Gene Ontology	GO:0001889	22	122	0.00894337	0.21234	58919|24184|289753|24834|289754|24553|64033|116676|497778|81812|24165|25630|26956|364069|25164|24309|25690|361303|29223|192172|24464|24446	http://amigo.geneontology.org/cgi-bin/amigo/term_details?term=GO:0001889
metaphase plate congression	Gene Ontology	GO:0051310	9	32	0.00894438	0.21234	684771|362186|500545|294286|171529|303037|293502|24708|306647	http://amigo.geneontology.org/cgi-bin/amigo/term_details?term=GO:0051310
heart contraction	Gene Ontology	GO:0060047	25	145	0.00906967	0.214658	64553|24837|299331|81812|29209|24165|64672|171115|362242|361751|155430|81809|58971|305941|24323|64032|81801|84583|29686|363521|29452|81751|103692716|24851|171160	http://amigo.geneontology.org/cgi-bin/amigo/term_details?term=GO:0060047
regulation of cytoplasmic transport	Gene Ontology	GO:1903649	40	265	0.00917978	0.216604	313860|361842|170897|362506|54237|299331|289754|24498|294235|245920|312937|170851|64553|298575|24224|24482|81869|266709|25717|64672|114851|29527|89807|81809|683470|314856|306182|29209|362965|25437|85421|310552|293860|114906|29302|81812|103692716|85252|25745|83837	http://amigo.geneontology.org/cgi-bin/amigo/term_details?term=GO:1903649
cellular response to organic substance	Gene Ontology	GO:0071310	160	1332	0.00924478	0.217476	362050|85497|84420|25266|685072|29598|81812|25466|25467|24553|85496|116663|116564|245920|60350|294809|83837|24795|313729|81869|315617|444984|60665|89807|66018|89805|314384|81809|89808|85489|54287|29200|156117|81813|25690|29209|24498|24383|50672|361630|117264|83785|25662|114845|25027|312781|24703|497942|24180|25728|25288|78975|64512|360991|311642|308582|64041|171562|114111|294706|287129|500616|294…	http://amigo.geneontology.org/cgi-bin/amigo/term_details?term=GO:0071310
reproductive system development	Gene Ontology	GO:0061458	55	391	0.0092898	0.21757	58919|25406|64547|25644|29348|64558|117524|25448|60427|25690|25445|245983|29344|170851|155430|24165|171341|24373|81709|140590|24888|292673|298878|83467|29527|24479|29585|89807|24553|116640|89803|260321|685579|81801|25387|29200|29263|316325|64033|24224|25361|24482|84017|310552|83571|685072|25718|29452|83785|50692|305471|83724|83476|84481|312781	http://amigo.geneontology.org/cgi-bin/amigo/term_details?term=GO:0061458
negative regulation of cell cycle process	Gene Ontology	GO:0010948	21	115	0.00930481	0.21757	292263|58919|114592|81683|310352|296583|114851|25164|114856|103694877|117183|81709|117524|314856|84489|297176|29384|25177|24708|24224|25515	http://amigo.geneontology.org/cgi-bin/amigo/term_details?term=GO:0010948
peptide metabolic process	Gene Ontology	GO:0006518	18	93	0.00938102	0.218499	266758|681913|89816|25728|25508|311984|362368|501110|171341|116548|81869|24590|24962|81751|295458|25458|24424|24479	http://amigo.geneontology.org/cgi-bin/amigo/term_details?term=GO:0006518
negative regulation of protein kinase activity	Gene Ontology	GO:0006469	27	161	0.00940083	0.218499	25728|65153|24498|299626|683722|500616|114851|114856|313729|266709|25718|63995|291005|25164|306141|116663|25367|25515|310552|83571|84583|114906|24708|29384|373545|312781|81751	http://amigo.geneontology.org/cgi-bin/amigo/term_details?term=GO:0006469
blood vessel endothelial cell migration	Gene Ontology	GO:0043534	13	58	0.00944853	0.218899	89807|89805|25728|100911597|83785|117183|54250|58946|503052|25745|114111|29527|85421	http://amigo.geneontology.org/cgi-bin/amigo/term_details?term=GO:0043534
regulation of protein modification process	Gene Ontology	GO:0031399	120	967	0.00951266	0.21913	85497|85496|25266|362506|65153|24498|24553|116663|683722|289437|313729|266709|140590|85265|89807|66018|314384|81809|85489|54287|29200|25515|311842|50672|361630|83785|305984|313589|24708|312781|24703|24180|25728|25288|297176|114111|500616|680522|114851|114856|60427|293019|171115|360426|25670|63995|291005|306141|85421|246240|114906|29302|24686|297073|24446|29384|373545|58919|25406|29263|294520|8168…	http://amigo.geneontology.org/cgi-bin/amigo/term_details?term=GO:0031399
regulation of leukocyte chemotaxis	Gene Ontology	GO:0002688	14	65	0.00966191	0.221604	245920|114111|360457|287561|362506|60665|89808|83785|24323|297073|171551|24770|24772|114105	http://amigo.geneontology.org/cgi-bin/amigo/term_details?term=GO:0002688
positive regulation of osteoblast differentiation	Gene Ontology	GO:0045669	11	45	0.00967716	0.221604	310552|85421|406864|29146|685781|25644|54250|140590|29263|83476|24482	http://amigo.geneontology.org/cgi-bin/amigo/term_details?term=GO:0045669
cardiac muscle contraction	Gene Ontology	GO:0060048	15	72	0.00973365	0.222242	299331|64553|84583|29686|24837|363521|58971|81801|103692716|64672|81751|64032|24851|171115|29209	http://amigo.geneontology.org/cgi-bin/amigo/term_details?term=GO:0060048
B cell apoptotic process	Gene Ontology	GO:0001783	7	21	0.0098712	0.222762	64547|25145|25406|24165|103694877|114592|81683	http://amigo.geneontology.org/cgi-bin/amigo/term_details?term=GO:0001783
protein serine/threonine kinase inhibitor activity	Gene Ontology	GO:0030291	7	21	0.0098712	0.222762	83571|114906|114851|25164|266709|29384|373545	http://amigo.geneontology.org/cgi-bin/amigo/term_details?term=GO:0030291
glomerulus vasculature development	Gene Ontology	GO:0072012	7	21	0.0098712	0.222762	89807|56761|89805|29302|298878|81633|25240	http://amigo.geneontology.org/cgi-bin/amigo/term_details?term=GO:0072012
biomineral tissue development	Gene Ontology	GO:0031214	19	101	0.00997692	0.223789	313860|100912012|25333|85496|25353|685781|25644|363216|140590|81813|85489|25717|84489|24924|29263|298878|114506|29527|24482	http://amigo.geneontology.org/cgi-bin/amigo/term_details?term=GO:0031214
regulation of leukocyte migration	Gene Ontology	GO:0002685	19	101	0.00997692	0.223789	245920|246240|29473|114111|360457|287561|362506|24165|84023|60665|89808|83785|24323|297073|171551|29302|24770|24772|114105	http://amigo.geneontology.org/cgi-bin/amigo/term_details?term=GO:0002685
kinase activity	Gene Ontology	GO:0016301	81	619	0.0100032	0.223789	313860|58919|79127|499330|24184|78975|24834|315852|360991|29562|684352|498695|117016|116564|303206|24644|362491|24649|54348|288057|25059|29223|294790|298575|114851|690743|170897|360908|362550|266709|140590|690209|685781|25718|290326|25630|84017|26956|362779|314384|54287|81809|54237|363256|58840|362510|191575|313974|315686|116596|301434|60416|29263|287711|287989|170851|170920|310879|25515|246240|1…	http://amigo.geneontology.org/cgi-bin/amigo/term_details?term=GO:0016301
nephron development	Gene Ontology	GO:0072006	21	116	0.0100884	0.225047	89807|85497|89805|25145|25473|25406|29146|360606|29302|311642|83785|54250|308923|56761|24180|83508|298878|25690|81633|24224|25240	http://amigo.geneontology.org/cgi-bin/amigo/term_details?term=GO:0072006
negative regulation of molecular function	Gene Ontology	GO:0044092	94	735	0.0101451	0.225662	89816|363219|94199|65153|81812|24498|24314|683722|117279|84017|24795|313729|81869|266709|690209|85265|89803|81809|85489|298744|29209|25515|83785|24464|24708|25587|362466|312781|25728|24837|297176|64041|500616|29441|114851|114856|64672|25585|171112|63995|291005|314856|306141|24888|114592|59073|293860|114906|24686|24446|29384|373545|360853|81751|295631|294520|291796|295703|302946|116510|25387|30637…	http://amigo.geneontology.org/cgi-bin/amigo/term_details?term=GO:0044092
chromosome localization	Gene Ontology	GO:0050000	10	39	0.0101903	0.226021	293502|362186|500545|294286|171529|303037|64041|684771|24708|306647	http://amigo.geneontology.org/cgi-bin/amigo/term_details?term=GO:0050000
organonitrogen compound metabolic process	Gene Ontology	GO:1901564	125	1016	0.010431	0.228075	84420|29592|65156|94199|25508|89816|56819|116564|64300|24312|245920|288051|81708|24165|24398|81869|24962|81640|444984|89807|681913|81809|304549|501110|191575|305149|246771|294673|499330|100270683|25458|311374|29754|683630|192172|29452|83785|171341|266758|54702|24180|25728|24184|24834|24189|116548|361751|25202|64365|287711|79127|171115|360904|24479|360426|25670|171562|685579|29223|363521|26759|296…	http://amigo.geneontology.org/cgi-bin/amigo/term_details?term=GO:1901564
hepaticobiliary system development	Gene Ontology	GO:0061008	22	124	0.0104574	0.228075	58919|24184|289753|24834|289754|24553|64033|116676|497778|81812|24165|25630|26956|364069|25164|24309|25690|361303|29223|192172|24464|24446	http://amigo.geneontology.org/cgi-bin/amigo/term_details?term=GO:0061008
regulation of collagen metabolic process	Gene Ontology	GO:0010712	8	27	0.0104688	0.228075	170520|313729|24498|29316|25717|64032|24770|117183	http://amigo.geneontology.org/cgi-bin/amigo/term_details?term=GO:0010712
positive regulation of kinase activity	Gene Ontology	GO:0033674	47	326	0.0105007	0.228075	24180|58919|25288|362506|64558|25467|24553|299626|83785|29302|25266|81683|24649|170851|64553|29402|114851|81809|60427|25717|171115|85265|116744|89807|25145|291005|685781|117183|25387|54287|116596|306141|64033|24482|246240|24323|361630|103694877|54251|54250|81651|84489|24446|313022|373545|83476|24703	http://amigo.geneontology.org/cgi-bin/amigo/term_details?term=GO:0033674
positive regulation of muscle contraction	Gene Ontology	GO:0045933	9	33	0.0105022	0.228075	170897|84583|24165|299331|24323|24816|64032|29527|103692716	http://amigo.geneontology.org/cgi-bin/amigo/term_details?term=GO:0045933
positive regulation of programmed cell death	Gene Ontology	GO:0043068	63	463	0.0105914	0.228075	54702|27064|25406|64547|65156|685072|289754|24498|299626|25445|24314|360721|362491|287444|312937|297822|84017|24533|296583|114851|81809|114856|307098|25717|24888|25585|171115|116676|29527|56083|360426|58946|25145|89803|25309|291005|362510|117183|25387|54287|29200|29722|64316|64032|116663|24484|498545|246240|170824|310552|156117|83571|116744|296137|192154|296350|298575|84489|100363502|81751|83476|…	http://amigo.geneontology.org/cgi-bin/amigo/term_details?term=GO:0043068
negative regulation of B cell apoptotic process	Gene Ontology	GO:0002903	5	11	0.0106251	0.228075	24165|81683|114592|25406|103694877	http://amigo.geneontology.org/cgi-bin/amigo/term_details?term=GO:0002903
protein localization to chromosome, centromeric region	Gene Ontology	GO:0071459	5	11	0.0106251	0.228075	303037|306647|54237|114592|24708	http://amigo.geneontology.org/cgi-bin/amigo/term_details?term=GO:0071459
positive regulation of protein import into nucleus, translocation	Gene Ontology	GO:0033160	5	11	0.0106251	0.228075	103692716|24498|54237|299331|24482	http://amigo.geneontology.org/cgi-bin/amigo/term_details?term=GO:0033160
myosin II complex	Gene Ontology	GO:0016460	5	11	0.0106251	0.228075	296313|100911597|501203|287408|317391	http://amigo.geneontology.org/cgi-bin/amigo/term_details?term=GO:0016460
regulation of protein import into nucleus, translocation	Gene Ontology	GO:0033158	6	16	0.0106836	0.228075	114851|54237|299331|24498|103692716|24482	http://amigo.geneontology.org/cgi-bin/amigo/term_details?term=GO:0033158
regulation of B cell apoptotic process	Gene Ontology	GO:0002902	6	16	0.0106836	0.228075	25145|25406|24165|103694877|114592|81683	http://amigo.geneontology.org/cgi-bin/amigo/term_details?term=GO:0002902
leukocyte homeostasis	Gene Ontology	GO:0001776	16	80	0.0106942	0.228075	246240|64547|81683|25145|25406|83514|81809|24165|85384|103694877|24498|60665|60427|25690|29653|24224	http://amigo.geneontology.org/cgi-bin/amigo/term_details?term=GO:0001776
bone mineralization	Gene Ontology	GO:0030282	16	80	0.0106942	0.228075	100912012|25333|313860|685781|25644|140590|81813|85489|25717|84489|24924|29263|298878|114506|29527|24482	http://amigo.geneontology.org/cgi-bin/amigo/term_details?term=GO:0030282
regeneration	Gene Ontology	GO:0031099	29	179	0.010901	0.231406	58919|25728|89807|54237|60665|81680|81683|170851|114851|25353|29562|24770|24772|338475|25630|114122|56761|89805|116640|114494|25473|24224|24482|103694877|50692|24464|29146|24446|171160	http://amigo.geneontology.org/cgi-bin/amigo/term_details?term=GO:0031099
cell cycle phase transition	Gene Ontology	GO:0044770	32	203	0.0109135	0.231406	58919|304573|297176|25177|64041|296732|362485|64033|307511|83508|114851|25164|360908|294790|25491|684771|114494|29384|117183|29200|314856|54320|24224|25515|292263|83571|114906|310352|24649|24708|25587|296583	http://amigo.geneontology.org/cgi-bin/amigo/term_details?term=GO:0044770
nuclear chromosome part	Gene Ontology	GO:0044454	42	285	0.0109399	0.231406	296501|361745|292907|304573|680522|64646|685072|304648|684762|684841|316129|296732|300266|312538|361783|296583|310678|288242|444984|291145|684771|155430|500987|25737|292673|289758|291927|259271|59294|296883|25515|114592|302855|296137|690126|315508|361798|360853|83508|29384|499870|313108	http://amigo.geneontology.org/cgi-bin/amigo/term_details?term=GO:0044454
regulation of protein localization to nucleus	Gene Ontology	GO:1900180	24	140	0.0110162	0.232388	170897|362506|54237|299331|289754|24498|365468|312937|64553|114851|266709|25717|29527|89807|306182|81812|24482|25437|310552|293860|688785|114906|103692716|83837	http://amigo.geneontology.org/cgi-bin/amigo/term_details?term=GO:1900180
response to organonitrogen compound	Gene Ontology	GO:0010243	93	729	0.011091	0.233333	85497|85496|65156|81813|24498|25467|24553|24312|29209|24165|24795|313729|81869|444984|66018|89803|81809|191575|81801|25690|25458|156117|114845|83785|24464|312781|25728|170897|78975|24189|54237|64043|64041|25445|29441|114851|114856|64672|24770|24772|29527|171341|361751|302553|314322|314856|24888|114105|361458|29302|297073|29146|58919|316129|81683|29547|29546|297960|25692|29653|25630|689931|64512|5…	http://amigo.geneontology.org/cgi-bin/amigo/term_details?term=GO:0010243
carbohydrate catabolic process	Gene Ontology	GO:0016052	18	95	0.0112215	0.234934	24383|25059|78975|81683|24189|64035|103694877|24482|24333|498695|294673|60416|24642|373545|294235|24644|25741|25630	http://amigo.geneontology.org/cgi-bin/amigo/term_details?term=GO:0016052
regulation of cellular response to stress	Gene Ontology	GO:0080135	54	387	0.0112536	0.234934	25406|25353|362506|290326|295631|64558|289754|24553|497672|299626|83785|500430|294235|27064|362491|25245|24323|29722|170851|84017|298575|296583|81809|63995|24772|25718|29657|24446|362288|89803|361242|291005|117062|363062|85489|170824|54287|314856|64032|24888|29158|310552|85265|299694|81683|680451|303016|689055|103694877|296350|24464|503052|29142|499870	http://amigo.geneontology.org/cgi-bin/amigo/term_details?term=GO:0080135
extracellular matrix	Gene Ontology	GO:0031012	40	269	0.0112797	0.234934	25333|287899|362429|84400|299331|312566|84574|94339|81682|25728|294809|304960|81526|83785|292406|25717|85266|29158|25630|114122|116640|81809|25654|25043|116510|64507|171569|60379|25473|64032|24482|83575|317322|29576|94174|297073|64387|64456|103692716|83476	http://amigo.geneontology.org/cgi-bin/amigo/term_details?term=GO:0031012
regulation of protein import into nucleus	Gene Ontology	GO:0042306	22	125	0.0112882	0.234934	170897|362506|54237|299331|289754|24498|312937|64553|114851|266709|25717|29527|89807|306182|81812|24482|25437|310552|293860|114906|103692716|83837	http://amigo.geneontology.org/cgi-bin/amigo/term_details?term=GO:0042306
protein kinase inhibitor activity	Gene Ontology	GO:0004860	10	40	0.0117435	0.243106	683722|83571|500616|114906|114851|25164|65153|266709|29384|373545	http://amigo.geneontology.org/cgi-bin/amigo/term_details?term=GO:0004860
damaged DNA binding	Gene Ontology	GO:0003684	10	40	0.0117435	0.243106	316235|259271|292907|500987|499505|81709|497672|292673|296883|499870	http://amigo.geneontology.org/cgi-bin/amigo/term_details?term=GO:0003684
growth factor binding	Gene Ontology	GO:0019838	19	103	0.0118267	0.24353	64032|54251|83576|83476|25662|25266|81526|25717|29576|25466|64536|140590|84489|298744|29263|81680|24484|25718|245983	http://amigo.geneontology.org/cgi-bin/amigo/term_details?term=GO:0019838
positive regulation of angiogenesis	Gene Ontology	GO:0045766	19	103	0.0118267	0.24353	310552|114111|85421|170897|498309|83785|89808|54251|54250|24816|89805|24446|29302|497672|24232|83476|29527|25240|360457	http://amigo.geneontology.org/cgi-bin/amigo/term_details?term=GO:0045766
response to cytokine	Gene Ontology	GO:0034097	64	475	0.0120055	0.246416	362050|497942|25728|25288|289264|171551|289754|25466|499204|497672|116564|81680|25445|27064|245983|362491|360457|245920|24323|60350|294809|170897|500616|25361|314322|24795|293624|24590|24888|83467|24772|29527|60665|89807|24553|58946|25145|314384|81809|25164|116510|89808|25418|54287|360991|24770|116660|24224|114105|113976|24498|24383|116676|302855|312538|170920|303016|64041|309526|689415|64553|254…	http://amigo.geneontology.org/cgi-bin/amigo/term_details?term=GO:0034097
Wnt-protein binding	Gene Ontology	GO:0017147	7	22	0.0120303	0.246416	310552|89803|64512|64558|362550|282581|312781	http://amigo.geneontology.org/cgi-bin/amigo/term_details?term=GO:0017147
regulation of angiogenesis	Gene Ontology	GO:0045765	26	157	0.0121588	0.248003	360457|170897|498309|29316|497672|24232|114111|25240|245920|85421|292406|24770|29527|84050|24446|89805|89808|117183|310552|29302|83785|54251|54250|24816|503052|83476	http://amigo.geneontology.org/cgi-bin/amigo/term_details?term=GO:0045765
positive regulation of apoptotic process	Gene Ontology	GO:0043065	62	458	0.0121861	0.248003	54702|27064|25406|64547|65156|685072|289754|24498|299626|25445|24314|360721|362491|287444|312937|297822|84017|24533|296583|81809|114856|307098|25717|24888|25585|171115|116676|29527|56083|360426|58946|25145|89803|25309|291005|362510|117183|25387|54287|29200|29722|64316|64032|116663|24484|498545|246240|170824|310552|156117|83571|116744|296137|192154|296350|298575|84489|100363502|81751|83476|84480|3…	http://amigo.geneontology.org/cgi-bin/amigo/term_details?term=GO:0043065
nucleobase metabolic process	Gene Ontology	GO:0009112	9	34	0.0122551	0.248003	288051|24184|65156|24165|29562|685579|25418|81708|362720	http://amigo.geneontology.org/cgi-bin/amigo/term_details?term=GO:0009112
response to vitamin D	Gene Ontology	GO:0033280	9	34	0.0122551	0.248003	245920|25670|116640|25353|81809|64512|29598|81801|29527	http://amigo.geneontology.org/cgi-bin/amigo/term_details?term=GO:0033280
response to metal ion	Gene Ontology	GO:0010038	46	321	0.0122898	0.248003	25333|58919|170897|24837|24834|94199|54237|24498|25508|314322|25240|24232|25458|29722|29546|24224|114856|24888|29653|24567|29527|25644|84050|444984|25679|25587|25737|25043|24323|314856|361714|60350|25361|64672|156117|83571|294288|29747|24686|84480|24464|81651|689415|25662|29437|24424	http://amigo.geneontology.org/cgi-bin/amigo/term_details?term=GO:0010038
negative regulation of kinase activity	Gene Ontology	GO:0033673	28	173	0.0123191	0.248003	25728|65153|24498|299626|683722|500616|114851|114856|313729|266709|85265|25718|63995|291005|25164|306141|116663|25367|25515|310552|83571|84583|114906|24708|29384|373545|312781|81751	http://amigo.geneontology.org/cgi-bin/amigo/term_details?term=GO:0033673
microtubule cytoskeleton organization involved in mitosis	Gene Ontology	GO:1902850	8	28	0.0124307	0.248003	306647|293860|294286|315298|64041|84393|690209|114592	http://amigo.geneontology.org/cgi-bin/amigo/term_details?term=GO:1902850
DNA polymerase binding	Gene Ontology	GO:0070182	4	7	0.0124753	0.248003	83724|312641|499870|25737	http://amigo.geneontology.org/cgi-bin/amigo/term_details?term=GO:0070182
regulation of activation-induced cell death of T cells	Gene Ontology	GO:0070235	4	7	0.0124753	0.248003	246240|29653|83514|81809	http://amigo.geneontology.org/cgi-bin/amigo/term_details?term=GO:0070235
negative regulation of collagen metabolic process	Gene Ontology	GO:0010713	4	7	0.0124753	0.248003	24498|29316|170520|313729	http://amigo.geneontology.org/cgi-bin/amigo/term_details?term=GO:0010713
ADP metabolic process	Gene Ontology	GO:0046031	4	7	0.0124753	0.248003	305149|26956|29223|24184	http://amigo.geneontology.org/cgi-bin/amigo/term_details?term=GO:0046031
negative regulation of protein modification process	Gene Ontology	GO:0031400	45	313	0.0125383	0.248003	85497|85496|25728|290326|65153|294520|114856|24498|24553|497672|299626|25245|683722|54348|500616|114851|289437|313729|266709|25718|362242|89807|25164|63995|291005|81751|85489|25387|297176|116663|25367|24484|25515|310552|361881|292263|83571|84583|24686|114906|24708|29384|373545|312781|306141	http://amigo.geneontology.org/cgi-bin/amigo/term_details?term=GO:0031400
focal adhesion	Gene Ontology	GO:0005925	45	313	0.0125383	0.248003	362973|25406|25407|54319|64512|64665|116504|29317|500040|305679|305156|54133|293502|170851|117062|315121|295588|362248|500996|85265|56083|24590|116640|685781|363062|362107|84574|315686|65204|290354|361303|25177|293860|306279|360606|299940|301509|50692|54251|81651|29302|313582|288010|80846|79559	http://amigo.geneontology.org/cgi-bin/amigo/term_details?term=GO:0005925
regulation of cartilage development	Gene Ontology	GO:0061035	11	47	0.0125612	0.248003	313860|294809|81809|685072|29441|25644|140590|64032|83476|83470|54267	http://amigo.geneontology.org/cgi-bin/amigo/term_details?term=GO:0061035
nucleoside biosynthetic process	Gene Ontology	GO:0009163	17	89	0.012619	0.248003	29754|288051|287711|24184|683630|65156|24165|24189|26759|29562|289801|298227|26956|191575|29223|81640|25630	http://amigo.geneontology.org/cgi-bin/amigo/term_details?term=GO:0009163
ribonucleoside biosynthetic process	Gene Ontology	GO:0042455	17	89	0.012619	0.248003	29754|288051|287711|24184|683630|65156|24165|24189|26759|29562|289801|298227|26956|191575|29223|81640|25630	http://amigo.geneontology.org/cgi-bin/amigo/term_details?term=GO:0042455
positive regulation of behavior	Gene Ontology	GO:0048520	19	104	0.0128485	0.251875	245920|24553|114111|85421|287561|362506|116744|60665|89808|54250|83785|24323|297073|140590|171551|24770|24772|114105|360457	http://amigo.geneontology.org/cgi-bin/amigo/term_details?term=GO:0048520
regulation of cysteine-type endopeptidase activity involved in apoptotic process	Gene Ontology	GO:0043281	28	174	0.0131157	0.255914	54702|25406|94199|294520|24498|64041|25240|117279|29441|100363502|64547|58946|25309|25387|314856|64032|24888|24482|360721|310552|156117|83571|192154|83785|24446|307428|83476|81771	http://amigo.geneontology.org/cgi-bin/amigo/term_details?term=GO:0043281
chondrocyte differentiation	Gene Ontology	GO:0002062	15	75	0.0131709	0.255914	292999|313860|310552|294809|84017|685072|29441|25644|311642|298878|140590|25654|64032|54267|314694	http://amigo.geneontology.org/cgi-bin/amigo/term_details?term=GO:0002062
cellular response to drug	Gene Ontology	GO:0035690	13	61	0.0132683	0.255914	288051|24686|84017|29302|363222|94199|83785|361798|27064|24323|689415|24770|191575	http://amigo.geneontology.org/cgi-bin/amigo/term_details?term=GO:0035690
negative regulation of phosphorus metabolic process	Gene Ontology	GO:0010563	54	391	0.0132713	0.255914	24686|25728|64553|89807|290326|65153|294520|116504|24498|114856|24553|85496|299626|25245|683722|54348|25266|500616|114851|81809|266709|25164|313729|63995|24708|171114|25718|58945|25049|299188|89803|291005|363222|81751|24323|85489|25387|306376|361881|306141|116663|25367|24484|24482|25515|310552|85265|83571|84583|114906|81657|29384|373545|312781	http://amigo.geneontology.org/cgi-bin/amigo/term_details?term=GO:0010563
negative regulation of phosphate metabolic process	Gene Ontology	GO:0045936	54	391	0.0132713	0.255914	24686|25728|64553|89807|290326|65153|294520|116504|24498|114856|24553|85496|299626|25245|683722|54348|25266|500616|114851|81809|266709|25164|313729|63995|24708|171114|25718|58945|25049|299188|89803|291005|363222|81751|24323|85489|25387|306376|361881|306141|116663|25367|24484|24482|25515|310552|85265|83571|84583|114906|81657|29384|373545|312781	http://amigo.geneontology.org/cgi-bin/amigo/term_details?term=GO:0045936
cellular response to glucocorticoid stimulus	Gene Ontology	GO:0071385	14	68	0.0132944	0.255914	24180|303016|25043|83785|24795|81801|24498|24323|25692|29598|24770|25690|25240|313729	http://amigo.geneontology.org/cgi-bin/amigo/term_details?term=GO:0071385
leukocyte chemotaxis	Gene Ontology	GO:0030595	20	112	0.0133536	0.255914	245920|497942|114111|50672|25353|362506|81809|287561|287830|60665|89808|54251|24323|297073|171551|24770|24772|114105|83785|360457	http://amigo.geneontology.org/cgi-bin/amigo/term_details?term=GO:0030595
organ growth	Gene Ontology	GO:0035265	20	112	0.0133536	0.255914	64547|64553|155430|54250|498630|685781|364069|29348|54237|81809|361798|81801|24239|306141|29441|685072|25690|24224|24482|116663	http://amigo.geneontology.org/cgi-bin/amigo/term_details?term=GO:0035265
pyrimidine nucleobase metabolic process	Gene Ontology	GO:0006206	6	17	0.0133842	0.255914	288051|65156|685579|25418|81708|362720	http://amigo.geneontology.org/cgi-bin/amigo/term_details?term=GO:0006206
centromere complex assembly	Gene Ontology	GO:0034508	6	17	0.0133842	0.255914	361416|288272|684439|25448|316602|307805	http://amigo.geneontology.org/cgi-bin/amigo/term_details?term=GO:0034508
negative regulation of leukocyte apoptotic process	Gene Ontology	GO:2000107	10	41	0.0134688	0.256256	81683|114592|25406|83514|362506|24165|60427|103694877|29653|24772	http://amigo.geneontology.org/cgi-bin/amigo/term_details?term=GO:2000107
movement of cell or subcellular component	Gene Ontology	GO:0006928	135	1118	0.0134737	0.256256	170520|25266|362506|94199|25467|24553|305156|310074|245920|683722|25692|362186|300675|24165|83837|85265|312812|89807|89805|81809|89808|85489|315686|294673|54320|29209|303575|50672|29686|294286|83825|84023|117264|83785|362466|24851|25745|312781|497942|24180|25728|170897|25353|24837|58971|64043|117183|171529|305679|117016|114111|294809|305938|29722|690538|60427|64672|685781|24770|24772|29527|308023…	http://amigo.geneontology.org/cgi-bin/amigo/term_details?term=GO:0006928
positive regulation of signal transduction	Gene Ontology	GO:0009967	116	944	0.0135011	0.256256	25266|362506|293150|24498|25467|24553|500430|310074|245920|117279|24165|83837|140590|24962|85265|312812|89807|89803|81809|54287|29200|360721|311642|83785|313589|312781|24703|24180|501584|170897|294706|64536|29441|60427|363024|171115|29527|303701|360426|25164|291005|170824|306141|246240|293860|29302|296350|29146|24446|81751|25406|295631|65190|81683|295342|85421|298575|297960|294790|81826|29657|251…	http://amigo.geneontology.org/cgi-bin/amigo/term_details?term=GO:0009967
cell motility	Gene Ontology	GO:0048870	110	890	0.0137302	0.258994	170520|25266|362506|94199|25467|24553|305156|310074|245920|683722|288057|24165|83837|85265|312812|89807|89805|81809|89808|85489|315686|294673|54320|25692|50672|83825|84023|117264|83785|24851|25745|312781|497942|24180|25728|170897|25353|64043|117183|305679|117016|114111|305938|29722|690538|60427|24770|24772|29527|287989|81517|294809|114105|246240|29302|287830|297073|363062|24446|103692716|360457|1…	http://amigo.geneontology.org/cgi-bin/amigo/term_details?term=GO:0048870
localization of cell	Gene Ontology	GO:0051674	110	890	0.0137302	0.258994	170520|25266|362506|94199|25467|24553|305156|310074|245920|683722|288057|24165|83837|85265|312812|89807|89805|81809|89808|85489|315686|294673|54320|25692|50672|83825|84023|117264|83785|24851|25745|312781|497942|24180|25728|170897|25353|64043|117183|305679|117016|114111|305938|29722|690538|60427|24770|24772|29527|287989|81517|294809|114105|246240|29302|287830|297073|363062|24446|103692716|360457|1…	http://amigo.geneontology.org/cgi-bin/amigo/term_details?term=GO:0051674
positive regulation of cell projection organization	Gene Ontology	GO:0031346	32	207	0.0137454	0.258994	309175|170897|299331|684352|83785|25240|81683|27064|25728|170851|85421|29465|117542|25717|24772|24553|58946|25145|363062|140590|191575|25418|116744|313838|296293|29686|360606|315121|60665|103694877|24446|103692716	http://amigo.geneontology.org/cgi-bin/amigo/term_details?term=GO:0031346
glycosyl compound biosynthetic process	Gene Ontology	GO:1901659	17	90	0.0137891	0.259188	29754|288051|287711|24184|683630|65156|24165|24189|26759|29562|289801|298227|26956|191575|29223|81640|25630	http://amigo.geneontology.org/cgi-bin/amigo/term_details?term=GO:1901659
regulation of smooth muscle cell apoptotic process	Gene Ontology	GO:0034391	5	12	0.0139648	0.259972	25387|24323|24180|24482|312781	http://amigo.geneontology.org/cgi-bin/amigo/term_details?term=GO:0034391
smooth muscle cell apoptotic process	Gene Ontology	GO:0034390	5	12	0.0139648	0.259972	25387|24323|24180|24482|312781	http://amigo.geneontology.org/cgi-bin/amigo/term_details?term=GO:0034390
negative regulation of DNA damage response, signal transduction by p53 class mediator	Gene Ontology	GO:0043518	5	12	0.0139648	0.259972	81683|314856|25406|103694877|85489	http://amigo.geneontology.org/cgi-bin/amigo/term_details?term=GO:0043518
CXCR chemokine receptor binding	Gene Ontology	GO:0045236	5	12	0.0139648	0.259972	245920|60665|24772|114105|171551	http://amigo.geneontology.org/cgi-bin/amigo/term_details?term=GO:0045236
nucleoside monophosphate metabolic process	Gene Ontology	GO:0009123	22	128	0.014102	0.261176	24184|65156|24834|24189|289801|497778|288051|79127|24165|29562|81709|117596|25630|25309|26956|305149|246771|29223|29754|363521|171047|100363502	http://amigo.geneontology.org/cgi-bin/amigo/term_details?term=GO:0009123
extracellular matrix binding	Gene Ontology	GO:0050840	9	35	0.0142167	0.261176	78958|25353|304960|360606|25043|83785|94174|29302|83476	http://amigo.geneontology.org/cgi-bin/amigo/term_details?term=GO:0050840
muscle cell apoptotic process	Gene Ontology	GO:0010657	11	48	0.0142273	0.261176	310552|155430|24180|299331|25387|24323|81680|24482|25718|103692716|312781	http://amigo.geneontology.org/cgi-bin/amigo/term_details?term=GO:0010657
DNA-dependent ATPase activity	Gene Ontology	GO:0008094	11	48	0.0142273	0.261176	362288|81709|304528|292907|29728|499505|116468|288003|288532|499870|499966	http://amigo.geneontology.org/cgi-bin/amigo/term_details?term=GO:0008094
cytoplasmic microtubule	Gene Ontology	GO:0005881	11	48	0.0142273	0.261176	29264|312937|300218|64041|171529|306575|361295|303575|300126|362466|100909441	http://amigo.geneontology.org/cgi-bin/amigo/term_details?term=GO:0005881
positive regulation of phosphorylation	Gene Ontology	GO:0042327	82	639	0.0143113	0.261176	24180|58919|25288|89807|25408|25644|29348|64558|116504|24498|25467|24553|299626|83785|29302|500430|24232|116744|81651|362491|24649|25266|24484|170851|170897|29402|298575|25406|252834|81809|289437|60427|362506|25717|289754|171115|85265|25718|303701|360426|25145|314384|361242|291005|685781|25670|363062|140590|117183|25387|54287|29200|114111|306141|29263|64032|64033|24224|24482|308944|25515|246240|3…	http://amigo.geneontology.org/cgi-bin/amigo/term_details?term=GO:0042327
response to nitrogen compound	Gene Ontology	GO:1901698	98	783	0.0144196	0.261176	85497|85496|65156|94199|81813|24498|25467|24553|24312|29209|24165|24795|313729|81869|444984|66018|89803|362506|81809|191575|81801|54287|24383|25690|25458|156117|114845|83785|24464|312781|25728|170897|78975|24189|54237|64043|64041|25445|29441|114851|114856|64672|24770|24772|29527|171341|361751|302553|314322|314856|24888|114105|361458|29302|297073|29146|58919|316129|81683|29547|29546|297960|25692|2…	http://amigo.geneontology.org/cgi-bin/amigo/term_details?term=GO:1901698
regulation of smooth muscle cell proliferation	Gene Ontology	GO:0048660	18	98	0.0145062	0.261176	24498|56761|24484|24323|29302|25670|56083|89808|54250|54251|294790|292661|83785|25587|24482|171114|29527|297508	http://amigo.geneontology.org/cgi-bin/amigo/term_details?term=GO:0048660
regulation of epithelial cell differentiation	Gene Ontology	GO:0030856	18	98	0.0145062	0.261176	58919|25145|89803|155430|308923|25164|83785|60427|313729|25717|312566|306792|298878|191575|24224|366960|25644|29657	http://amigo.geneontology.org/cgi-bin/amigo/term_details?term=GO:0030856
chondrocyte development	Gene Ontology	GO:0002063	7	23	0.0145101	0.261176	292999|310552|685072|25654|311642|140590|314694	http://amigo.geneontology.org/cgi-bin/amigo/term_details?term=GO:0002063
response to magnesium ion	Gene Ontology	GO:0032026	7	23	0.0145101	0.261176	58919|170897|25644|24464|314856|24232|60350	http://amigo.geneontology.org/cgi-bin/amigo/term_details?term=GO:0032026
kidney vasculature development	Gene Ontology	GO:0061440	7	23	0.0145101	0.261176	89807|56761|89805|29302|298878|81633|25240	http://amigo.geneontology.org/cgi-bin/amigo/term_details?term=GO:0061440
renal system vasculature development	Gene Ontology	GO:0061437	7	23	0.0145101	0.261176	89807|56761|89805|29302|298878|81633|25240	http://amigo.geneontology.org/cgi-bin/amigo/term_details?term=GO:0061437
muscle cell migration	Gene Ontology	GO:0014812	12	55	0.0146345	0.261176	24553|24484|25266|116744|81683|29302|117264|103694877|307098|25692|24224|24482	http://amigo.geneontology.org/cgi-bin/amigo/term_details?term=GO:0014812
negative regulation of muscle cell apoptotic process	Gene Ontology	GO:0010656	8	29	0.014649	0.261176	310552|155430|24180|24323|81680|25718|24482|312781	http://amigo.geneontology.org/cgi-bin/amigo/term_details?term=GO:0010656
collagen biosynthetic process	Gene Ontology	GO:0032964	8	29	0.014649	0.261176	170520|313729|24498|29316|25717|64032|24770|117183	http://amigo.geneontology.org/cgi-bin/amigo/term_details?term=GO:0032964
response to axon injury	Gene Ontology	GO:0048678	14	69	0.0147144	0.261176	114122|81683|116640|25728|25353|54237|103694877|25418|54250|84489|25473|170851|24224|338475	http://amigo.geneontology.org/cgi-bin/amigo/term_details?term=GO:0048678
negative regulation of cell cycle phase transition	Gene Ontology	GO:1901988	14	69	0.0147144	0.261176	58919|310352|296583|114851|25164|114856|297176|117183|314856|24708|29384|25177|24224|25515	http://amigo.geneontology.org/cgi-bin/amigo/term_details?term=GO:1901988
microvillus	Gene Ontology	GO:0005902	14	69	0.0147144	0.261176	89807|29473|25145|25266|295629|54319|293150|94199|117596|684352|29302|54320|25361|312812	http://amigo.geneontology.org/cgi-bin/amigo/term_details?term=GO:0005902
negative regulation of mitotic cell cycle phase transition	Gene Ontology	GO:1901991	13	62	0.0147748	0.261176	58919|310352|296583|114851|25164|114856|297176|117183|314856|24708|25177|24224|25515	http://amigo.geneontology.org/cgi-bin/amigo/term_details?term=GO:1901991
regulation of nucleocytoplasmic transport	Gene Ontology	GO:0046822	26	160	0.0147865	0.261176	170897|362506|54237|299331|289754|24498|294235|312937|64553|114851|24482|266709|25717|29527|89807|314856|306182|81812|362965|25437|310552|293860|114906|103692716|85252|83837	http://amigo.geneontology.org/cgi-bin/amigo/term_details?term=GO:0046822
peptidyl-serine phosphorylation	Gene Ontology	GO:0018105	27	168	0.0148298	0.261176	25406|78975|54237|360991|24498|24553|83785|81683|25245|24224|85421|298575|360908|25515|89807|362779|314384|301434|25387|362491|306141|54348|84017|310552|114592|103694877|24703	http://amigo.geneontology.org/cgi-bin/amigo/term_details?term=GO:0018105
digestive tract development	Gene Ontology	GO:0048565	21	121	0.0148368	0.261176	313860|310552|116676|50672|25266|81809|81812|24165|24834|364069|116548|65044|297073|25717|84489|25587|287989|24708|24224|114851|308923	http://amigo.geneontology.org/cgi-bin/amigo/term_details?term=GO:0048565
response to hydrogen peroxide	Gene Ontology	GO:0042542	21	121	0.0148368	0.261176	81683|24888|259271|170897|307098|24533|24165|140914|54237|114856|103694877|24498|24464|24553|314856|24446|25445|25240|24224|84480|298575	http://amigo.geneontology.org/cgi-bin/amigo/term_details?term=GO:0042542
positive regulation of cell cycle	Gene Ontology	GO:0045787	32	209	0.0153691	0.269814	58919|170897|363098|54237|297176|100270683|64041|497672|296732|25445|64022|84017|360739|114851|315298|360908|25718|64547|81809|117183|24323|314856|64032|64033|24482|25515|114592|24553|24649|24708|25587|312781	http://amigo.geneontology.org/cgi-bin/amigo/term_details?term=GO:0045787
developmental growth involved in morphogenesis	Gene Ontology	GO:0060560	23	137	0.0153971	0.269814	25728|25353|684352|305679|303206|29465|29254|140590|83467|24772|58946|116640|685781|81801|306141|25473|25690|310552|685072|83825|83785|29441|312781	http://amigo.geneontology.org/cgi-bin/amigo/term_details?term=GO:0060560
muscle structure development	Gene Ontology	GO:0061061	60	447	0.015498	0.270971	24482|361745|64553|100911597|24837|64512|54237|289754|24498|24553|29317|296732|27064|287129|245920|29279|24224|288057|29546|81812|680522|161476|289437|311055|25654|24708|24772|24484|25043|287444|155430|81809|282635|26956|364069|266766|85489|305941|24323|360503|29209|171160|25437|312897|83576|360543|50672|83514|314322|363521|29452|83785|54250|25585|29657|363256|24851|29437|366960|312781	http://amigo.geneontology.org/cgi-bin/amigo/term_details?term=GO:0061061
regulation of inflammatory response	Gene Ontology	GO:0050727	30	193	0.0156168	0.271824	64554|25728|25407|289753|290326|24498|29316|24232|294235|63995|81683|294809|24165|287537|295703|171115|29527|171112|25145|116472|304019|89808|54348|311374|29473|50672|84023|103694877|56083|29254	http://amigo.geneontology.org/cgi-bin/amigo/term_details?term=GO:0050727
mitotic cell cycle phase transition	Gene Ontology	GO:0044772	30	193	0.0156168	0.271824	58919|304573|297176|25177|64041|296732|362485|64033|307511|296583|114851|360908|294790|25491|684771|114494|25164|117183|29200|314856|54320|24224|25515|292263|83571|114906|310352|24649|24708|25587	http://amigo.geneontology.org/cgi-bin/amigo/term_details?term=GO:0044772
cell-substrate adherens junction	Gene Ontology	GO:0005924	45	318	0.015709	0.272161	362973|25406|25407|54319|64512|64665|116504|29317|500040|305679|305156|54133|293502|170851|117062|315121|295588|362248|500996|85265|56083|24590|116640|685781|363062|362107|84574|315686|65204|290354|361303|25177|293860|306279|360606|299940|301509|50692|54251|81651|29302|313582|288010|80846|79559	http://amigo.geneontology.org/cgi-bin/amigo/term_details?term=GO:0005924
extracellular membrane-bounded organelle	Gene Ontology	GO:0065010	249	2194	0.0157414	0.272161	361842|117542|64473|94199|65153|64665|25508|315598|100360950|102557184|363219|314259|24314|64300|360790|315594|361422|25692|288057|102548682|81708|295496|315298|24161|24795|29692|81869|295588|24962|312812|362248|89807|66018|362519|260321|100912012|362393|361282|501110|191575|305149|246771|312705|24383|29598|298744|85311|308807|290354|295277|60350|360721|171114|29750|29459|683630|294288|292907|192…	http://amigo.geneontology.org/cgi-bin/amigo/term_details?term=GO:0065010
extracellular organelle	Gene Ontology	GO:0043230	249	2194	0.0157414	0.272161	361842|117542|64473|94199|65153|64665|25508|315598|100360950|102557184|363219|314259|24314|64300|360790|315594|361422|25692|288057|102548682|81708|295496|315298|24161|24795|29692|81869|295588|24962|312812|362248|89807|66018|362519|260321|100912012|362393|361282|501110|191575|305149|246771|312705|24383|29598|298744|85311|308807|290354|295277|60350|360721|171114|29750|29459|683630|294288|292907|192…	http://amigo.geneontology.org/cgi-bin/amigo/term_details?term=GO:0043230
nucleobase-containing small molecule metabolic process	Gene Ontology	GO:0055086	62	465	0.015793	0.272447	84420|25728|24184|65156|24834|24189|292661|289801|192252|29316|85496|25202|100363502|116564|25240|360518|64300|24312|245920|288051|287711|64553|81708|24533|24165|246233|171047|29562|298227|24534|81709|117596|171115|81640|444984|497778|498272|64512|25309|26956|304549|685579|25418|25387|24323|191575|499330|29223|297508|79127|29754|305149|24642|683630|246771|363521|26759|83785|362720|81657|64532|256…	http://amigo.geneontology.org/cgi-bin/amigo/term_details?term=GO:0055086
spindle assembly	Gene Ontology	GO:0051225	11	49	0.0160546	0.275126	292263|114592|680477|293860|294286|315298|64041|84393|690209|365468|293844	http://amigo.geneontology.org/cgi-bin/amigo/term_details?term=GO:0051225
neuron projection regeneration	Gene Ontology	GO:0031102	11	49	0.0160546	0.275126	114122|81683|116640|25728|25353|103694877|24446|25473|170851|24224|338475	http://amigo.geneontology.org/cgi-bin/amigo/term_details?term=GO:0031102
lactation	Gene Ontology	GO:0007595	11	49	0.0160546	0.275126	288051|58919|25059|63997|65156|24553|191575|289754|25508|81718|83785	http://amigo.geneontology.org/cgi-bin/amigo/term_details?term=GO:0007595
phosphate-containing compound metabolic process	Gene Ontology	GO:0006796	243	2139	0.016248	0.276919	84420|25266|362506|64473|65153|29562|24498|192252|24553|498695|116663|500430|116564|303206|64300|24312|245920|288051|288057|84017|362261|362550|24165|289437|313729|65156|266709|140590|690209|85265|89807|66018|314384|81809|363222|266766|362510|191575|85489|305149|315686|29200|301434|499330|287115|25515|29754|50672|299694|361630|83825|84023|83785|24264|305984|313589|24708|85421|294930|310879|25741|…	http://amigo.geneontology.org/cgi-bin/amigo/term_details?term=GO:0006796
cellular response to corticosteroid stimulus	Gene Ontology	GO:0071384	14	70	0.016248	0.276919	24180|303016|25043|83785|24795|81801|24498|24323|25692|29598|24770|25690|25240|313729	http://amigo.geneontology.org/cgi-bin/amigo/term_details?term=GO:0071384
negative regulation of catalytic activity	Gene Ontology	GO:0043086	73	563	0.0163253	0.276919	89816|25728|25406|24837|94199|295631|65153|294520|116504|24498|114856|64041|299626|83785|24232|24314|25240|291796|25164|683722|117279|500616|29441|114851|81809|266709|24795|313729|295703|64672|24708|171010|85265|25718|171112|25491|58945|306141|299188|63995|291005|362466|116510|312781|25387|306376|314856|114004|297176|298744|116663|25367|24888|24482|25515|689388|310552|292263|83571|114906|84583|59…	http://amigo.geneontology.org/cgi-bin/amigo/term_details?term=GO:0043086
mucosal immune response	Gene Ontology	GO:0002385	9	36	0.0164006	0.276919	361247|684797|64647|100910200|100365043|100364835|306945|680403|680312	http://amigo.geneontology.org/cgi-bin/amigo/term_details?term=GO:0002385
blood vessel remodeling	Gene Ontology	GO:0001974	9	36	0.0164006	0.276919	29146|81809|25043|29452|83785|24482|140590|25690|56083	http://amigo.geneontology.org/cgi-bin/amigo/term_details?term=GO:0001974
lymphocyte homeostasis	Gene Ontology	GO:0002260	13	63	0.0164083	0.276919	246240|64547|81683|25145|25406|83514|81809|24165|85384|103694877|25690|29653|24224	http://amigo.geneontology.org/cgi-bin/amigo/term_details?term=GO:0002260
regulation of cell cycle process	Gene Ontology	GO:0010564	45	319	0.0164152	0.276919	58919|292263|297176|25177|100270683|117524|497672|296732|64022|360908|81683|84017|360739|360672|296583|114851|315298|114856|81709|24708|25718|24553|684771|114494|25164|117183|316228|24323|314856|64032|54320|24224|24482|25515|114592|114906|296137|64041|103694877|310352|291540|84489|25587|29384|85252	http://amigo.geneontology.org/cgi-bin/amigo/term_details?term=GO:0010564
positive regulation of fatty acid transport	Gene Ontology	GO:2000193	6	18	0.0165273	0.276919	360426|681056|295631|103694877|24323|81683	http://amigo.geneontology.org/cgi-bin/amigo/term_details?term=GO:2000193
positive regulation of blood vessel endothelial cell migration	Gene Ontology	GO:0043536	6	18	0.0165273	0.276919	89807|85421|83785|54250|114111|29527	http://amigo.geneontology.org/cgi-bin/amigo/term_details?term=GO:0043536
negative regulation of transferase activity	Gene Ontology	GO:0051348	30	194	0.0165348	0.276919	25728|65153|297176|24498|299626|683722|500616|114851|114856|313729|266709|85265|25718|25164|63995|291005|81751|306141|116663|25367|25515|310552|292263|83571|84583|114906|24708|29384|373545|312781	http://amigo.geneontology.org/cgi-bin/amigo/term_details?term=GO:0051348
positive regulation of transferase activity	Gene Ontology	GO:0051347	50	362	0.0165517	0.276919	24180|58919|25288|362506|64558|25467|24553|299626|83785|29302|25266|81683|24649|170851|64553|29402|114851|81809|60427|293019|25717|171115|85265|116744|89807|25145|291005|685781|117183|25387|54287|116596|306141|64033|24482|25515|246240|24323|361630|103694877|296350|54251|54250|81651|84489|24446|313022|373545|83476|24703	http://amigo.geneontology.org/cgi-bin/amigo/term_details?term=GO:0051347
regulation of immune system process	Gene Ontology	GO:0002682	95	761	0.0166419	0.27783	362506|81813|24498|25690|102557184|245920|102548682|24165|289437|89807|81809|25297|89808|54287|312705|100360950|295277|84023|102551184|83785|24708|25662|25668|114111|500351|65190|500616|114851|690899|60427|294228|24770|171115|24772|680097|63995|25587|171569|314322|114105|679983|246240|685072|29302|24686|297073|29146|29142|81751|360457|294257|29316|291152|81683|414784|287537|25408|295703|29653|251…	http://amigo.geneontology.org/cgi-bin/amigo/term_details?term=GO:0002682
regulation of vasculature development	Gene Ontology	GO:1901342	27	170	0.0167717	0.279396	360457|170897|498309|29316|497672|24232|114111|25240|245920|85421|292406|24770|29527|84050|24446|89805|155430|89808|117183|310552|29302|83785|54251|54250|24816|503052|83476	http://amigo.geneontology.org/cgi-bin/amigo/term_details?term=GO:1901342
positive regulation of cellular protein metabolic process	Gene Ontology	GO:0032270	103	834	0.0168231	0.279652	89816|25266|362506|24498|24553|117279|103689992|315696|140590|85265|89807|314384|81809|54287|29200|25515|360721|156117|50672|361630|83785|305984|313589|24708|24703|54702|24180|25728|25288|114111|500616|680522|114851|60427|293019|171115|360426|291005|314856|306141|85421|246240|29302|192154|297073|24446|81751|373545|58919|25406|29263|316129|81683|170897|298575|288480|294790|25145|25309|313974|25387…	http://amigo.geneontology.org/cgi-bin/amigo/term_details?term=GO:0032270
B cell homeostasis	Gene Ontology	GO:0001782	8	30	0.0171411	0.28188	64547|24224|25406|24165|85384|103694877|25690|81683	http://amigo.geneontology.org/cgi-bin/amigo/term_details?term=GO:0001782
cell-substrate junction	Gene Ontology	GO:0030055	45	320	0.017147	0.28188	362973|25406|25407|54319|64512|64665|116504|29317|500040|305679|305156|54133|293502|170851|117062|315121|295588|362248|500996|85265|56083|24590|116640|685781|363062|362107|84574|315686|65204|290354|361303|25177|293860|306279|360606|299940|301509|50692|54251|81651|29302|313582|288010|80846|79559	http://amigo.geneontology.org/cgi-bin/amigo/term_details?term=GO:0030055
macromolecular complex subunit organization	Gene Ontology	GO:0043933	196	1698	0.0171739	0.28188	287899|361842|309175|117542|292263|291874|680737|81812|192252|89816|362581|102557184|303575|288057|84017|315298|24398|295661|690209|291137|85265|312812|444984|315093|361856|362519|314384|260321|81809|282635|117062|113990|85489|54287|313838|25690|295277|29209|307805|25508|300218|294288|294286|84023|83785|315598|24708|25491|362466|24851|305827|25741|24703|296501|25728|78975|24837|24834|24189|54237|…	http://amigo.geneontology.org/cgi-bin/amigo/term_details?term=GO:0043933
epithelium development	Gene Ontology	GO:0060429	105	853	0.0171751	0.28188	85497|25266|81812|24498|24553|312566|314259|305156|294809|289437|313729|25717|315617|85265|56083|54267|89803|81809|501110|85489|81801|29200|25690|50672|361630|83785|25585|25587|81633|312781|24180|64512|54237|308582|25274|305679|114111|360635|114851|24373|24772|314910|25737|306141|25123|60427|296293|685072|50692|171047|29146|24446|81751|366960|25333|58919|54319|81683|295342|288480|298878|29657|638…	http://amigo.geneontology.org/cgi-bin/amigo/term_details?term=GO:0060429
regulation of DNA damage response, signal transduction by p53 class mediator	Gene Ontology	GO:0043516	7	24	0.0173335	0.28188	25406|295631|103694877|85489|314856|81683|27064	http://amigo.geneontology.org/cgi-bin/amigo/term_details?term=GO:0043516
pyrimidine nucleotide binding	Gene Ontology	GO:0019103	4	8	0.01741	0.28188	103692716|192252|497778|299331	http://amigo.geneontology.org/cgi-bin/amigo/term_details?term=GO:0019103
deoxyribonucleotide binding	Gene Ontology	GO:0032552	4	8	0.01741	0.28188	103692716|192252|497778|299331	http://amigo.geneontology.org/cgi-bin/amigo/term_details?term=GO:0032552
mesenchymal-epithelial cell signaling	Gene Ontology	GO:0060638	4	8	0.01741	0.28188	24553|116640|24446|29348	http://amigo.geneontology.org/cgi-bin/amigo/term_details?term=GO:0060638
regulation of arachidonic acid secretion	Gene Ontology	GO:0090237	4	8	0.01741	0.28188	360426|81683|295631|103694877	http://amigo.geneontology.org/cgi-bin/amigo/term_details?term=GO:0090237
negative regulation of multicellular organismal metabolic process	Gene Ontology	GO:0044252	4	8	0.01741	0.28188	24498|29316|170520|313729	http://amigo.geneontology.org/cgi-bin/amigo/term_details?term=GO:0044252
condensed chromosome outer kinetochore	Gene Ontology	GO:0000940	4	8	0.01741	0.28188	303037|361047|291441|25515	http://amigo.geneontology.org/cgi-bin/amigo/term_details?term=GO:0000940
extracellular vesicular exosome	Gene Ontology	GO:0070062	248	2191	0.0174889	0.28188	361842|117542|64473|94199|65153|64665|25508|315598|100360950|102557184|363219|314259|24314|64300|360790|315594|361422|25692|288057|102548682|81708|295496|315298|24161|24795|29692|81869|295588|24962|312812|362248|89807|66018|362519|260321|100912012|362393|361282|501110|191575|305149|246771|312705|24383|29598|298744|85311|308807|290354|295277|60350|360721|171114|29750|29459|683630|294288|292907|192…	http://amigo.geneontology.org/cgi-bin/amigo/term_details?term=GO:0070062
extracellular vesicle	Gene Ontology	GO:1903561	248	2191	0.0174889	0.28188	361842|117542|64473|94199|65153|64665|25508|315598|100360950|102557184|363219|314259|24314|64300|360790|315594|361422|25692|288057|102548682|81708|295496|315298|24161|24795|29692|81869|295588|24962|312812|362248|89807|66018|362519|260321|100912012|362393|361282|501110|191575|305149|246771|312705|24383|29598|298744|85311|308807|290354|295277|60350|360721|171114|29750|29459|683630|294288|292907|192…	http://amigo.geneontology.org/cgi-bin/amigo/term_details?term=GO:1903561
cellular response to growth factor stimulus	Gene Ontology	GO:0071363	51	372	0.0175018	0.28188	360457|25728|170897|64512|64558|289754|684352|89805|25266|114111|27064|287129|294809|85421|25406|83837|313729|25717|24770|338475|24553|25164|361242|81809|25043|683470|84574|85489|24323|314856|306141|29263|64032|116663|25361|25437|314694|100912012|83576|29348|314322|360606|311642|83785|54251|54250|84489|24446|683927|288532|24703	http://amigo.geneontology.org/cgi-bin/amigo/term_details?term=GO:0071363
response to organophosphorus	Gene Ontology	GO:0046683	23	139	0.0176414	0.283541	64553|25690|25445|25240|25244|24224|170897|24533|114856|24795|24770|29527|25679|83580|191575|81801|314322|64033|116660|25692|361458|192262|81718	http://amigo.geneontology.org/cgi-bin/amigo/term_details?term=GO:0046683
response to inorganic substance	Gene Ontology	GO:0010035	63	477	0.0177151	0.283823	25333|58919|170897|362506|24837|24834|94199|54237|24498|25508|24553|84480|25445|24232|24314|25240|298575|25458|29722|25266|29546|24533|24165|314322|114856|307098|60350|24888|29653|24567|29527|25644|84050|689415|25679|140914|25662|25737|25043|29158|24323|314856|361714|24224|25361|361710|64672|156117|259271|83571|294288|81683|29747|24686|103694877|499870|24464|81651|24446|25587|29437|444984|24424	http://amigo.geneontology.org/cgi-bin/amigo/term_details?term=GO:0010035
regulation of muscle system process	Gene Ontology	GO:0090257	24	147	0.0177686	0.283823	64553|24837|299331|29316|29209|170851|170897|24165|313729|64672|171115|29527|362242|58971|24323|64032|81801|24482|84583|29686|361630|54251|24816|103692716	http://amigo.geneontology.org/cgi-bin/amigo/term_details?term=GO:0090257
regulation of leukocyte proliferation	Gene Ontology	GO:0070663	24	147	0.0177686	0.283823	25407|25408|24498|81683|24165|114851|289437|60427|24482|29653|25145|690899|25670|85384|362491|25690|24224|25361|171115|246240|24686|103694877|25662|25668	http://amigo.geneontology.org/cgi-bin/amigo/term_details?term=GO:0070663
response to hydroperoxide	Gene Ontology	GO:0033194	5	13	0.0179427	0.284264	297822|499204|25668|117520|171341	http://amigo.geneontology.org/cgi-bin/amigo/term_details?term=GO:0033194
nuclear nucleosome	Gene Ontology	GO:0000788	5	13	0.0179427	0.284264	684762|310678|64646|690126|684841	http://amigo.geneontology.org/cgi-bin/amigo/term_details?term=GO:0000788
chemical homeostasis within a tissue	Gene Ontology	GO:0048875	5	13	0.0179427	0.284264	83785|29348|29452|29547|29546	http://amigo.geneontology.org/cgi-bin/amigo/term_details?term=GO:0048875
lymphangiogenesis	Gene Ontology	GO:0001946	5	13	0.0179427	0.284264	54320|140590|114111|503052|83785	http://amigo.geneontology.org/cgi-bin/amigo/term_details?term=GO:0001946
extracellular region	Gene Ontology	GO:0005576	356	3227	0.0180907	0.285538	363219|65153|102548682|24165|361621|24161|295588|291967|83575|501110|60350|29750|29459|192172|83785|100365043|25662|25668|25741|361128|315936|56759|287711|64536|100910554|24373|303701|361751|171569|59073|302855|26759|171047|64456|29142|103692716|306945|171164|78958|100911597|295631|304822|84400|114515|260416|295703|24590|84050|24962|25654|116510|100912012|84586|83578|56083|54250|503164|83476|8347…	http://amigo.geneontology.org/cgi-bin/amigo/term_details?term=GO:0005576
response to cAMP	Gene Ontology	GO:0051591	20	116	0.0180967	0.285538	361458|25679|25692|64553|314322|24533|83580|114856|24795|81801|192262|81718|191575|25690|25445|64033|116660|24224|25240|25244	http://amigo.geneontology.org/cgi-bin/amigo/term_details?term=GO:0051591
nuclear envelope	Gene Ontology	GO:0005635	39	271	0.0186721	0.29402	25728|406864|291874|297176|25240|295692|303330|361422|24224|287633|360672|690538|25437|690073|25679|287444|80878|502776|83576|685579|64033|306182|24888|362965|291314|307805|298586|24383|50672|246246|287830|362720|309131|64553|81751|362335|85252|84480|171128	http://amigo.geneontology.org/cgi-bin/amigo/term_details?term=GO:0005635
regulation of behavior	Gene Ontology	GO:0050795	27	172	0.0189101	0.295987	360457|362506|171551|24498|60665|58946|114111|245920|24323|85421|24165|140590|24770|24772|291796|89805|89808|116744|81517|114105|287561|24553|83785|54250|297073|308923|78962	http://amigo.geneontology.org/cgi-bin/amigo/term_details?term=GO:0050795
response to growth factor	Gene Ontology	GO:0070848	54	400	0.0189115	0.295987	360457|25728|170897|64512|64558|289754|684352|89805|81682|114111|27064|287129|25266|294809|85421|25406|83837|313729|25717|24770|338475|24553|25164|116640|361242|81809|25043|683470|84574|85489|24323|314856|306141|29263|64032|116663|25361|25437|314694|100912012|83576|29348|314322|360606|311642|83785|54251|54250|84489|24446|29302|683927|288532|24703	http://amigo.geneontology.org/cgi-bin/amigo/term_details?term=GO:0070848
sarcolemma	Gene Ontology	GO:0042383	19	109	0.0190442	0.297466	361458|362606|308410|64553|25407|29686|54319|25361|58971|64665|305941|24239|25717|64532|305679|25472|25240|25560|362242	http://amigo.geneontology.org/cgi-bin/amigo/term_details?term=GO:0042383
bone morphogenesis	Gene Ontology	GO:0060349	15	79	0.0191383	0.298335	292999|310552|314910|81809|313689|685781|25644|140590|85489|685072|25717|84489|29441|81801|312781	http://amigo.geneontology.org/cgi-bin/amigo/term_details?term=GO:0060349
glycosyl compound metabolic process	Gene Ontology	GO:1901657	30	197	0.0195493	0.304131	85496|24184|65156|24834|24189|289801|288051|287711|79127|24165|246233|29562|298227|81709|117596|81640|444984|25309|26956|191575|305149|246771|29223|29754|683630|363521|26759|171047|100363502|25630	http://amigo.geneontology.org/cgi-bin/amigo/term_details?term=GO:1901657
actin-mediated cell contraction	Gene Ontology	GO:0070252	8	31	0.0199236	0.308716	64553|24837|58971|81801|25560|64672|24851|29209	http://amigo.geneontology.org/cgi-bin/amigo/term_details?term=GO:0070252
embryonic digestive tract development	Gene Ontology	GO:0048566	8	31	0.0199236	0.308716	313860|81809|24165|364069|116548|297073|25587|116676	http://amigo.geneontology.org/cgi-bin/amigo/term_details?term=GO:0048566
smooth muscle cell proliferation	Gene Ontology	GO:0048659	18	102	0.0200031	0.30933	24498|56761|24484|24323|29302|25670|56083|89808|54250|54251|294790|292661|83785|25587|24482|171114|29527|297508	http://amigo.geneontology.org/cgi-bin/amigo/term_details?term=GO:0048659
regulation of icosanoid secretion	Gene Ontology	GO:0032303	6	19	0.0201437	0.310268	360426|295631|103694877|24323|81683|113976	http://amigo.geneontology.org/cgi-bin/amigo/term_details?term=GO:0032303
regulation of cellular senescence	Gene Ontology	GO:2000772	6	19	0.0201437	0.310268	84017|299694|117062|85489|503052|29657	http://amigo.geneontology.org/cgi-bin/amigo/term_details?term=GO:2000772
response to gamma radiation	Gene Ontology	GO:0010332	11	51	0.020228	0.310951	245920|24888|499966|287561|500987|60665|499204|312641|24770|24224|114105	http://amigo.geneontology.org/cgi-bin/amigo/term_details?term=GO:0010332
nucleotide biosynthetic process	Gene Ontology	GO:0009165	37	256	0.0203711	0.312531	84420|25728|24184|65156|24834|24189|289801|29316|25202|116564|25240|360518|64300|24312|497778|288051|287711|64553|24165|29562|25630|26956|304549|685579|25387|24323|191575|499330|29223|297508|79127|29754|362720|26759|292661|81657|64532	http://amigo.geneontology.org/cgi-bin/amigo/term_details?term=GO:0009165
negative regulation of lymphocyte apoptotic process	Gene Ontology	GO:0070229	7	25	0.0205225	0.312998	114592|25406|83514|24165|103694877|29653|81683	http://amigo.geneontology.org/cgi-bin/amigo/term_details?term=GO:0070229
regulation of glycolytic process	Gene Ontology	GO:0006110	7	25	0.0205225	0.312998	294235|78975|103694877|373545|81683|24482|24642	http://amigo.geneontology.org/cgi-bin/amigo/term_details?term=GO:0006110
mitotic metaphase plate congression	Gene Ontology	GO:0007080	7	25	0.0205225	0.312998	684771|362186|500545|294286|171529|303037|293502	http://amigo.geneontology.org/cgi-bin/amigo/term_details?term=GO:0007080
regulation of response to stress	Gene Ontology	GO:0080134	92	742	0.0208576	0.315543	25266|362506|24498|24553|500430|288057|84017|24165|313729|85265|56083|294518|362288|89803|81809|117062|304019|89808|85489|54287|54320|311374|50672|299694|84023|83785|24464|25728|25353|27064|29722|296583|171115|24772|29527|171112|303701|63995|291005|170824|314856|294809|24888|296350|24446|29142|171160|295631|29316|65190|81683|298575|29254|287537|295703|29657|25145|361242|363062|310552|362491|64032…	http://amigo.geneontology.org/cgi-bin/amigo/term_details?term=GO:0080134
sulfur compound biosynthetic process	Gene Ontology	GO:0044272	15	80	0.020909	0.315543	292999|89807|683630|64300|362368|192172|298227|81718|56819|24962|316325|25458|81640|24482|314694	http://amigo.geneontology.org/cgi-bin/amigo/term_details?term=GO:0044272
motor activity	Gene Ontology	GO:0003774	15	80	0.020909	0.315543	58945|353302|293502|362186|117057|315795|294286|171529|303575|84393|360543|287408|100911597|25745|316226	http://amigo.geneontology.org/cgi-bin/amigo/term_details?term=GO:0003774
negative regulation of immune system process	Gene Ontology	GO:0002683	42	299	0.0209442	0.315543	81809|25406|25407|289753|102551184|60427|102557184|680097|291152|81683|500351|100912489|312937|102548682|500616|24165|364723|289437|287537|295703|25717|24770|171115|24772|89807|25145|63995|361242|690899|364069|191575|363286|100360950|295277|29653|679983|83514|24686|84023|103694877|25587|64627	http://amigo.geneontology.org/cgi-bin/amigo/term_details?term=GO:0002683
positive regulation of leukocyte proliferation	Gene Ontology	GO:0070665	17	95	0.020961	0.315543	81683|25145|25407|25408|24165|114851|25670|25361|103694877|24498|362491|60427|25662|29653|24224|25668|24482	http://amigo.geneontology.org/cgi-bin/amigo/term_details?term=GO:0070665
protein kinase regulator activity	Gene Ontology	GO:0019887	17	95	0.020961	0.315543	683722|58919|25145|83571|500616|114906|114851|25164|65153|117183|266709|306141|29384|170851|362485|373545|24482	http://amigo.geneontology.org/cgi-bin/amigo/term_details?term=GO:0019887
regulation of cellular protein localization	Gene Ontology	GO:1903827	40	282	0.0209739	0.315543	313860|170897|362506|54237|299331|289754|24498|365468|312937|64553|298575|114851|315298|315696|24482|266709|25717|690209|24770|29527|89807|684771|56820|81812|314856|306182|24888|362965|25437|310552|688785|293860|114906|360606|83785|360672|24708|103692716|85252|83837	http://amigo.geneontology.org/cgi-bin/amigo/term_details?term=GO:1903827
regulation of cysteine-type endopeptidase activity	Gene Ontology	GO:2000116	28	182	0.0210856	0.316611	54702|25406|94199|294520|24498|64041|25240|117279|29441|100363502|64547|58946|25309|25387|314856|64032|24888|24482|360721|310552|156117|83571|192154|83785|24446|307428|83476|81771	http://amigo.geneontology.org/cgi-bin/amigo/term_details?term=GO:2000116
positive regulation of epithelial cell proliferation	Gene Ontology	GO:0050679	21	126	0.0211941	0.317625	29302|58919|85421|498309|85489|29348|683470|191575|289754|24498|54250|140590|84489|83785|24770|298878|64033|24482|24772|114111|25644	http://amigo.geneontology.org/cgi-bin/amigo/term_details?term=GO:0050679
nucleoside phosphate biosynthetic process	Gene Ontology	GO:1901293	37	257	0.0213571	0.319451	84420|25728|24184|65156|24834|24189|289801|29316|25202|116564|25240|360518|64300|24312|497778|288051|287711|64553|24165|29562|25630|26956|304549|685579|25387|24323|191575|499330|29223|297508|79127|29754|362720|26759|292661|81657|64532	http://amigo.geneontology.org/cgi-bin/amigo/term_details?term=GO:1901293
negative regulation of homeostatic process	Gene Ontology	GO:0032845	23	142	0.02148	0.320056	64553|362506|83785|171562|81683|245920|24224|25406|24165|60427|81869|64672|292673|29653|25145|81809|29209|85421|83514|29302|103694877|54250|25668	http://amigo.geneontology.org/cgi-bin/amigo/term_details?term=GO:0032845
muscle cell proliferation	Gene Ontology	GO:0033002	23	142	0.02148	0.320056	24834|54237|24498|24482|294790|171114|29527|56083|89807|56761|155430|81809|25670|89808|24323|24484|297508|29302|83785|54251|54250|292661|25587	http://amigo.geneontology.org/cgi-bin/amigo/term_details?term=GO:0033002
striated muscle contraction	Gene Ontology	GO:0006941	18	103	0.021599	0.321213	29546|299331|64553|84583|29686|24837|363521|24189|58971|81801|103692716|287408|64672|81751|64032|24851|171115|29209	http://amigo.geneontology.org/cgi-bin/amigo/term_details?term=GO:0006941
spindle	Gene Ontology	GO:0005819	30	199	0.0217892	0.323422	304477|100911597|292263|54237|297176|64041|308761|361047|293502|306647|29402|315298|690209|58945|303037|303575|312937|362186|291044|25437|25515|353302|114592|500545|294286|291441|287830|309098|24708|81771	http://amigo.geneontology.org/cgi-bin/amigo/term_details?term=GO:0005819
regulation of peptidyl-serine phosphorylation	Gene Ontology	GO:0033135	16	88	0.0219012	0.324464	89807|310552|81683|85421|25406|298575|24703|83785|103694877|25387|362491|24553|306141|24224|24498|25245	http://amigo.geneontology.org/cgi-bin/amigo/term_details?term=GO:0033135
positive regulation of lipid transport	Gene Ontology	GO:0032370	10	45	0.0223062	0.329208	303701|360426|25728|681056|291437|25644|295631|103694877|24323|81683	http://amigo.geneontology.org/cgi-bin/amigo/term_details?term=GO:0032370
regulation of cardiac muscle contraction	Gene Ontology	GO:0055117	12	59	0.0224967	0.331388	299331|64553|84583|29686|58971|81801|103692716|64672|64032|171115|29209|362242	http://amigo.geneontology.org/cgi-bin/amigo/term_details?term=GO:0055117
positive regulation of canonical Wnt signaling pathway	Gene Ontology	GO:0090263	11	52	0.0225913	0.331661	310552|501584|89803|83837|361881|363062|54250|313589|84489|312781|29657	http://amigo.geneontology.org/cgi-bin/amigo/term_details?term=GO:0090263
lymph vessel morphogenesis	Gene Ontology	GO:0036303	5	14	0.0226013	0.331661	54320|140590|114111|503052|83785	http://amigo.geneontology.org/cgi-bin/amigo/term_details?term=GO:0036303
regulation of peptidyl-tyrosine phosphorylation	Gene Ontology	GO:0050730	26	167	0.0226851	0.331661	25266|25408|24498|83785|81683|683722|114111|25406|29402|60427|313729|89807|66018|25145|25670|362491|29348|24482|310552|500616|29302|103694877|81651|84489|24446|81751	http://amigo.geneontology.org/cgi-bin/amigo/term_details?term=GO:0050730
regulation of heart contraction	Gene Ontology	GO:0008016	21	127	0.022686	0.331661	29452|299331|64553|155430|84583|81812|24837|81809|58971|81801|24323|171160|64672|24165|64032|24851|171115|29209|103692716|29686|362242	http://amigo.geneontology.org/cgi-bin/amigo/term_details?term=GO:0008016
positive regulation of neuron projection development	Gene Ontology	GO:0010976	25	159	0.0228109	0.332135	25728|170897|24553|83785|81683|27064|170851|85421|29465|117542|140590|24772|58946|25145|363062|191575|25418|116744|296293|29686|360606|60665|103694877|24446|684352	http://amigo.geneontology.org/cgi-bin/amigo/term_details?term=GO:0010976
regulation of lymphocyte proliferation	Gene Ontology	GO:0050670	23	143	0.0228939	0.332135	25407|25408|24498|81683|24165|114851|289437|24482|29653|25145|690899|25670|85384|362491|25690|24224|25361|171115|246240|24686|103694877|25662|25668	http://amigo.geneontology.org/cgi-bin/amigo/term_details?term=GO:0050670
regulation of mononuclear cell proliferation	Gene Ontology	GO:0032944	23	143	0.0228939	0.332135	25407|25408|24498|81683|24165|114851|289437|24482|29653|25145|690899|25670|85384|362491|25690|24224|25361|171115|246240|24686|103694877|25662|25668	http://amigo.geneontology.org/cgi-bin/amigo/term_details?term=GO:0032944
positive regulation of protein serine/threonine kinase activity	Gene Ontology	GO:0071902	30	200	0.0229822	0.332135	58919|64553|64558|24553|299626|83785|25266|81683|24649|170851|25288|60427|25717|171115|85265|25145|291005|117183|25387|116744|306141|64033|24482|24323|361630|103694877|54251|54250|81651|24446	http://amigo.geneontology.org/cgi-bin/amigo/term_details?term=GO:0071902
reproductive process	Gene Ontology	GO:0022414	117	975	0.0230336	0.332135	287146|84420|65156|81812|25508|24553|287899|60427|362581|116564|288051|360711|84017|24165|315298|140590|444984|89807|89805|89803|260321|81809|117062|81801|29200|294673|25690|25692|50672|29452|83785|24464|313589|24708|25662|171341|25668|312781|170897|24834|116548|117524|25448|25445|25687|24373|307511|24770|171115|24772|29527|24479|360426|685579|314322|24888|113976|685072|29302|50692|305471|1003611…	http://amigo.geneontology.org/cgi-bin/amigo/term_details?term=GO:0022414
negative regulation of protein metabolic process	Gene Ontology	GO:0051248	83	664	0.0230443	0.332135	83571|85497|89816|25728|25406|25407|290326|94199|65153|294520|114856|24498|85496|64041|360853|299626|83785|266709|24232|81683|290364|25240|25245|291796|683722|29722|500616|683470|29441|114851|361881|497672|289437|24795|313729|59073|295703|24888|25718|171112|24484|362242|89807|306141|25164|63995|291005|116510|81751|24323|54348|313974|25387|54287|117279|297176|298744|116663|25367|85489|24482|25515|…	http://amigo.geneontology.org/cgi-bin/amigo/term_details?term=GO:0051248
negative regulation of cell proliferation	Gene Ontology	GO:0008285	61	467	0.0230788	0.332135	361745|25728|24498|29316|58946|500040|365468|25445|114111|361303|25245|24484|297822|309526|296583|114851|81809|288480|289437|29692|24708|140590|24962|83467|171115|171114|29527|84489|306141|25164|25145|89803|690899|117062|25670|683470|25717|117183|54287|29200|360635|64316|170851|25367|24224|24482|25437|310552|116676|83571|685072|24686|29576|171112|54250|292661|81657|503052|25587|312781|24703	http://amigo.geneontology.org/cgi-bin/amigo/term_details?term=GO:0008285
protein localization to kinetochore	Gene Ontology	GO:0034501	4	9	0.0234031	0.332135	303037|306647|54237|114592	http://amigo.geneontology.org/cgi-bin/amigo/term_details?term=GO:0034501
positive regulation of cardiac muscle contraction	Gene Ontology	GO:0060452	4	9	0.0234031	0.332135	64032|103692716|299331|84583	http://amigo.geneontology.org/cgi-bin/amigo/term_details?term=GO:0060452
positive regulation of steroid hormone biosynthetic process	Gene Ontology	GO:0090031	4	9	0.0234031	0.332135	29441|25644|25718|24482	http://amigo.geneontology.org/cgi-bin/amigo/term_details?term=GO:0090031
deoxyribonucleoside monophosphate metabolic process	Gene Ontology	GO:0009162	4	9	0.0234031	0.332135	497778|24834|171047|79127	http://amigo.geneontology.org/cgi-bin/amigo/term_details?term=GO:0009162
short-term memory	Gene Ontology	GO:0007614	4	9	0.0234031	0.332135	266766|81517|171115|140666	http://amigo.geneontology.org/cgi-bin/amigo/term_details?term=GO:0007614
vascular endothelial growth factor receptor binding	Gene Ontology	GO:0005172	4	9	0.0234031	0.332135	29302|114111|360457|83785	http://amigo.geneontology.org/cgi-bin/amigo/term_details?term=GO:0005172
positive regulation of T-helper cell differentiation	Gene Ontology	GO:0045624	4	9	0.0234031	0.332135	24498|362491|364069|500616	http://amigo.geneontology.org/cgi-bin/amigo/term_details?term=GO:0045624
positive regulation of endothelial cell chemotaxis	Gene Ontology	GO:2001028	4	9	0.0234031	0.332135	54250|24553|85421|83785	http://amigo.geneontology.org/cgi-bin/amigo/term_details?term=GO:2001028
regulation of phosphate metabolic process	Gene Ontology	GO:0019220	136	1152	0.0234693	0.332468	84420|25266|362506|65153|24498|25467|24553|85496|116663|500430|245920|683722|289437|313729|266709|140590|85265|89807|66018|314384|81809|363222|266766|85489|54287|29200|25515|50672|299694|361630|83785|305984|313589|24708|312781|24703|24180|25728|25288|360426|64512|360991|114111|500616|114851|114856|60427|171115|171114|24479|303701|25049|25670|63995|291005|306141|85421|246240|114906|29302|24686|297…	http://amigo.geneontology.org/cgi-bin/amigo/term_details?term=GO:0019220
regulation of endothelial cell proliferation	Gene Ontology	GO:0001936	14	74	0.0236275	0.332887	116676|25728|498309|25644|83785|117183|54250|140590|84489|503052|29302|24770|24772|85421	http://amigo.geneontology.org/cgi-bin/amigo/term_details?term=GO:0001936
regulation of endothelial cell migration	Gene Ontology	GO:0010594	14	74	0.0236275	0.332887	89807|89805|114111|25728|29302|83785|81801|54250|24553|140590|503052|117183|29527|85421	http://amigo.geneontology.org/cgi-bin/amigo/term_details?term=GO:0010594
regulation of cell cycle G2/M phase transition	Gene Ontology	GO:1902749	7	26	0.0240976	0.33525	58919|114906|29384|114494|360908|296732|25177	http://amigo.geneontology.org/cgi-bin/amigo/term_details?term=GO:1902749
pyrimidine nucleotide metabolic process	Gene Ontology	GO:0006220	7	26	0.0240976	0.33525	497778|288051|79127|65156|26956|191575|289801	http://amigo.geneontology.org/cgi-bin/amigo/term_details?term=GO:0006220
positive regulation of steroid metabolic process	Gene Ontology	GO:0045940	7	26	0.0240976	0.33525	24180|25728|29441|25644|29316|25718|24482	http://amigo.geneontology.org/cgi-bin/amigo/term_details?term=GO:0045940
regulation of fatty acid transport	Gene Ontology	GO:2000191	7	26	0.0240976	0.33525	360426|681056|295631|103694877|24323|81683|113976	http://amigo.geneontology.org/cgi-bin/amigo/term_details?term=GO:2000191
mitotic spindle assembly	Gene Ontology	GO:0090307	7	26	0.0240976	0.33525	114592|293860|294286|315298|64041|84393|690209	http://amigo.geneontology.org/cgi-bin/amigo/term_details?term=GO:0090307
pyrimidine nucleoside metabolic process	Gene Ontology	GO:0006213	7	26	0.0240976	0.33525	288051|79127|65156|26956|24834|191575|289801	http://amigo.geneontology.org/cgi-bin/amigo/term_details?term=GO:0006213
cellular response to extracellular stimulus	Gene Ontology	GO:0031668	30	201	0.0242256	0.336039	170897|78975|81813|64512|289801|289754|29316|25445|303206|297822|24778|24533|114851|25164|297960|294790|140590|140937|25670|116640|25043|56759|314322|314856|29598|24224|361710|310552|680451|298575	http://amigo.geneontology.org/cgi-bin/amigo/term_details?term=GO:0031668
response to drug	Gene Ontology	GO:0042493	65	504	0.0242409	0.336039	58919|25288|65156|94199|54237|289754|24498|25508|64041|25560|103694877|25445|25240|114111|27064|25245|288051|29223|84017|24533|24165|114851|24816|81709|24770|29302|29527|171112|25491|689415|25266|81809|363222|25043|81812|191575|24323|29200|25230|171341|116663|24224|310552|156117|314856|83571|298199|314322|81683|360606|24686|83578|24553|361798|83785|24464|361295|81517|309131|25662|29441|85252|2885…	http://amigo.geneontology.org/cgi-bin/amigo/term_details?term=GO:0042493
phosphorus metabolic process	Gene Ontology	GO:0006793	244	2174	0.024359	0.336659	84420|25266|362506|64473|65153|29562|24498|192252|24553|498695|116663|500430|116564|303206|64300|24312|245920|288051|288057|84017|362261|362550|24165|289437|313729|65156|266709|140590|690209|85265|89807|66018|314384|81809|363222|266766|362510|191575|85489|305149|315686|29200|301434|499330|24770|287115|25515|29754|50672|299694|361630|83825|84023|83785|24264|305984|313589|24708|85421|294930|310879|…	http://amigo.geneontology.org/cgi-bin/amigo/term_details?term=GO:0006793
negative regulation of G1/S transition of mitotic cell cycle	Gene Ontology	GO:2000134	9	39	0.0244157	0.336659	58919|310352|296583|114851|25164|25177|314856|24708|24224	http://amigo.geneontology.org/cgi-bin/amigo/term_details?term=GO:2000134
spindle microtubule	Gene Ontology	GO:0005876	9	39	0.0244157	0.336659	303575|362186|304477|291441|54237|114592|64041|361047|25515	http://amigo.geneontology.org/cgi-bin/amigo/term_details?term=GO:0005876
DNA biosynthetic process	Gene Ontology	GO:0071897	15	82	0.0248178	0.340992	300795|316235|304573|25737|24834|289758|287146|117183|114856|140590|24446|64032|59294|27064|114851	http://amigo.geneontology.org/cgi-bin/amigo/term_details?term=GO:0071897
organ regeneration	Gene Ontology	GO:0031100	15	82	0.0248178	0.340992	89807|89805|58919|114851|54237|29562|114494|24464|60665|29146|24446|81680|24770|24772|25630	http://amigo.geneontology.org/cgi-bin/amigo/term_details?term=GO:0031100
smooth muscle cell migration	Gene Ontology	GO:0014909	10	46	0.0250517	0.342992	24224|25266|81683|29302|117264|103694877|116744|25692|24482|24484	http://amigo.geneontology.org/cgi-bin/amigo/term_details?term=GO:0014909
ruffle membrane	Gene Ontology	GO:0032587	10	46	0.0250517	0.342992	305938|54319|299331|191575|24851|103692716|54320|361714|29302|312812	http://amigo.geneontology.org/cgi-bin/amigo/term_details?term=GO:0032587
cellular response to light stimulus	Gene Ontology	GO:0071482	11	53	0.0251501	0.343128	297822|292907|114851|64646|499204|314856|24590|114592|25240|29527|290326	http://amigo.geneontology.org/cgi-bin/amigo/term_details?term=GO:0071482
ovarian follicle development	Gene Ontology	GO:0001541	11	53	0.0251501	0.343128	89807|24888|29348|60427|25387|29200|25448|83785|64033|25690|24224	http://amigo.geneontology.org/cgi-bin/amigo/term_details?term=GO:0001541
multicellular organismal reproductive process	Gene Ontology	GO:0048609	76	604	0.0252949	0.344498	287146|84420|361745|84509|89807|303828|292263|24834|29348|64558|81812|25508|499204|287899|25448|103694877|362581|25445|81683|245983|64033|24888|360711|84017|83724|24165|315298|83785|24373|24770|81709|307511|25692|140590|292673|83467|171115|24772|29527|84050|444984|360426|291145|89805|89803|500987|117062|362412|81801|25387|24323|29200|312641|294673|313589|29263|25690|24224|24482|113976|60427|11656…	http://amigo.geneontology.org/cgi-bin/amigo/term_details?term=GO:0048609
positive regulation of cell morphogenesis involved in differentiation	Gene Ontology	GO:0010770	19	113	0.0254864	0.344832	24553|58946|170851|25728|117542|29465|83837|81809|363062|25717|83785|85489|307098|117183|140590|84574|684352|24772|84050	http://amigo.geneontology.org/cgi-bin/amigo/term_details?term=GO:0010770
anchoring junction	Gene Ontology	GO:0070161	50	373	0.0254906	0.344832	362973|25406|25407|100911597|500996|64512|54319|64665|116504|29317|500040|305679|305156|54133|293502|170851|315121|295588|362248|117062|287129|56083|24590|116640|685781|363062|362107|84574|315686|308923|65204|290354|361303|25177|85265|293860|306279|360606|299940|301509|50692|54251|81651|304822|308023|29302|313582|288010|80846|79559	http://amigo.geneontology.org/cgi-bin/amigo/term_details?term=GO:0070161
cellular response to lipid	Gene Ontology	GO:0071396	50	373	0.0254906	0.344832	497942|24180|292907|78975|64512|171551|289754|308582|684352|83785|56820|25240|81683|294706|25728|245920|25692|81812|27064|24795|313729|298878|24770|116676|84050|60665|689931|25670|116640|25043|171569|191575|81801|24323|29200|314856|29598|25690|60350|114105|24498|50672|362491|685072|361630|303016|117264|103694877|171164|312781	http://amigo.geneontology.org/cgi-bin/amigo/term_details?term=GO:0071396
positive regulation of cytosolic calcium ion concentration	Gene Ontology	GO:0007204	30	202	0.0255208	0.344832	24180|64553|362506|64512|171551|24239|171562|25245|245920|24224|85421|81869|64672|56083|303701|360426|25679|25145|81809|24323|29209|114105|50672|116744|29302|54250|24816|25745|25668|312781	http://amigo.geneontology.org/cgi-bin/amigo/term_details?term=GO:0007204
regulation of phosphorus metabolic process	Gene Ontology	GO:0051174	136	1156	0.0255415	0.344832	84420|25266|362506|65153|24498|25467|24553|85496|116663|500430|245920|683722|289437|313729|266709|140590|85265|89807|66018|314384|81809|363222|266766|85489|54287|29200|25515|50672|299694|361630|83785|305984|313589|24708|312781|24703|24180|25728|25288|360426|64512|360991|114111|500616|114851|114856|60427|171115|171114|24479|303701|25049|25670|63995|291005|306141|85421|246240|114906|29302|24686|297…	http://amigo.geneontology.org/cgi-bin/amigo/term_details?term=GO:0051174
regulation of hemopoiesis	Gene Ontology	GO:1903706	35	244	0.0256302	0.345429	81813|289754|24498|102551184|102557184|680097|291152|500351|100912489|312937|102548682|500616|24165|314322|60427|25145|364723|364069|25670|85384|191575|362491|29200|29263|100360950|295277|679983|54287|685072|83785|29146|24708|25587|29142|64627	http://amigo.geneontology.org/cgi-bin/amigo/term_details?term=GO:1903706
nucleoside monophosphate biosynthetic process	Gene Ontology	GO:0009124	14	75	0.0258103	0.347254	497778|29754|288051|79127|24184|65156|24165|24834|24189|29562|289801|26956|29223|25630	http://amigo.geneontology.org/cgi-bin/amigo/term_details?term=GO:0009124
biological adhesion	Gene Ontology	GO:0022610	106	879	0.0261973	0.348046	362973|362506|24498|294809|24165|81526|289437|361624|85265|56083|89807|89805|81809|89808|315686|54320|85384|299694|84023|83785|64387|25662|24851|25745|312781|406864|25353|365216|64043|305679|306229|114111|80846|500616|60427|24770|171115|24772|315675|303701|287989|298019|171569|292483|246240|293860|29302|24686|305471|64456|29142|171164|81751|78958|100911597|54319|362393|304822|65190|295027|292406|…	http://amigo.geneontology.org/cgi-bin/amigo/term_details?term=GO:0022610
adherens junction	Gene Ontology	GO:0005912	49	365	0.0262091	0.348046	362973|25406|25407|100911597|500996|64512|54319|64665|116504|29317|500040|305679|305156|54133|293502|170851|315121|295588|362248|117062|287129|56083|24590|116640|685781|363062|362107|84574|315686|308923|65204|290354|361303|25177|85265|293860|306279|360606|299940|301509|50692|54251|81651|308023|29302|313582|288010|80846|79559	http://amigo.geneontology.org/cgi-bin/amigo/term_details?term=GO:0005912
positive regulation of organic acid transport	Gene Ontology	GO:0032892	8	33	0.026423	0.348046	360426|681056|295631|58971|103694877|24323|81657|81683	http://amigo.geneontology.org/cgi-bin/amigo/term_details?term=GO:0032892
positive regulation of protein modification process	Gene Ontology	GO:0031401	80	642	0.0266671	0.348046	24180|58919|292907|25288|89807|25408|25644|29348|64558|116504|24498|24553|497672|299626|83785|29302|24232|114111|362491|24649|25266|81683|170851|170897|29402|294790|298575|680522|252834|81809|288480|81651|60427|362506|293019|25717|289754|25406|171115|85265|116744|360426|306141|25145|314384|291005|685781|25670|140590|117183|25387|54287|29200|305984|29263|64032|64033|24224|24482|25515|246240|310552…	http://amigo.geneontology.org/cgi-bin/amigo/term_details?term=GO:0031401
positive regulation of epithelial cell migration	Gene Ontology	GO:0010634	13	68	0.0267007	0.348046	89807|85421|81809|360606|29302|83785|54250|24553|140590|29348|25240|114111|29527	http://amigo.geneontology.org/cgi-bin/amigo/term_details?term=GO:0010634
locomotion	Gene Ontology	GO:0040011	125	1056	0.0268955	0.348046	170520|25266|362506|94199|25467|24553|305156|310074|245920|683722|288057|24165|83837|85265|312812|89807|89805|81809|266766|89808|85489|315686|294673|54320|25692|50672|140666|29686|83825|84023|117264|83785|24851|25745|312781|497942|24180|25728|170897|25353|308023|64043|117183|305679|117016|114111|305938|29722|690538|60427|685781|24770|24772|29527|360426|287989|81517|294809|114105|246240|688785|293…	http://amigo.geneontology.org/cgi-bin/amigo/term_details?term=GO:0040011
response to virus	Gene Ontology	GO:0009615	25	162	0.027202	0.348046	24498|24333|25560|65190|245920|24224|84017|499801|29653|64547|25670|117062|304549|171569|363286|54287|25472|24888|83825|246268|309526|494199|81633|24609|84480	http://amigo.geneontology.org/cgi-bin/amigo/term_details?term=GO:0009615
transmembrane receptor protein tyrosine kinase signaling pathway	Gene Ontology	GO:0007169	49	366	0.0272159	0.348046	85496|360457|25266|89807|64022|29348|64558|289754|25467|24553|114111|81651|287129|25692|294809|85421|500616|54250|292661|313729|362550|140590|287989|304378|25718|25049|66018|89805|58844|685781|308923|306141|24770|64032|116663|24484|24482|83576|311642|83785|54251|64536|361295|84489|24446|25662|81751|502694|24703	http://amigo.geneontology.org/cgi-bin/amigo/term_details?term=GO:0007169
nuclear chromatin	Gene Ontology	GO:0000790	29	195	0.0273122	0.348046	296501|361745|292907|680522|64646|304648|684762|684841|316129|296732|300266|361783|83508|288242|444984|291145|684771|155430|500987|310678|29384|259271|302855|685072|690126|315508|361798|296583|360853	http://amigo.geneontology.org/cgi-bin/amigo/term_details?term=GO:0000790
transferase activity, transferring phosphorus-containing groups	Gene Ontology	GO:0016772	90	734	0.0274014	0.348046	287146|690743|24553|498695|116564|303206|288057|84017|266709|690209|314384|81809|304549|362510|191575|54287|301434|499330|25515|299694|83825|24264|310879|25741|24703|24184|78975|24834|54237|360991|117016|287711|79127|114851|360908|288741|26956|287989|313022|690987|29223|85421|246240|114592|287835|373545|316235|58919|304573|315852|25059|298575|294790|25630|498272|58840|313974|362491|116596|60416|5…	http://amigo.geneontology.org/cgi-bin/amigo/term_details?term=GO:0016772
cellular amide metabolic process	Gene Ontology	GO:0043603	24	154	0.0274154	0.348046	266758|89816|25728|116548|25508|64300|295458|362368|24312|81869|24590|24962|171341|681913|81751|501110|361472|25458|24642|311984|29142|294422|24479|24424	http://amigo.geneontology.org/cgi-bin/amigo/term_details?term=GO:0043603
granulocyte migration	Gene Ontology	GO:0097530	12	61	0.0274293	0.348046	25353|362506|81809|287561|84023|83785|89808|24323|297073|171551|24770|114105	http://amigo.geneontology.org/cgi-bin/amigo/term_details?term=GO:0097530
G1/S transition of mitotic cell cycle	Gene Ontology	GO:0000082	20	122	0.0275466	0.348046	58919|83571|304573|296583|114851|25164|117183|24649|294790|29200|314856|24708|25587|54320|25177|64033|362485|24224|310352|684771	http://amigo.geneontology.org/cgi-bin/amigo/term_details?term=GO:0000082
salivary gland development	Gene Ontology	GO:0007431	9	40	0.0276164	0.348046	25266|81809|289754|24498|24553|25717|24446|29348|56083	http://amigo.geneontology.org/cgi-bin/amigo/term_details?term=GO:0007431
glutathione metabolic process	Gene Ontology	GO:0006749	9	40	0.0276164	0.348046	681913|362368|501110|171341|81869|24962|25458|24424|24479	http://amigo.geneontology.org/cgi-bin/amigo/term_details?term=GO:0006749
cellular response to ionizing radiation	Gene Ontology	GO:0071479	9	40	0.0276164	0.348046	310552|84017|500987|114851|689055|307098|499204|24888|499870	http://amigo.geneontology.org/cgi-bin/amigo/term_details?term=GO:0071479
negative regulation of cell cycle G1/S phase transition	Gene Ontology	GO:1902807	9	40	0.0276164	0.348046	58919|310352|296583|114851|25164|25177|314856|24708|24224	http://amigo.geneontology.org/cgi-bin/amigo/term_details?term=GO:1902807
substantia nigra development	Gene Ontology	GO:0021762	9	40	0.0276164	0.348046	58945|24533|24943|24264|54250|84489|294962|171114|296648	http://amigo.geneontology.org/cgi-bin/amigo/term_details?term=GO:0021762
release of cytochrome c from mitochondria	Gene Ontology	GO:0001836	11	54	0.0279124	0.348046	360426|140937|24888|64547|298575|362368|24482|24446|360721|24224|84480	http://amigo.geneontology.org/cgi-bin/amigo/term_details?term=GO:0001836
cyclin-dependent protein serine/threonine kinase regulator activity	Gene Ontology	GO:0016538	5	15	0.0279763	0.348046	362485|58919|114851|25164|83571	http://amigo.geneontology.org/cgi-bin/amigo/term_details?term=GO:0016538
positive regulation of icosanoid secretion	Gene Ontology	GO:0032305	5	15	0.0279763	0.348046	360426|81683|295631|103694877|24323	http://amigo.geneontology.org/cgi-bin/amigo/term_details?term=GO:0032305
macrophage chemotaxis	Gene Ontology	GO:0048246	5	15	0.0279763	0.348046	24770|297073|287830|50672|89808	http://amigo.geneontology.org/cgi-bin/amigo/term_details?term=GO:0048246
negative regulation of lipase activity	Gene Ontology	GO:0060192	5	15	0.0279763	0.348046	29441|83576|362466|295631|84583	http://amigo.geneontology.org/cgi-bin/amigo/term_details?term=GO:0060192
glial cell apoptotic process	Gene Ontology	GO:0034349	5	15	0.0279763	0.348046	24770|24224|24708|100363502|25309	http://amigo.geneontology.org/cgi-bin/amigo/term_details?term=GO:0034349
prostaglandin transport	Gene Ontology	GO:0015732	5	15	0.0279763	0.348046	24323|140915|81683|103694877|113976	http://amigo.geneontology.org/cgi-bin/amigo/term_details?term=GO:0015732
regulation of lymphocyte apoptotic process	Gene Ontology	GO:0070228	10	47	0.0280313	0.348046	246240|25145|25406|83514|81809|24165|103694877|114592|29653|81683	http://amigo.geneontology.org/cgi-bin/amigo/term_details?term=GO:0070228
mucopolysaccharide metabolic process	Gene Ontology	GO:1903510	10	47	0.0280313	0.348046	292999|89807|25406|25670|83785|24649|54250|24446|360904|314694	http://amigo.geneontology.org/cgi-bin/amigo/term_details?term=GO:1903510
myeloid cell apoptotic process	Gene Ontology	GO:0033028	7	27	0.0280776	0.348046	24224|25406|60427|81812|24498|103694877|81683	http://amigo.geneontology.org/cgi-bin/amigo/term_details?term=GO:0033028
purine ribonucleoside biosynthetic process	Gene Ontology	GO:0046129	14	76	0.0281386	0.348046	29754|287711|24184|683630|24165|24189|26759|29562|298227|191575|26956|29223|81640|25630	http://amigo.geneontology.org/cgi-bin/amigo/term_details?term=GO:0046129
purine nucleoside biosynthetic process	Gene Ontology	GO:0042451	14	76	0.0281386	0.348046	29754|287711|24184|683630|24165|24189|26759|29562|298227|191575|26956|29223|81640|25630	http://amigo.geneontology.org/cgi-bin/amigo/term_details?term=GO:0042451
chorio-allantoic fusion	Gene Ontology	GO:0060710	3	5	0.0281549	0.348046	83476|29344|25361	http://amigo.geneontology.org/cgi-bin/amigo/term_details?term=GO:0060710
host cell cytoplasm	Gene Ontology	GO:0030430	3	5	0.0281549	0.348046	25240|171164|362466	http://amigo.geneontology.org/cgi-bin/amigo/term_details?term=GO:0030430
base-excision repair, gap-filling	Gene Ontology	GO:0006287	3	5	0.0281549	0.348046	304573|25737|59294	http://amigo.geneontology.org/cgi-bin/amigo/term_details?term=GO:0006287
establishment of protein localization to chromatin	Gene Ontology	GO:0071169	3	5	0.0281549	0.348046	680522|292907|29384	http://amigo.geneontology.org/cgi-bin/amigo/term_details?term=GO:0071169
positive regulation of beta-amyloid formation	Gene Ontology	GO:1902004	3	5	0.0281549	0.348046	311984|89816|25728	http://amigo.geneontology.org/cgi-bin/amigo/term_details?term=GO:1902004
positive regulation of neuroepithelial cell differentiation	Gene Ontology	GO:1902913	3	5	0.0281549	0.348046	24224|312566|60427	http://amigo.geneontology.org/cgi-bin/amigo/term_details?term=GO:1902913
intracellular region of host	Gene Ontology	GO:0043656	3	5	0.0281549	0.348046	25240|171164|362466	http://amigo.geneontology.org/cgi-bin/amigo/term_details?term=GO:0043656
positive regulation of amyloid precursor protein catabolic process	Gene Ontology	GO:1902993	3	5	0.0281549	0.348046	311984|89816|25728	http://amigo.geneontology.org/cgi-bin/amigo/term_details?term=GO:1902993
purine nucleoside diphosphate biosynthetic process	Gene Ontology	GO:0009136	3	5	0.0281549	0.348046	26956|29223|24184	http://amigo.geneontology.org/cgi-bin/amigo/term_details?term=GO:0009136
host intracellular part	Gene Ontology	GO:0033646	3	5	0.0281549	0.348046	25240|171164|362466	http://amigo.geneontology.org/cgi-bin/amigo/term_details?term=GO:0033646
pyrimidine nucleoside binding	Gene Ontology	GO:0001884	3	5	0.0281549	0.348046	103692716|299331|79127	http://amigo.geneontology.org/cgi-bin/amigo/term_details?term=GO:0001884
host cell cytoplasm part	Gene Ontology	GO:0033655	3	5	0.0281549	0.348046	25240|171164|362466	http://amigo.geneontology.org/cgi-bin/amigo/term_details?term=GO:0033655
low-density lipoprotein receptor activity	Gene Ontology	GO:0005041	3	5	0.0281549	0.348046	497942|140914|312781	http://amigo.geneontology.org/cgi-bin/amigo/term_details?term=GO:0005041
regulation of T-helper 1 cell differentiation	Gene Ontology	GO:0045625	3	5	0.0281549	0.348046	362491|364069|500616	http://amigo.geneontology.org/cgi-bin/amigo/term_details?term=GO:0045625
regulation of branching involved in salivary gland morphogenesis by mesenchymal-epithelial signaling	Gene Ontology	GO:0060665	3	5	0.0281549	0.348046	24553|24446|29348	http://amigo.geneontology.org/cgi-bin/amigo/term_details?term=GO:0060665
spermine metabolic process	Gene Ontology	GO:0008215	3	5	0.0281549	0.348046	81640|302642|360547	http://amigo.geneontology.org/cgi-bin/amigo/term_details?term=GO:0008215
purine ribonucleoside diphosphate biosynthetic process	Gene Ontology	GO:0009180	3	5	0.0281549	0.348046	26956|29223|24184	http://amigo.geneontology.org/cgi-bin/amigo/term_details?term=GO:0009180
autophagic cell death	Gene Ontology	GO:0048102	3	5	0.0281549	0.348046	297822|83571|84480	http://amigo.geneontology.org/cgi-bin/amigo/term_details?term=GO:0048102
epithelial fluid transport	Gene Ontology	GO:0042045	3	5	0.0281549	0.348046	24323|25240|50672	http://amigo.geneontology.org/cgi-bin/amigo/term_details?term=GO:0042045
regulation of homeostatic process	Gene Ontology	GO:0032844	42	306	0.0281557	0.348046	64553|25353|362506|25406|25177|292673|64041|83785|171562|81683|245920|24224|85421|24165|78975|60427|81869|64672|113990|29653|29527|360426|25145|81809|315617|54348|25387|24323|29200|29263|29209|246240|50672|83514|29686|29302|103694877|54250|25587|25745|25668|312781	http://amigo.geneontology.org/cgi-bin/amigo/term_details?term=GO:0032844
cell adhesion	Gene Ontology	GO:0007155	105	873	0.0282935	0.349193	362973|362506|24498|294809|24165|81526|289437|361624|85265|56083|89807|89805|81809|89808|315686|54320|85384|299694|84023|83785|64387|25662|24851|25745|312781|406864|25353|365216|64043|305679|306229|114111|80846|500616|60427|24770|171115|24772|315675|303701|287989|298019|171569|292483|246240|293860|29302|24686|305471|64456|29142|81751|78958|100911597|54319|362393|304822|65190|295027|292406|29653|8…	http://amigo.geneontology.org/cgi-bin/amigo/term_details?term=GO:0007155
positive regulation of mitotic cell cycle	Gene Ontology	GO:0045931	17	99	0.0285068	0.350284	58919|170897|360739|54237|24553|297176|117183|360908|24323|64041|314856|24708|296732|64022|25718|24482|25515	http://amigo.geneontology.org/cgi-bin/amigo/term_details?term=GO:0045931
regulation of microtubule cytoskeleton organization	Gene Ontology	GO:0070507	17	99	0.0285068	0.350284	29264|312937|114592|360739|260321|84583|360672|363062|291441|315298|306575|117524|291540|690209|85252|361047|83571	http://amigo.geneontology.org/cgi-bin/amigo/term_details?term=GO:0070507
enzyme linked receptor protein signaling pathway	Gene Ontology	GO:0007167	72	572	0.0285172	0.350284	85496|360457|25266|89807|64022|25644|289264|64558|289754|25467|24553|116663|81680|116564|114111|81651|287129|25692|294809|85421|500616|54250|252834|81809|292661|24373|313729|362550|25717|287989|304378|338475|83576|25049|66018|89805|361242|690899|58844|685781|25718|25164|140590|84574|314322|29200|29201|306141|29263|64032|24770|24484|24482|314694|310552|29348|360606|311642|83785|54251|64536|361295|…	http://amigo.geneontology.org/cgi-bin/amigo/term_details?term=GO:0007167
positive regulation of protein metabolic process	Gene Ontology	GO:0051247	110	920	0.0288392	0.351155	89816|25266|362506|24498|24553|117279|103689992|289437|315696|140590|85265|89807|314384|81809|54287|29200|25515|360721|156117|50672|361630|83785|305984|313589|24708|24703|54702|24180|25728|25288|114111|500616|680522|114851|60427|293019|171115|360426|291005|314856|306141|85421|246240|289753|29302|192154|297073|24446|81751|373545|58919|25406|29263|316129|81683|170897|298575|288480|294790|25145|2530…	http://amigo.geneontology.org/cgi-bin/amigo/term_details?term=GO:0051247
hyaluronan metabolic process	Gene Ontology	GO:0030212	6	21	0.0289048	0.351155	25406|25670|83785|24649|54250|24446	http://amigo.geneontology.org/cgi-bin/amigo/term_details?term=GO:0030212
lymph vessel development	Gene Ontology	GO:0001945	6	21	0.0289048	0.351155	83785|140590|503052|54320|114111|287129	http://amigo.geneontology.org/cgi-bin/amigo/term_details?term=GO:0001945
deoxyribonucleotide metabolic process	Gene Ontology	GO:0009262	6	21	0.0289048	0.351155	497778|24184|24165|685579|362720|26956	http://amigo.geneontology.org/cgi-bin/amigo/term_details?term=GO:0009262
positive regulation of cartilage development	Gene Ontology	GO:0061036	6	21	0.0289048	0.351155	313860|29441|25644|140590|83476|83470	http://amigo.geneontology.org/cgi-bin/amigo/term_details?term=GO:0061036
positive regulation of axon extension	Gene Ontology	GO:0045773	6	21	0.0289048	0.351155	25728|29465|83785|684352|140590|24772	http://amigo.geneontology.org/cgi-bin/amigo/term_details?term=GO:0045773
cellular response to glucose starvation	Gene Ontology	GO:0042149	6	21	0.0289048	0.351155	140937|78975|289801|289754|24778|24224	http://amigo.geneontology.org/cgi-bin/amigo/term_details?term=GO:0042149
humoral immune response	Gene Ontology	GO:0006959	18	107	0.0289696	0.351292	361247|684797|192262|29558|25407|100910200|312705|680312|117183|295703|100364835|680403|306945|24232|171569|100365043|64647|294257	http://amigo.geneontology.org/cgi-bin/amigo/term_details?term=GO:0006959
regulation of protein targeting	Gene Ontology	GO:1903533	24	155	0.029069	0.351292	170897|362506|54237|299331|289754|24498|312937|64553|298575|114851|266709|25717|24770|29527|89807|306182|81812|24482|25437|310552|293860|114906|103692716|83837	http://amigo.geneontology.org/cgi-bin/amigo/term_details?term=GO:1903533
kinase binding	Gene Ontology	GO:0019900	61	474	0.0291236	0.351292	24180|58919|25406|498630|292263|65153|299331|289754|25508|684352|308761|64353|362485|313729|29209|683722|312937|170851|24778|24533|362081|315298|690743|24534|81709|307511|24888|316530|360426|78962|25145|363062|25297|25164|58840|54348|114494|25387|25230|191575|64033|117183|296648|25515|361458|306141|25467|293860|114906|316384|298575|81651|690987|24708|29384|103692716|373545|25745|24642|25741|24703	http://amigo.geneontology.org/cgi-bin/amigo/term_details?term=GO:0019900
platelet activation	Gene Ontology	GO:0030168	13	69	0.0292265	0.351292	303701|25266|25728|293860|100911597|29302|406864|89808|296313|501203|305679|54320|282581	http://amigo.geneontology.org/cgi-bin/amigo/term_details?term=GO:0030168
midbrain development	Gene Ontology	GO:0030901	13	69	0.0292265	0.351292	58945|24533|24943|24264|54250|60665|360853|84489|294962|282581|171114|296648|312781	http://amigo.geneontology.org/cgi-bin/amigo/term_details?term=GO:0030901
regulation of leukocyte apoptotic process	Gene Ontology	GO:2000106	13	69	0.0292265	0.351292	246240|81683|25145|25406|83514|81809|362506|24165|103694877|60427|114592|29653|24772	http://amigo.geneontology.org/cgi-bin/amigo/term_details?term=GO:2000106
vasoconstriction	Gene Ontology	GO:0042310	15	84	0.0292471	0.351292	24180|170851|50672|24323|25668|89808|24239|24816|140590|25690|81633|362242|29527|171115|25245	http://amigo.geneontology.org/cgi-bin/amigo/term_details?term=GO:0042310
positive regulation of cell cycle process	Gene Ontology	GO:0090068	23	147	0.0292781	0.351292	58919|297176|100270683|24553|497672|296732|64022|84017|360739|114851|315298|360908|25718|117183|24323|314856|64032|24482|25515|114592|64041|24708|25587	http://amigo.geneontology.org/cgi-bin/amigo/term_details?term=GO:0090068
regulation of DNA metabolic process	Gene Ontology	GO:0051052	33	230	0.0293828	0.352004	291137|25266|54237|24498|24553|497672|294235|27064|360908|29722|84017|114851|114856|60427|81709|25717|292673|25718|444984|362288|25737|362412|499505|140590|85489|117183|24482|288272|689055|361798|25585|24446|499870	http://amigo.geneontology.org/cgi-bin/amigo/term_details?term=GO:0051052
single-organism nuclear import	Gene Ontology	GO:1902593	27	180	0.0296826	0.353414	84509|170897|362506|291874|54237|299331|289754|24498|312937|64553|114851|266709|25717|29527|29657|89807|293103|81809|306182|81812|24482|25437|310552|293860|114906|103692716|83837	http://amigo.geneontology.org/cgi-bin/amigo/term_details?term=GO:1902593
protein import into nucleus	Gene Ontology	GO:0006606	27	180	0.0296826	0.353414	84509|170897|362506|291874|54237|299331|289754|24498|312937|64553|114851|266709|25717|29527|29657|89807|293103|81809|306182|81812|24482|25437|310552|293860|114906|103692716|83837	http://amigo.geneontology.org/cgi-bin/amigo/term_details?term=GO:0006606
protein targeting to nucleus	Gene Ontology	GO:0044744	27	180	0.0296826	0.353414	84509|170897|362506|291874|54237|299331|289754|24498|312937|64553|114851|266709|25717|29527|29657|89807|293103|81809|306182|81812|24482|25437|310552|293860|114906|103692716|83837	http://amigo.geneontology.org/cgi-bin/amigo/term_details?term=GO:0044744
ribonucleoside metabolic process	Gene Ontology	GO:0009119	26	172	0.0300962	0.357118	85496|24184|65156|24189|289801|288051|287711|24165|29562|298227|81709|117596|81640|25630|25309|26956|191575|305149|246771|29223|29754|683630|363521|26759|100363502|444984	http://amigo.geneontology.org/cgi-bin/amigo/term_details?term=GO:0009119
salivary gland morphogenesis	Gene Ontology	GO:0007435	8	34	0.0301691	0.357118	25266|81809|24498|24553|25717|24446|29348|56083	http://amigo.geneontology.org/cgi-bin/amigo/term_details?term=GO:0007435
regulation of vasoconstriction	Gene Ontology	GO:0019229	12	62	0.0301702	0.357118	24180|170851|24323|25668|89808|24239|24816|140590|25690|171115|29527|362242	http://amigo.geneontology.org/cgi-bin/amigo/term_details?term=GO:0019229
nucleoside phosphate metabolic process	Gene Ontology	GO:0006753	55	422	0.0304712	0.357118	84420|25728|24184|65156|24834|24189|292661|289801|192252|29316|85496|25202|116564|25240|360518|64300|24312|245920|288051|287711|64553|24533|24165|171047|29562|24534|81709|117596|171115|100363502|497778|498272|64512|25309|26956|304549|685579|25387|24323|191575|499330|29223|297508|79127|29754|305149|24642|246771|363521|26759|83785|362720|81657|64532|25630	http://amigo.geneontology.org/cgi-bin/amigo/term_details?term=GO:0006753
hepatocyte growth factor receptor signaling pathway	Gene Ontology	GO:0048012	4	10	0.0304997	0.357118	64536|24553|294809|24446	http://amigo.geneontology.org/cgi-bin/amigo/term_details?term=GO:0048012
lamellipodium membrane	Gene Ontology	GO:0031258	4	10	0.0304997	0.357118	54320|81651|362393|29302	http://amigo.geneontology.org/cgi-bin/amigo/term_details?term=GO:0031258
chromocenter	Gene Ontology	GO:0010369	4	10	0.0304997	0.357118	500545|114592|300266|362581	http://amigo.geneontology.org/cgi-bin/amigo/term_details?term=GO:0010369
nucleoside triphosphate catabolic process	Gene Ontology	GO:0009143	4	10	0.0304997	0.357118	497778|24165|85496|192252	http://amigo.geneontology.org/cgi-bin/amigo/term_details?term=GO:0009143
pyrimidine nucleoside monophosphate biosynthetic process	Gene Ontology	GO:0009130	4	10	0.0304997	0.357118	65156|497778|288051|289801	http://amigo.geneontology.org/cgi-bin/amigo/term_details?term=GO:0009130
Wnt-activated receptor activity	Gene Ontology	GO:0042813	4	10	0.0304997	0.357118	282581|64512|64558|312781	http://amigo.geneontology.org/cgi-bin/amigo/term_details?term=GO:0042813
reactive oxygen species metabolic process	Gene Ontology	GO:0072593	28	189	0.0308024	0.360012	64554|24180|295631|299331|24498|497672|294235|24314|298575|29441|114851|29527|29158|58945|25309|689388|24323|64032|24224|311374|246240|192268|24464|100363502|103692716|83476|84480|171128	http://amigo.geneontology.org/cgi-bin/amigo/term_details?term=GO:0072593
Rho protein signal transduction	Gene Ontology	GO:0007266	11	55	0.030886	0.360012	24180|309175|315121|360606|298019|690538|64665|25387|116744|313838|25728	http://amigo.geneontology.org/cgi-bin/amigo/term_details?term=GO:0007266
regulation of smooth muscle contraction	Gene Ontology	GO:0006940	9	41	0.0311007	0.360515	170851|170897|84583|24165|29316|54251|24323|24816|29527	http://amigo.geneontology.org/cgi-bin/amigo/term_details?term=GO:0006940
regulation of signal transduction by p53 class mediator	Gene Ontology	GO:1901796	9	41	0.0311007	0.360515	25406|295631|103694877|85489|170824|314856|81683|27064|25245	http://amigo.geneontology.org/cgi-bin/amigo/term_details?term=GO:1901796
positive regulation of endothelial cell migration	Gene Ontology	GO:0010595	9	41	0.0311007	0.360515	89807|85421|29302|83785|54250|24553|140590|114111|29527	http://amigo.geneontology.org/cgi-bin/amigo/term_details?term=GO:0010595
cytokine receptor binding	Gene Ontology	GO:0005126	30	206	0.0312457	0.360515	497942|360457|362506|25644|171551|25466|60665|83785|81680|114111|245920|29540|117279|252834|60427|25717|24770|24772|25491|81809|25670|89808|29200|29201|114105|24498|287561|81683|29302|103694877	http://amigo.geneontology.org/cgi-bin/amigo/term_details?term=GO:0005126
proteinaceous extracellular matrix	Gene Ontology	GO:0005578	30	206	0.0312457	0.360515	287899|362429|84400|312566|81682|294809|304960|81526|83785|292406|25717|29158|114122|116640|81809|25654|25043|116510|64507|171569|60379|25473|64032|24482|83575|317322|29576|64387|64456|83476	http://amigo.geneontology.org/cgi-bin/amigo/term_details?term=GO:0005578
positive regulation of fibroblast proliferation	Gene Ontology	GO:0048146	10	48	0.0312543	0.360515	81683|25266|170897|685781|114851|103694877|114494|25240|64022|24482	http://amigo.geneontology.org/cgi-bin/amigo/term_details?term=GO:0048146
regulation of acute inflammatory response	Gene Ontology	GO:0002673	10	48	0.0312543	0.360515	29473|50672|25407|289753|103694877|24498|295703|24232|81683|29527	http://amigo.geneontology.org/cgi-bin/amigo/term_details?term=GO:0002673
peptidyl-serine modification	Gene Ontology	GO:0018209	27	181	0.031305	0.360564	25406|78975|54237|360991|24498|24553|83785|81683|25245|24224|85421|298575|360908|25515|89807|362779|314384|301434|25387|362491|306141|54348|84017|310552|114592|103694877|24703	http://amigo.geneontology.org/cgi-bin/amigo/term_details?term=GO:0018209
cell cycle G1/S phase transition	Gene Ontology	GO:0044843	20	124	0.0314065	0.361198	58919|83571|304573|296583|114851|25164|117183|24649|294790|29200|314856|24708|25587|54320|25177|64033|362485|24224|310352|684771	http://amigo.geneontology.org/cgi-bin/amigo/term_details?term=GO:0044843
multicellular organism reproduction	Gene Ontology	GO:0032504	76	612	0.0318136	0.364799	287146|84420|361745|84509|89807|303828|292263|24834|29348|64558|81812|25508|499204|287899|25448|103694877|362581|25445|81683|245983|64033|24888|360711|84017|83724|24165|315298|83785|24373|24770|81709|307511|25692|140590|292673|83467|171115|24772|29527|84050|444984|360426|291145|89805|89803|500987|117062|362412|81801|25387|24323|29200|312641|294673|313589|29263|25690|24224|24482|113976|60427|11656…	http://amigo.geneontology.org/cgi-bin/amigo/term_details?term=GO:0032504
single organism cell adhesion	Gene Ontology	GO:0098602	66	522	0.0321951	0.368629	406864|25407|25408|54319|362393|64558|289754|24498|304822|360665|305679|306229|65190|25670|80846|312937|170851|25406|500616|307098|24165|25361|289437|361624|24482|362506|100911597|24770|29653|24772|84050|315675|303701|297433|29142|25145|361242|690899|287989|364069|140914|85384|89808|117183|296313|315686|501203|54320|361303|24224|292483|171115|29344|246240|64043|293860|362491|29302|24686|84023|837…	http://amigo.geneontology.org/cgi-bin/amigo/term_details?term=GO:0098602
positive regulation of mononuclear cell proliferation	Gene Ontology	GO:0032946	16	93	0.032434	0.370016	81683|25145|25407|25408|24165|114851|25670|25361|103694877|24498|362491|25662|29653|24224|25668|24482	http://amigo.geneontology.org/cgi-bin/amigo/term_details?term=GO:0032946
positive regulation of lymphocyte proliferation	Gene Ontology	GO:0050671	16	93	0.032434	0.370016	81683|25145|25407|25408|24165|114851|25670|25361|103694877|24498|362491|25662|29653|24224|25668|24482	http://amigo.geneontology.org/cgi-bin/amigo/term_details?term=GO:0050671
DNA duplex unwinding	Gene Ontology	GO:0032508	7	28	0.0324798	0.370016	362288|292907|291885|312538|29728|288532|499870	http://amigo.geneontology.org/cgi-bin/amigo/term_details?term=GO:0032508
regulation of response to wounding	Gene Ontology	GO:1903034	38	275	0.0325766	0.370016	64554|25728|25266|25353|289753|290326|24498|29316|24232|294235|63995|81683|170851|24165|25407|287537|295703|171115|311374|29527|171112|303701|25145|116472|304019|89808|294809|54320|54348|288057|29473|50672|84023|103694877|56083|54250|29254|171160	http://amigo.geneontology.org/cgi-bin/amigo/term_details?term=GO:1903034
purine nucleoside metabolic process	Gene Ontology	GO:0042278	24	157	0.0326022	0.370016	85496|24184|24189|287711|24165|246233|29562|298227|81709|117596|81640|25630|25309|26956|191575|305149|246771|29223|29754|683630|363521|26759|100363502|444984	http://amigo.geneontology.org/cgi-bin/amigo/term_details?term=GO:0042278
cellular modified amino acid metabolic process	Gene Ontology	GO:0006575	24	157	0.0326022	0.370016	54702|94199|294239|296350|64300|24312|362368|81869|24962|81640|24479|681913|171562|501110|361472|444984|25458|311374|683630|192172|24264|29142|171341|24424	http://amigo.geneontology.org/cgi-bin/amigo/term_details?term=GO:0006575
positive regulation of response to stimulus	Gene Ontology	GO:0048584	151	1309	0.0326995	0.370578	25266|362506|293150|24498|25467|24553|500430|310074|245920|117279|288057|84017|24165|83837|25717|24962|85265|312812|89807|89803|81809|117062|25297|89808|54287|312705|54320|360721|84023|311642|83785|192262|313589|25668|312781|24703|24180|501584|170897|114111|294706|29722|500616|54250|29441|60427|363024|24770|171115|24772|29527|303701|360426|25164|291005|171569|170824|306141|114105|246240|293860|29…	http://amigo.geneontology.org/cgi-bin/amigo/term_details?term=GO:0048584
purine nucleoside binding	Gene Ontology	GO:0001883	157	1366	0.032972	0.372284	362050|287146|85496|361842|29598|690743|24553|498695|116564|303206|64300|311795|303575|362186|316531|117596|24165|295588|690209|56083|362288|361856|362519|314384|260321|304549|362510|191575|54287|301434|499330|296474|25458|25515|140665|315762|299694|294286|83825|246268|24264|494199|85421|81633|25741|24703|305302|24184|78975|24834|54237|360991|25202|310879|117016|290364|287711|79127|291885|29728|4…	http://amigo.geneontology.org/cgi-bin/amigo/term_details?term=GO:0001883
regulation of homotypic cell-cell adhesion	Gene Ontology	GO:0034110	27	182	0.0329939	0.372284	25406|25407|25408|289754|24498|312937|170851|500616|24165|289437|24482|24770|29653|303701|25145|361242|690899|364069|25670|85384|362491|25361|171115|246240|24686|25662|29142	http://amigo.geneontology.org/cgi-bin/amigo/term_details?term=GO:0034110
nuclear import	Gene Ontology	GO:0051170	27	182	0.0329939	0.372284	84509|170897|362506|291874|54237|299331|289754|24498|312937|64553|114851|266709|25717|29527|29657|89807|293103|81809|306182|81812|24482|25437|310552|293860|114906|103692716|83837	http://amigo.geneontology.org/cgi-bin/amigo/term_details?term=GO:0051170
regulation of fat cell differentiation	Gene Ontology	GO:0045598	14	78	0.0332517	0.372534	310552|84574|63995|297073|289754|85496|361606|29146|312781|25587|313974|29527|24482|29657	http://amigo.geneontology.org/cgi-bin/amigo/term_details?term=GO:0045598
regulation of cell cycle phase transition	Gene Ontology	GO:1901987	21	133	0.033391	0.372534	25164|24224|292263|114906|58919|296583|114851|29384|114856|297176|117183|360908|310352|314856|24708|25587|296732|25177|54320|114494|25515	http://amigo.geneontology.org/cgi-bin/amigo/term_details?term=GO:1901987
regulation of cell activation	Gene Ontology	GO:0050865	43	319	0.0334507	0.372534	64554|170520|25266|25407|289753|289754|24498|29316|25690|81683|25728|312937|500616|24165|114851|289437|287537|24482|25408|24770|171115|303701|25145|25587|361242|690899|364069|25670|85384|362491|64032|54320|24224|25361|29653|246240|114638|24686|103694877|25662|29142|25668|81771	http://amigo.geneontology.org/cgi-bin/amigo/term_details?term=GO:0050865
regulation of mitotic cell cycle phase transition	Gene Ontology	GO:1901990	20	125	0.0334814	0.372534	24224|292263|114906|58919|296583|114851|25164|114856|297176|117183|360908|310352|314856|24708|25587|296732|25177|54320|114494|25515	http://amigo.geneontology.org/cgi-bin/amigo/term_details?term=GO:1901990
nucleotide metabolic process	Gene Ontology	GO:0009117	54	416	0.0336	0.372534	84420|25728|24184|65156|24834|24189|292661|289801|29316|85496|25202|116564|25240|360518|64300|24312|245920|288051|287711|64553|24533|24165|171047|29562|24534|81709|117596|171115|100363502|497778|498272|64512|25309|26956|304549|685579|25387|24323|191575|499330|29223|297508|79127|29754|305149|24642|246771|363521|26759|83785|362720|81657|64532|25630	http://amigo.geneontology.org/cgi-bin/amigo/term_details?term=GO:0009117
sulfur compound metabolic process	Gene Ontology	GO:0006790	31	216	0.0337242	0.372534	288617|85496|192172|94199|294520|56819|64300|362368|298227|81869|24962|25618|29653|81640|171341|89807|681913|501110|316325|444984|25458|24482|314694|292999|683630|360904|26759|311642|81718|24479|24424	http://amigo.geneontology.org/cgi-bin/amigo/term_details?term=GO:0006790
positive regulation of phosphate metabolic process	Gene Ontology	GO:0045937	89	733	0.0337943	0.372534	84420|25266|362506|24498|25467|24553|500430|245920|24224|289437|140590|85265|89807|314384|81809|54287|29200|25515|50672|361630|83785|305984|313589|24703|24180|25728|25288|64512|114111|114851|60427|171115|303701|360426|291005|306141|85421|246240|29302|297073|24446|373545|58919|29348|29316|81683|170897|298575|25145|361242|363062|117183|25387|116744|116596|64032|64033|289754|54251|54250|292661|31302…	http://amigo.geneontology.org/cgi-bin/amigo/term_details?term=GO:0045937
positive regulation of phosphorus metabolic process	Gene Ontology	GO:0010562	89	733	0.0337943	0.372534	84420|25266|362506|24498|25467|24553|500430|245920|24224|289437|140590|85265|89807|314384|81809|54287|29200|25515|50672|361630|83785|305984|313589|24703|24180|25728|25288|64512|114111|114851|60427|171115|303701|360426|291005|306141|85421|246240|29302|297073|24446|373545|58919|29348|29316|81683|170897|298575|25145|361242|363062|117183|25387|116744|116596|64032|64033|289754|54251|54250|292661|31302…	http://amigo.geneontology.org/cgi-bin/amigo/term_details?term=GO:0010562
positive regulation of MAPK cascade	Gene Ontology	GO:0043410	44	328	0.0337991	0.372534	25266|362506|64558|24498|24553|299626|83785|500430|24232|116744|362491|81683|170851|25406|81809|60427|25717|171115|85265|25718|303701|89807|25145|361242|291005|363062|25387|54287|116596|306141|64032|24484|24482|308944|24323|29302|103694877|54251|54250|81651|84489|24446|313022|24703	http://amigo.geneontology.org/cgi-bin/amigo/term_details?term=GO:0043410
cell surface	Gene Ontology	GO:0009986	71	569	0.0340022	0.372534	78958|294074|85496|25728|25266|25407|25408|295631|64558|24498|25508|24553|58946|29576|29302|56820|29316|81683|291796|245920|60350|288057|25406|29465|291437|24165|81809|315298|83785|362506|25692|25717|362248|25624|83576|24772|100911597|155696|114122|25670|25145|89803|690899|83580|81751|317322|140590|89808|299331|116744|83684|29263|54320|295325|295342|25361|29473|360606|24686|311642|103694877|36239…	http://amigo.geneontology.org/cgi-bin/amigo/term_details?term=GO:0009986
granulocyte chemotaxis	Gene Ontology	GO:0071621	11	56	0.0340783	0.372534	25353|362506|81809|287561|83785|89808|24323|297073|171551|24770|114105	http://amigo.geneontology.org/cgi-bin/amigo/term_details?term=GO:0071621
cysteine-type endopeptidase inhibitor activity involved in apoptotic process	Gene Ontology	GO:0043027	6	22	0.0340958	0.372534	94199|25387|64041|307428|24888|81771	http://amigo.geneontology.org/cgi-bin/amigo/term_details?term=GO:0043027
cellular response to vitamin	Gene Ontology	GO:0071295	6	22	0.0340958	0.372534	25043|116640|64512|29598|314856|25670	http://amigo.geneontology.org/cgi-bin/amigo/term_details?term=GO:0071295
negative regulation of signal transduction by p53 class mediator	Gene Ontology	GO:1901797	6	22	0.0340958	0.372534	25406|103694877|85489|314856|81683|25245	http://amigo.geneontology.org/cgi-bin/amigo/term_details?term=GO:1901797
regulation of vascular endothelial growth factor receptor signaling pathway	Gene Ontology	GO:0030947	6	22	0.0340958	0.372534	360457|64558|83785|54251|114111|287129	http://amigo.geneontology.org/cgi-bin/amigo/term_details?term=GO:0030947
cellular response to ethanol	Gene Ontology	GO:0071361	5	16	0.0340962	0.372534	444984|64041|84420|297822|287561	http://amigo.geneontology.org/cgi-bin/amigo/term_details?term=GO:0071361
myeloid leukocyte cytokine production	Gene Ontology	GO:0061082	5	16	0.0340962	0.372534	81683|81809|25717|103694877|171569	http://amigo.geneontology.org/cgi-bin/amigo/term_details?term=GO:0061082
histone H3-K9 methylation	Gene Ontology	GO:0051567	5	16	0.0340962	0.372534	302553|680522|497672|84481|361798	http://amigo.geneontology.org/cgi-bin/amigo/term_details?term=GO:0051567
positive regulation of blood circulation	Gene Ontology	GO:1903524	15	86	0.0342321	0.372534	29316|360426|24323|155430|84583|24165|81809|299331|25668|24816|64032|24851|171115|29527|103692716	http://amigo.geneontology.org/cgi-bin/amigo/term_details?term=GO:1903524
response to interleukin-1	Gene Ontology	GO:0070555	15	86	0.0342321	0.372534	27064|360457|314384|170897|302855|114105|360991|294809|24498|24323|24795|24770|25668|362491|25728	http://amigo.geneontology.org/cgi-bin/amigo/term_details?term=GO:0070555
leukocyte apoptotic process	Gene Ontology	GO:0071887	15	86	0.0342321	0.372534	246240|64547|81683|25145|25406|83514|81809|362506|24165|103694877|24498|60427|114592|29653|24772	http://amigo.geneontology.org/cgi-bin/amigo/term_details?term=GO:0071887
intercellular bridge	Gene Ontology	GO:0045171	8	35	0.0342637	0.372534	294074|114592|500545|29402|310352|360908|360672|690209	http://amigo.geneontology.org/cgi-bin/amigo/term_details?term=GO:0045171
fatty acid derivative transport	Gene Ontology	GO:1901571	8	35	0.0342637	0.372534	360426|81683|140915|295631|103694877|24323|113976|25245	http://amigo.geneontology.org/cgi-bin/amigo/term_details?term=GO:1901571
icosanoid transport	Gene Ontology	GO:0071715	8	35	0.0342637	0.372534	360426|81683|140915|295631|103694877|24323|113976|25245	http://amigo.geneontology.org/cgi-bin/amigo/term_details?term=GO:0071715
positive regulation of cellular protein localization	Gene Ontology	GO:1903829	24	158	0.0344855	0.374421	170897|362506|54237|299331|289754|24498|64553|360672|83837|315696|25717|24770|29527|56820|314856|306182|24482|25437|310552|293860|688785|360606|83785|103692716	http://amigo.geneontology.org/cgi-bin/amigo/term_details?term=GO:1903829
regulation of chromosome segregation	Gene Ontology	GO:0051983	10	49	0.0347291	0.376012	287146|684771|296137|315298|114856|297176|171529|24708|690209|25515	http://amigo.geneontology.org/cgi-bin/amigo/term_details?term=GO:0051983
myosin complex	Gene Ontology	GO:0016459	9	42	0.034879	0.376012	360543|117057|315795|296313|100911597|501203|287408|25745|317391	http://amigo.geneontology.org/cgi-bin/amigo/term_details?term=GO:0016459
regulation of muscle cell apoptotic process	Gene Ontology	GO:0010660	9	42	0.034879	0.376012	310552|155430|24180|25387|24323|81680|25718|24482|312781	http://amigo.geneontology.org/cgi-bin/amigo/term_details?term=GO:0010660
regulation of release of cytochrome c from mitochondria	Gene Ontology	GO:0090199	9	42	0.034879	0.376012	360426|140937|64547|298575|24482|24446|360721|24888|84480	http://amigo.geneontology.org/cgi-bin/amigo/term_details?term=GO:0090199
negative regulation of protein serine/threonine kinase activity	Gene Ontology	GO:0071901	16	94	0.0349227	0.376012	310552|25164|83571|114906|114851|84583|116663|266709|114856|25728|63995|306141|29384|373545|312781|25515	http://amigo.geneontology.org/cgi-bin/amigo/term_details?term=GO:0071901
regulation of intracellular protein transport	Gene Ontology	GO:0033157	29	200	0.0351743	0.378197	313860|170897|362506|54237|299331|289754|24498|312937|64553|298575|114851|24482|266709|25717|24770|29527|89807|314856|306182|81812|362965|25437|310552|293860|114906|360672|103692716|85252|83837	http://amigo.geneontology.org/cgi-bin/amigo/term_details?term=GO:0033157
heart development	Gene Ontology	GO:0007507	50	382	0.0353394	0.378968	24180|64553|313689|24837|64512|54237|116548|308582|25508|296732|27064|116663|116676|64672|25654|298878|114108|114122|361751|64353|300947|155430|81809|25737|85489|305941|24323|308923|25472|25690|29344|25361|363286|310552|690987|361630|360606|363521|360665|83785|54250|29146|25585|25587|363256|24851|171160|83476|312781|24703	http://amigo.geneontology.org/cgi-bin/amigo/term_details?term=GO:0007507
positive regulation of cell adhesion	Gene Ontology	GO:0045785	33	234	0.0353437	0.378968	25406|25353|25408|289754|24498|29302|306229|114111|500616|24165|25407|307098|24770|29653|24772|56083|84050|89807|25145|81809|364069|25670|89808|362491|25361|24482|360606|83785|64387|25662|29142|24851|83476	http://amigo.geneontology.org/cgi-bin/amigo/term_details?term=GO:0045785
negative regulation of cellular protein metabolic process	Gene Ontology	GO:0032269	75	607	0.0356403	0.381622	85497|89816|25728|25406|290326|94199|65153|294520|114856|24498|85496|64041|360853|299626|83785|497672|25240|81683|24232|25245|291796|683722|117279|500616|29441|114851|361881|289437|24795|313729|59073|295703|24888|25718|171112|362242|89807|306141|25164|63995|291005|116510|81751|24323|54348|85489|25387|54287|314856|297176|298744|116663|25367|24484|24482|50672|25515|310552|24383|292263|83571|84583|2…	http://amigo.geneontology.org/cgi-bin/amigo/term_details?term=GO:0032269
negative regulation of developmental process	Gene Ontology	GO:0051093	81	662	0.0358751	0.383566	25418|58919|25728|25353|498630|360503|81813|289754|361303|117183|58946|116564|102557184|680097|303206|81683|500351|291152|245920|100912489|312937|294809|84017|500616|298575|85489|81809|81651|24373|29692|85496|292406|360635|298878|25585|29657|56761|89805|25145|63995|260321|364723|116510|364069|266766|363062|84574|191575|313974|363286|116744|29722|24770|100360950|295277|24224|102548682|679983|50672…	http://amigo.geneontology.org/cgi-bin/amigo/term_details?term=GO:0051093
second-messenger-mediated signaling	Gene Ontology	GO:0019932	25	167	0.0359207	0.383566	24180|25728|170897|260416|25202|140666|245920|64553|29547|24165|24816|64672|25679|25145|266766|24323|116660|29209|24482|24567|50672|84583|24686|292661|689415	http://amigo.geneontology.org/cgi-bin/amigo/term_details?term=GO:0019932
protein oligomerization	Gene Ontology	GO:0051259	55	427	0.0360375	0.384285	684762|64547|24837|24834|24189|688993|192252|102551184|315598|684841|102557184|291152|81683|500351|497778|100912489|310682|170851|102548682|296583|78975|690743|24398|24962|310678|690126|56083|25467|171341|303701|89807|25679|680097|64672|364723|26956|305423|685579|25418|60416|100360950|295277|679983|246240|25508|294288|25718|24686|103694877|362720|296655|171128|64627|499870|25741	http://amigo.geneontology.org/cgi-bin/amigo/term_details?term=GO:0051259
fatty acid transport	Gene Ontology	GO:0015908	12	64	0.0362328	0.385309	360426|81683|25288|298199|140915|295631|103694877|25728|24323|681056|113976|25245	http://amigo.geneontology.org/cgi-bin/amigo/term_details?term=GO:0015908
cellular response to hydrogen peroxide	Gene Ontology	GO:0070301	12	64	0.0362328	0.385309	170897|298575|54237|103694877|24498|307098|24553|314856|24446|25240|81683|84480	http://amigo.geneontology.org/cgi-bin/amigo/term_details?term=GO:0070301
regulation of cell morphogenesis	Gene Ontology	GO:0022604	44	330	0.0364597	0.387191	362973|309175|117542|25353|100911597|54319|24189|360991|24498|684352|84574|64353|303206|25728|312937|170851|29465|29254|83837|360908|307098|140590|24770|24772|312812|84050|58946|362779|81809|287989|363062|25717|85489|501203|294673|313838|54320|117183|310552|287561|315121|24553|83785|25745	http://amigo.geneontology.org/cgi-bin/amigo/term_details?term=GO:0022604
purine ribonucleoside binding	Gene Ontology	GO:0032550	156	1363	0.0370856	0.387683	362050|287146|85496|361842|29598|690743|24553|498695|116564|303206|64300|311795|303575|362186|316531|117596|295588|690209|56083|362288|361856|362519|314384|260321|304549|362510|191575|54287|301434|499330|296474|25458|25515|140665|315762|299694|294286|83825|246268|24264|494199|85421|81633|25741|24703|305302|24184|78975|24834|54237|360991|25202|310879|117016|290364|287711|79127|291885|29728|499801|…	http://amigo.geneontology.org/cgi-bin/amigo/term_details?term=GO:0032550
positive regulation of multicellular organismal process	Gene Ontology	GO:0051240	124	1062	0.0371894	0.387683	25266|81813|24498|24553|24373|25692|84017|29465|24165|83837|289437|140590|89807|89805|89803|81809|304019|89808|85489|54287|29200|54320|60350|311374|50672|29686|361630|84023|311642|83785|24708|25587|24851|25668|312781|24180|25728|170897|25353|498309|54237|114111|27064|500616|29441|499801|60427|24770|171115|24772|29527|303701|360426|25670|287989|25049|171569|314322|85421|296293|29302|29146|24446|81…	http://amigo.geneontology.org/cgi-bin/amigo/term_details?term=GO:0051240
insulin-like growth factor receptor signaling pathway	Gene Ontology	GO:0048009	7	29	0.0373193	0.387683	25049|25467|25662|304378|24484|25718|24482	http://amigo.geneontology.org/cgi-bin/amigo/term_details?term=GO:0048009
brown fat cell differentiation	Gene Ontology	GO:0050873	7	29	0.0373193	0.387683	171562|63995|84583|81708|297073|29527|84480	http://amigo.geneontology.org/cgi-bin/amigo/term_details?term=GO:0050873
positive regulation of smooth muscle cell migration	Gene Ontology	GO:0014911	7	29	0.0373193	0.387683	24224|29302|117264|103694877|116744|81683|24482	http://amigo.geneontology.org/cgi-bin/amigo/term_details?term=GO:0014911
cellular response to vascular endothelial growth factor stimulus	Gene Ontology	GO:0035924	7	29	0.0373193	0.387683	294809|85421|683470|83785|289754|54251|25361	http://amigo.geneontology.org/cgi-bin/amigo/term_details?term=GO:0035924
muscle organ development	Gene Ontology	GO:0007517	36	261	0.0373487	0.387683	64553|24837|64512|54237|24498|24553|27064|29279|288057|29546|680522|25654|24708|29657|266766|155430|81809|282635|26956|364069|25043|85489|305941|314322|360503|24224|25437|312897|83514|363521|54250|25585|24851|29437|366960|312781	http://amigo.geneontology.org/cgi-bin/amigo/term_details?term=GO:0007517
tissue morphogenesis	Gene Ontology	GO:0048729	62	491	0.0374888	0.387683	25333|24180|25266|303828|24837|64512|308582|24553|305679|29302|314259|114111|305156|116676|295342|288057|84017|83508|289437|24373|140590|294809|25406|298878|81801|24772|25718|56083|58946|116640|360635|155430|81809|25654|84574|85489|24323|29200|308923|306141|29348|25690|64043|24224|24482|24498|310552|85265|685072|360606|83785|27064|54251|54250|29146|84489|24446|361630|24851|282581|83476|312781	http://amigo.geneontology.org/cgi-bin/amigo/term_details?term=GO:0048729
glycosaminoglycan metabolic process	Gene Ontology	GO:0030203	13	72	0.0378412	0.387683	292999|89807|25406|25670|83785|294673|24649|54250|56819|24446|360904|24482|314694	http://amigo.geneontology.org/cgi-bin/amigo/term_details?term=GO:0030203
positive regulation of inflammatory response	Gene Ontology	GO:0050729	13	72	0.0378412	0.387683	29473|25145|116472|84023|89808|56083|24498|29316|103694877|171115|81683|29527|24232	http://amigo.geneontology.org/cgi-bin/amigo/term_details?term=GO:0050729
purine ribonucleoside triphosphate binding	Gene Ontology	GO:0035639	155	1355	0.0380724	0.387683	362050|287146|85496|361842|29598|690743|24553|498695|116564|303206|64300|311795|303575|362186|316531|117596|295588|690209|56083|362288|361856|362519|314384|260321|304549|362510|191575|54287|301434|499330|296474|25458|25515|140665|315762|299694|294286|83825|246268|24264|494199|85421|81633|25741|24703|305302|24184|78975|24834|54237|360991|25202|310879|117016|290364|287711|79127|291885|29728|499801|…	http://amigo.geneontology.org/cgi-bin/amigo/term_details?term=GO:0035639
double-strand break repair	Gene Ontology	GO:0006302	18	111	0.0380725	0.387683	362288|29722|259271|499966|292206|500987|689055|85489|81709|360908|684771|292673|497672|363227|296883|499870|313108|84017	http://amigo.geneontology.org/cgi-bin/amigo/term_details?term=GO:0006302
actin binding	Gene Ontology	GO:0003779	35	253	0.0383438	0.387683	362973|117057|100911597|54319|362393|294520|116504|684352|305679|25687|317391|361422|362186|29547|680280|314212|24837|85265|312812|64353|60338|298019|363062|362107|25230|287408|25123|25437|65204|360543|293860|192154|313582|24851|25745	http://amigo.geneontology.org/cgi-bin/amigo/term_details?term=GO:0003779
positive regulation of nuclear division	Gene Ontology	GO:0051785	10	50	0.038464	0.387683	360739|24553|117183|24323|64041|24708|64022|25718|24482|25515	http://amigo.geneontology.org/cgi-bin/amigo/term_details?term=GO:0051785
regulation of receptor-mediated endocytosis	Gene Ontology	GO:0048259	10	50	0.038464	0.387683	89807|89816|89803|29402|192154|83785|25387|308923|313589|362466	http://amigo.geneontology.org/cgi-bin/amigo/term_details?term=GO:0048259
single-stranded DNA binding	Gene Ontology	GO:0003697	10	50	0.038464	0.387683	29728|499505|689055|191575|363227|81709|292673|288532|296883|499870	http://amigo.geneontology.org/cgi-bin/amigo/term_details?term=GO:0003697
type B pancreatic cell proliferation	Gene Ontology	GO:0044342	4	11	0.0387268	0.387683	315617|64041|24484|313729	http://amigo.geneontology.org/cgi-bin/amigo/term_details?term=GO:0044342
pyrimidine nucleoside monophosphate metabolic process	Gene Ontology	GO:0009129	4	11	0.0387268	0.387683	65156|497778|288051|289801	http://amigo.geneontology.org/cgi-bin/amigo/term_details?term=GO:0009129
filopodium membrane	Gene Ontology	GO:0031527	4	11	0.0387268	0.387683	360606|29302|362393|54320	http://amigo.geneontology.org/cgi-bin/amigo/term_details?term=GO:0031527
regulation of hydrogen peroxide metabolic process	Gene Ontology	GO:0010310	4	11	0.0387268	0.387683	298575|24464|100363502|25309	http://amigo.geneontology.org/cgi-bin/amigo/term_details?term=GO:0010310
regulation of branching involved in salivary gland morphogenesis	Gene Ontology	GO:0060693	4	11	0.0387268	0.387683	24553|24446|25266|29348	http://amigo.geneontology.org/cgi-bin/amigo/term_details?term=GO:0060693
regulation of system process	Gene Ontology	GO:0044057	48	367	0.0388516	0.387683	24180|170897|24837|25644|58971|81812|24498|24239|29316|25240|313729|170851|64553|29254|24373|24398|140590|64672|171115|29527|362242|303701|360426|299331|155430|81809|89808|81801|24323|29200|29263|64032|25690|29209|24482|50672|84583|29686|361630|29452|54251|24816|24446|24165|103692716|24851|171160|25668	http://amigo.geneontology.org/cgi-bin/amigo/term_details?term=GO:0044057
regulation of cell cycle arrest	Gene Ontology	GO:0071156	9	43	0.0389608	0.387683	58919|84017|114851|103694877|117183|314856|25587|81683|497672	http://amigo.geneontology.org/cgi-bin/amigo/term_details?term=GO:0071156
regulation of smooth muscle cell migration	Gene Ontology	GO:0014910	9	43	0.0389608	0.387683	24484|25266|81683|29302|117264|103694877|116744|24224|24482	http://amigo.geneontology.org/cgi-bin/amigo/term_details?term=GO:0014910
positive regulation of axonogenesis	Gene Ontology	GO:0050772	9	43	0.0389608	0.387683	58946|170851|25728|29465|363062|83785|684352|140590|24772	http://amigo.geneontology.org/cgi-bin/amigo/term_details?term=GO:0050772
lamellipodium assembly	Gene Ontology	GO:0030032	9	43	0.0389608	0.387683	305938|362973|287830|299331|684352|305679|103692716|25240|85265	http://amigo.geneontology.org/cgi-bin/amigo/term_details?term=GO:0030032
spindle organization	Gene Ontology	GO:0007051	14	80	0.0390048	0.387683	292263|114592|680477|293860|100911597|294286|315298|64041|84393|295661|690209|365468|293844|360739	http://amigo.geneontology.org/cgi-bin/amigo/term_details?term=GO:0007051
positive regulation of cell development	Gene Ontology	GO:0010720	49	376	0.0390396	0.387683	25418|25728|170897|303828|25644|24498|117183|296293|83785|84574|296732|114111|27064|81683|170851|64553|29465|252834|307098|140590|117542|171115|24772|84050|60665|25049|24553|58946|25145|81809|363062|25717|89808|85489|24323|191575|24224|311374|499966|116744|29686|360606|85421|684352|103694877|24446|25587|361630|83837	http://amigo.geneontology.org/cgi-bin/amigo/term_details?term=GO:0010720
defense response	Gene Ontology	GO:0006952	98	822	0.0390425	0.387683	362050|24498|245920|361422|294809|24165|24795|56083|304549|304019|89808|54287|54320|60350|311374|24383|50672|84023|246268|24464|100365043|494199|497942|24180|25728|170897|25353|100364835|29237|499801|24770|171115|680403|29527|171112|63995|680312|171569|81517|114105|689388|59073|688785|684797|297073|29142|306945|171164|294257|29316|65190|81683|85421|292483|287537|295703|29653|290326|361247|25145|1…	http://amigo.geneontology.org/cgi-bin/amigo/term_details?term=GO:0006952
regulation of multicellular organismal process	Gene Ontology	GO:0051239	208	1861	0.0391281	0.387683	85496|170520|25266|313689|65153|81813|81812|24498|24553|312566|25690|102557184|116564|303206|245920|60350|294809|84017|29465|24165|83837|289437|24398|140590|680097|54267|89807|89805|89803|260321|81809|304019|89808|85489|54287|29200|54320|295277|29209|311374|171114|50672|29686|361630|84023|311642|83785|313589|25585|85421|25587|114506|24851|360426|25668|312781|24180|25728|170897|25353|498630|24837|…	http://amigo.geneontology.org/cgi-bin/amigo/term_details?term=GO:0051239
signal transduction by phosphorylation	Gene Ontology	GO:0023014	70	565	0.0392694	0.387683	25728|25266|289753|25644|64558|360991|24498|24553|299626|83785|29302|500430|24232|116744|362491|63995|24323|54348|170851|25406|252834|81809|114856|60427|313729|362506|25717|24770|171115|171114|25718|290326|303701|89807|25145|89803|361242|291005|363062|363222|58840|140590|25387|54287|29200|306141|29263|64032|116663|24484|24482|308944|246240|310552|85265|84583|81683|170920|84023|116596|103694877|54…	http://amigo.geneontology.org/cgi-bin/amigo/term_details?term=GO:0023014
lactate transport	Gene Ontology	GO:0015727	3	6	0.0394787	0.387683	80878|25027|309525	http://amigo.geneontology.org/cgi-bin/amigo/term_details?term=GO:0015727
regulation of mononuclear cell migration	Gene Ontology	GO:0071675	3	6	0.0394787	0.387683	24770|297073|89808	http://amigo.geneontology.org/cgi-bin/amigo/term_details?term=GO:0071675
negative regulation of hydrogen peroxide metabolic process	Gene Ontology	GO:0010727	3	6	0.0394787	0.387683	24464|100363502|25309	http://amigo.geneontology.org/cgi-bin/amigo/term_details?term=GO:0010727
cAMP-dependent protein kinase inhibitor activity	Gene Ontology	GO:0004862	3	6	0.0394787	0.387683	373545|266709|114906	http://amigo.geneontology.org/cgi-bin/amigo/term_details?term=GO:0004862
fructose 1,6-bisphosphate metabolic process	Gene Ontology	GO:0030388	3	6	0.0394787	0.387683	24189|25741|60416	http://amigo.geneontology.org/cgi-bin/amigo/term_details?term=GO:0030388
deoxyribonucleoside monophosphate biosynthetic process	Gene Ontology	GO:0009157	3	6	0.0394787	0.387683	497778|24834|79127	http://amigo.geneontology.org/cgi-bin/amigo/term_details?term=GO:0009157
positive regulation of axon extension involved in axon guidance	Gene Ontology	GO:0048842	3	6	0.0394787	0.387683	24772|140590|83785	http://amigo.geneontology.org/cgi-bin/amigo/term_details?term=GO:0048842
positive regulation of axon guidance	Gene Ontology	GO:1902669	3	6	0.0394787	0.387683	24772|140590|83785	http://amigo.geneontology.org/cgi-bin/amigo/term_details?term=GO:1902669
lactate transmembrane transport	Gene Ontology	GO:0035873	3	6	0.0394787	0.387683	80878|25027|309525	http://amigo.geneontology.org/cgi-bin/amigo/term_details?term=GO:0035873
plasma membrane lactate transport	Gene Ontology	GO:0035879	3	6	0.0394787	0.387683	80878|25027|309525	http://amigo.geneontology.org/cgi-bin/amigo/term_details?term=GO:0035879
ribonucleoside diphosphate biosynthetic process	Gene Ontology	GO:0009188	3	6	0.0394787	0.387683	26956|29223|24184	http://amigo.geneontology.org/cgi-bin/amigo/term_details?term=GO:0009188
positive regulation of developmental pigmentation	Gene Ontology	GO:0048087	3	6	0.0394787	0.387683	24224|312566|60427	http://amigo.geneontology.org/cgi-bin/amigo/term_details?term=GO:0048087
positive regulation of pigment cell differentiation	Gene Ontology	GO:0050942	3	6	0.0394787	0.387683	24224|312566|60427	http://amigo.geneontology.org/cgi-bin/amigo/term_details?term=GO:0050942
negative regulation of hydrogen peroxide-mediated programmed cell death	Gene Ontology	GO:1901299	3	6	0.0394787	0.387683	298575|24553|24446	http://amigo.geneontology.org/cgi-bin/amigo/term_details?term=GO:1901299
positive regulation of lipopolysaccharide-mediated signaling pathway	Gene Ontology	GO:0031666	3	6	0.0394787	0.387683	81683|294706|103694877	http://amigo.geneontology.org/cgi-bin/amigo/term_details?term=GO:0031666
establishment of protein localization to chromosome	Gene Ontology	GO:0070199	3	6	0.0394787	0.387683	680522|292907|29384	http://amigo.geneontology.org/cgi-bin/amigo/term_details?term=GO:0070199
host cell	Gene Ontology	GO:0043657	3	6	0.0394787	0.387683	25240|171164|362466	http://amigo.geneontology.org/cgi-bin/amigo/term_details?term=GO:0043657
cellular response to copper ion	Gene Ontology	GO:0071280	3	6	0.0394787	0.387683	25240|24686|25043	http://amigo.geneontology.org/cgi-bin/amigo/term_details?term=GO:0071280
regulation of melanocyte differentiation	Gene Ontology	GO:0045634	3	6	0.0394787	0.387683	24224|312566|60427	http://amigo.geneontology.org/cgi-bin/amigo/term_details?term=GO:0045634
deoxyribonucleoside metabolic process	Gene Ontology	GO:0009120	3	6	0.0394787	0.387683	24165|24834|79127	http://amigo.geneontology.org/cgi-bin/amigo/term_details?term=GO:0009120
regulation of ubiquitin-protein ligase activity involved in mitotic cell cycle	Gene Ontology	GO:0051439	3	6	0.0394787	0.387683	292263|297176|25515	http://amigo.geneontology.org/cgi-bin/amigo/term_details?term=GO:0051439
host cell part	Gene Ontology	GO:0033643	3	6	0.0394787	0.387683	25240|171164|362466	http://amigo.geneontology.org/cgi-bin/amigo/term_details?term=GO:0033643
host	Gene Ontology	GO:0018995	3	6	0.0394787	0.387683	25240|171164|362466	http://amigo.geneontology.org/cgi-bin/amigo/term_details?term=GO:0018995
histone serine kinase activity	Gene Ontology	GO:0035174	3	6	0.0394787	0.387683	114592|362779|78975	http://amigo.geneontology.org/cgi-bin/amigo/term_details?term=GO:0035174
microtubule polymerization or depolymerization	Gene Ontology	GO:0031109	12	65	0.0395665	0.387683	29264|303575|362186|83571|260321|84583|292263|291441|114592|306575|171529|361047	http://amigo.geneontology.org/cgi-bin/amigo/term_details?term=GO:0031109
protein kinase binding	Gene Ontology	GO:0019901	54	421	0.0396661	0.387683	24180|58919|25406|292263|65153|299331|289754|25508|684352|308761|64353|362485|29209|683722|312937|170851|298575|362081|315298|690743|313729|81709|307511|24888|316530|360426|25145|363062|25297|25164|58840|54348|114494|25387|25230|191575|64033|117183|296648|25515|361458|306141|25467|293860|114906|316384|81651|690987|29384|103692716|373545|25745|24642|24703	http://amigo.geneontology.org/cgi-bin/amigo/term_details?term=GO:0019901
glucose transport	Gene Ontology	GO:0015758	15	88	0.0398062	0.387683	29473|85496|308410|25059|25467|24778|24553|85497|103694877|24323|297073|24232|81683|24482|83576	http://amigo.geneontology.org/cgi-bin/amigo/term_details?term=GO:0015758
female gonad development	Gene Ontology	GO:0008585	15	88	0.0398062	0.387683	89807|24888|83785|29348|64558|24373|25387|29200|25448|60427|83467|25690|24224|64033|24479	http://amigo.geneontology.org/cgi-bin/amigo/term_details?term=GO:0008585
ribonucleoside binding	Gene Ontology	GO:0032549	156	1367	0.0398416	0.387683	362050|287146|85496|361842|29598|690743|24553|498695|116564|303206|64300|311795|303575|362186|316531|117596|295588|690209|56083|362288|361856|362519|314384|260321|304549|362510|191575|54287|301434|499330|296474|25458|25515|140665|315762|299694|294286|83825|246268|24264|494199|85421|81633|25741|24703|305302|24184|78975|24834|54237|360991|25202|310879|117016|290364|287711|79127|291885|29728|499801|…	http://amigo.geneontology.org/cgi-bin/amigo/term_details?term=GO:0032549
DNA helicase activity	Gene Ontology	GO:0003678	6	23	0.039852	0.387683	362288|292907|291885|312538|29728|288532	http://amigo.geneontology.org/cgi-bin/amigo/term_details?term=GO:0003678
positive regulation of bone mineralization	Gene Ontology	GO:0030501	6	23	0.039852	0.387683	313860|25644|140590|25717|29263|298878	http://amigo.geneontology.org/cgi-bin/amigo/term_details?term=GO:0030501
positive regulation of acute inflammatory response	Gene Ontology	GO:0002675	6	23	0.039852	0.387683	29473|103694877|24498|24232|81683|29527	http://amigo.geneontology.org/cgi-bin/amigo/term_details?term=GO:0002675
response to vitamin E	Gene Ontology	GO:0033197	6	23	0.039852	0.387683	58919|24165|103694877|54287|81683|25718	http://amigo.geneontology.org/cgi-bin/amigo/term_details?term=GO:0033197
fibronectin binding	Gene Ontology	GO:0001968	6	23	0.039852	0.387683	360606|83785|64387|29302|64032|24484	http://amigo.geneontology.org/cgi-bin/amigo/term_details?term=GO:0001968
amyloid precursor protein metabolic process	Gene Ontology	GO:0042982	6	23	0.039852	0.387683	311562|89816|25728|311984|81751|290364	http://amigo.geneontology.org/cgi-bin/amigo/term_details?term=GO:0042982
nucleoside binding	Gene Ontology	GO:0001882	157	1378	0.0409335	0.393745	362050|287146|85496|361842|29598|690743|24553|498695|116564|303206|64300|311795|303575|362186|316531|117596|24165|295588|690209|56083|362288|361856|362519|314384|260321|304549|362510|191575|54287|301434|499330|296474|25458|25515|140665|315762|299694|294286|83825|246268|24264|494199|85421|81633|25741|24703|305302|24184|78975|24834|54237|360991|25202|310879|117016|290364|287711|79127|291885|29728|4…	http://amigo.geneontology.org/cgi-bin/amigo/term_details?term=GO:0001882
cardiac muscle cell contraction	Gene Ontology	GO:0086003	5	17	0.0409823	0.393745	29209|64672|58971|64553|81801	http://amigo.geneontology.org/cgi-bin/amigo/term_details?term=GO:0086003
response to muscle stretch	Gene Ontology	GO:0035994	5	17	0.0409823	0.393745	24323|314322|360543|27064|24703	http://amigo.geneontology.org/cgi-bin/amigo/term_details?term=GO:0035994
negative regulation of blood vessel endothelial cell migration	Gene Ontology	GO:0043537	5	17	0.0409823	0.393745	25728|54250|89805|503052|117183	http://amigo.geneontology.org/cgi-bin/amigo/term_details?term=GO:0043537
regulation of steroid hormone biosynthetic process	Gene Ontology	GO:0090030	5	17	0.0409823	0.393745	171548|29441|25644|25718|24482	http://amigo.geneontology.org/cgi-bin/amigo/term_details?term=GO:0090030
microvillus membrane	Gene Ontology	GO:0031528	5	17	0.0409823	0.393745	54320|29302|94199|25145|54319	http://amigo.geneontology.org/cgi-bin/amigo/term_details?term=GO:0031528
negative regulation of smoothened signaling pathway	Gene Ontology	GO:0045879	5	17	0.0409823	0.393745	363286|683470|84489|302946|24708	http://amigo.geneontology.org/cgi-bin/amigo/term_details?term=GO:0045879
post-embryonic organ development	Gene Ontology	GO:0048569	5	17	0.0409823	0.393745	24533|25690|292673|83785|64547	http://amigo.geneontology.org/cgi-bin/amigo/term_details?term=GO:0048569
protein binding, bridging	Gene Ontology	GO:0030674	13	73	0.0410757	0.394154	25387|89816|117542|78975|58844|24837|192154|25466|25467|362466|25123|300266|308023	http://amigo.geneontology.org/cgi-bin/amigo/term_details?term=GO:0030674
positive regulation of anion transport	Gene Ontology	GO:1903793	11	58	0.0411461	0.394343	360426|81683|25728|681056|298575|295631|58971|103694877|24323|81657|24772	http://amigo.geneontology.org/cgi-bin/amigo/term_details?term=GO:1903793
regulation of leukocyte cell-cell adhesion	Gene Ontology	GO:1903037	26	178	0.0412679	0.395021	25406|25407|25408|289754|24498|312937|500616|24165|289437|24482|24770|29653|24772|25145|361242|690899|364069|25670|85384|362491|25361|171115|246240|24686|25662|29142	http://amigo.geneontology.org/cgi-bin/amigo/term_details?term=GO:1903037
regulation of catalytic activity	Gene Ontology	GO:0050790	155	1360	0.0416268	0.397966	89816|25266|362506|94199|65153|24498|25467|24553|116663|24314|683722|117279|315298|24795|313729|266709|85265|89807|367039|81809|266766|54287|156117|298744|25515|360721|311842|683630|299694|361630|306279|83785|24464|305987|24708|362466|24851|312781|24703|54702|24180|25728|25288|24837|297176|117183|58946|305938|500616|29441|114851|114856|60427|293019|64672|171115|171112|25164|63995|291005|25737|853…	http://amigo.geneontology.org/cgi-bin/amigo/term_details?term=GO:0050790
negative regulation of cell migration	Gene Ontology	GO:0030336	22	145	0.0418538	0.399644	170520|94199|117183|25728|24484|297822|24165|690538|287537|24770|81801|24772|89805|116510|25418|25367|24224|310552|84023|54250|503052|24851	http://amigo.geneontology.org/cgi-bin/amigo/term_details?term=GO:0030336
regulation of osteoblast differentiation	Gene Ontology	GO:0045667	14	81	0.0421325	0.401318	310552|85421|406864|29146|685781|25644|85489|54250|140590|25585|25587|29263|83476|24482	http://amigo.geneontology.org/cgi-bin/amigo/term_details?term=GO:0045667
ovulation cycle process	Gene Ontology	GO:0022602	14	81	0.0421325	0.401318	89807|24888|29348|64558|60427|25387|25508|29200|25448|83785|83467|25690|24224|64033	http://amigo.geneontology.org/cgi-bin/amigo/term_details?term=GO:0022602
chromatin organization	Gene Ontology	GO:0006325	59	468	0.0423857	0.401912	296501|361745|292907|102557184|78975|680522|362581|54237|289754|304648|102551184|684762|684841|316129|296732|316602|680097|291152|500351|306764|100912489|29722|84017|296583|83785|113990|288242|444984|291145|64646|362779|314384|364723|302553|117062|85489|25387|100360950|295277|310352|679983|102548682|310678|114592|288272|312538|690126|360665|361798|83724|497672|24708|85421|29384|64627|171160|84481…	http://amigo.geneontology.org/cgi-bin/amigo/term_details?term=GO:0006325
regulation of bone mineralization	Gene Ontology	GO:0030500	10	51	0.0424664	0.401912	313860|25333|685781|25644|140590|85489|25717|29263|298878|114506	http://amigo.geneontology.org/cgi-bin/amigo/term_details?term=GO:0030500
gonad development	Gene Ontology	GO:0008406	29	204	0.0426076	0.401912	58919|64547|29263|64558|24553|25448|60427|25690|24224|84017|24373|81709|292673|298878|83467|24479|89807|685579|25387|29200|29348|64033|24888|310552|83785|305471|83724|171341|84481	http://amigo.geneontology.org/cgi-bin/amigo/term_details?term=GO:0008406
DNA geometric change	Gene Ontology	GO:0032392	7	30	0.042609	0.401912	362288|292907|291885|312538|29728|288532|499870	http://amigo.geneontology.org/cgi-bin/amigo/term_details?term=GO:0032392
inositol phosphate-mediated signaling	Gene Ontology	GO:0048016	7	30	0.042609	0.401912	25679|24686|64553|140666|266766|24323|24482	http://amigo.geneontology.org/cgi-bin/amigo/term_details?term=GO:0048016
cellular extravasation	Gene Ontology	GO:0045123	7	30	0.042609	0.401912	246240|297433|84023|64043|24770|24772|25361	http://amigo.geneontology.org/cgi-bin/amigo/term_details?term=GO:0045123
response to ischemia	Gene Ontology	GO:0002931	7	30	0.042609	0.401912	361751|25309|25059|266766|100363502|24888|24224	http://amigo.geneontology.org/cgi-bin/amigo/term_details?term=GO:0002931
negative regulation of signal transduction	Gene Ontology	GO:0009968	87	724	0.0426635	0.401938	85496|313689|690538|25467|500430|305156|117279|294809|84017|24165|83837|313729|24962|85265|89803|363222|89808|85489|171114|311642|83785|24708|362466|312781|24703|501584|25728|78975|498630|365468|500616|114856|24373|24772|25049|140937|63995|314856|306141|24888|24686|24446|29142|100363484|58919|81683|298575|296648|308118|29657|302946|58844|29480|84574|25387|289264|116663|24224|84583|360606|303016|2…	http://amigo.geneontology.org/cgi-bin/amigo/term_details?term=GO:0009968
mesenchymal cell differentiation	Gene Ontology	GO:0048762	20	129	0.0428062	0.401985	310552|501584|116676|293860|155430|29146|83837|81809|84017|60427|85489|24323|117183|25717|84574|298878|24224|50692|312781|50672	http://amigo.geneontology.org/cgi-bin/amigo/term_details?term=GO:0048762
microtubule associated complex	Gene Ontology	GO:0005875	15	89	0.0428239	0.401985	58945|353302|293502|362186|500545|680477|294286|300078|171529|293844|84393|303575|64041|114592|316226	http://amigo.geneontology.org/cgi-bin/amigo/term_details?term=GO:0005875
endothelial cell proliferation	Gene Ontology	GO:0001935	15	89	0.0428239	0.401985	116676|25728|498309|25644|83785|289754|54250|117183|140590|84489|503052|29302|24770|24772|85421	http://amigo.geneontology.org/cgi-bin/amigo/term_details?term=GO:0001935
axon extension	Gene Ontology	GO:0048675	12	66	0.0431092	0.402713	305679|29465|29254|83825|83785|684352|140590|25473|83467|303206|24772|25728	http://amigo.geneontology.org/cgi-bin/amigo/term_details?term=GO:0048675
positive regulation of intracellular protein transport	Gene Ontology	GO:0090316	19	121	0.0431348	0.402713	310552|314856|170897|293860|362506|83837|54237|299331|289754|24498|360672|25717|64553|103692716|24770|306182|29527|24482|25437	http://amigo.geneontology.org/cgi-bin/amigo/term_details?term=GO:0090316
protein localization to nucleus	Gene Ontology	GO:0034504	32	230	0.043296	0.402713	84509|170897|362506|291874|54237|299331|289754|24498|25467|365468|312937|64553|114851|266709|25717|29527|29657|89807|293103|81809|314856|306182|81812|24482|25437|310552|688785|293860|114906|103692716|85252|83837	http://amigo.geneontology.org/cgi-bin/amigo/term_details?term=GO:0034504
kinase regulator activity	Gene Ontology	GO:0019207	18	113	0.0433341	0.402713	683722|58919|25145|83571|500616|114906|114851|25164|65153|117183|266709|306141|29384|170851|362485|373545|24482|312781	http://amigo.geneontology.org/cgi-bin/amigo/term_details?term=GO:0019207
cellular response to reactive oxygen species	Gene Ontology	GO:0034614	17	105	0.0433744	0.402713	81683|170897|314322|298575|94199|54237|103694877|24498|307098|24553|314856|24446|24851|25240|24314|84480|29158	http://amigo.geneontology.org/cgi-bin/amigo/term_details?term=GO:0034614
response to other organism	Gene Ontology	GO:0051707	73	596	0.0433883	0.402713	497942|27064|25472|64647|24189|171551|289754|24498|25560|24333|100364835|689388|287537|314322|65190|294235|294706|362491|245920|361422|60350|25096|309526|25361|103694877|100910200|292661|24795|24482|24888|117062|114120|171115|680403|29527|25670|684797|64547|361247|25145|63995|81683|83580|680312|304549|171569|363286|54287|24770|24224|114105|29653|84017|499801|50672|24323|294257|83825|84023|60665|2…	http://amigo.geneontology.org/cgi-bin/amigo/term_details?term=GO:0051707
negative regulation of response to DNA damage stimulus	Gene Ontology	GO:2001021	8	37	0.0435441	0.402713	24772|84017|25406|81683|103694877|85489|314856|24888	http://amigo.geneontology.org/cgi-bin/amigo/term_details?term=GO:2001021
mitotic DNA damage checkpoint	Gene Ontology	GO:0044773	8	37	0.0435441	0.402713	58919|314374|84017|114851|54237|81709|314856|294235	http://amigo.geneontology.org/cgi-bin/amigo/term_details?term=GO:0044773
T cell homeostasis	Gene Ontology	GO:0043029	8	37	0.0435441	0.402713	246240|64547|25145|83514|81809|25690|29653|24224	http://amigo.geneontology.org/cgi-bin/amigo/term_details?term=GO:0043029
purine ribonucleoside metabolic process	Gene Ontology	GO:0046128	23	154	0.0435713	0.402713	85496|24184|24189|287711|24165|29562|298227|81709|117596|81640|25630|25309|26956|191575|305149|246771|29223|29754|683630|363521|26759|100363502|444984	http://amigo.geneontology.org/cgi-bin/amigo/term_details?term=GO:0046128
microtubule organizing center	Gene Ontology	GO:0005815	52	406	0.0435758	0.402713	306464|294074|317252|315093|54319|54237|680971|64665|25467|117524|294239|365468|309918|309098|360739|683722|312937|170851|300675|29402|360672|291540|25027|362248|690209|171114|58945|360426|681178|282635|25737|364510|191575|117183|363286|100361133|293844|24888|25515|303037|85265|114592|499966|680477|294286|64041|79248|306575|308923|25587|81751|308023	http://amigo.geneontology.org/cgi-bin/amigo/term_details?term=GO:0005815
immune effector process	Gene Ontology	GO:0002252	53	415	0.0436414	0.40284	116657|25407|294257|171569|289754|24498|60665|25560|103694877|65190|81683|294706|24232|245920|81709|414784|500616|24165|81809|287537|293624|295703|25717|292673|24770|29653|89807|25670|25145|63995|361242|690899|364069|304549|117183|363286|54287|312705|294228|25472|24224|292483|246240|689388|362491|192262|84023|29316|246268|29146|494199|81751|84480	http://amigo.geneontology.org/cgi-bin/amigo/term_details?term=GO:0002252
regulation of cell-cell adhesion	Gene Ontology	GO:0022407	33	239	0.0440352	0.405846	25406|25407|25408|289754|24498|306229|312937|170851|500616|24165|289437|24482|24770|29653|24772|303701|25145|361242|690899|287989|364069|25670|85384|89808|117183|362491|25361|171115|246240|24686|83785|25662|29142	http://amigo.geneontology.org/cgi-bin/amigo/term_details?term=GO:0022407
microtubule	Gene Ontology	GO:0005874	36	265	0.0440717	0.405846	304477|310644|54237|64041|171529|365468|361047|25728|293502|362186|25437|300126|500929|316531|58945|64547|361856|260321|29264|303575|84393|312937|100909441|170851|316226|25515|353302|114592|300218|307351|294286|291441|306575|83724|361295|362466	http://amigo.geneontology.org/cgi-bin/amigo/term_details?term=GO:0005874
ERK1 and ERK2 cascade	Gene Ontology	GO:0070371	25	171	0.0442808	0.407289	25266|362506|24498|83785|24232|81683|170851|25406|114856|313729|171114|89807|25387|362491|306141|64032|116663|24482|308944|29302|84023|103694877|54250|84489|83476	http://amigo.geneontology.org/cgi-bin/amigo/term_details?term=GO:0070371
enzyme binding	Gene Ontology	GO:0019899	149	1307	0.0445673	0.409439	309175|65153|64665|25508|24553|308761|64033|683722|117279|288057|84017|24778|315298|289437|313729|81869|690209|312812|315093|78962|117062|25297|266766|191575|313838|292263|29209|252961|25515|156117|140665|683630|294288|29452|24708|362466|85252|25745|305827|25741|24703|24180|170897|498630|24189|58971|310306|64041|305679|27064|315121|680522|114851|307511|116510|29527|64532|360426|56761|64353|25737|…	http://amigo.geneontology.org/cgi-bin/amigo/term_details?term=GO:0019899
regulation of MAPK cascade	Gene Ontology	GO:0043408	60	479	0.0449712	0.412661	25728|25266|362506|25644|64558|360991|24498|24553|299626|83785|500430|24232|116744|362491|63995|24323|81683|170851|25406|252834|81809|114856|60427|313729|25717|171115|171114|25718|290326|303701|89807|25145|89803|361242|291005|363222|363062|25387|54287|29200|306141|64032|116663|24484|24482|308944|310552|85265|84583|29302|116596|103694877|54251|54250|81651|84489|24446|313022|83476|24703	http://amigo.geneontology.org/cgi-bin/amigo/term_details?term=GO:0043408
binding, bridging	Gene Ontology	GO:0060090	14	82	0.0454331	0.415916	25387|89816|117542|78975|58844|24837|192154|300266|25466|25467|362466|25123|312812|308023	http://amigo.geneontology.org/cgi-bin/amigo/term_details?term=GO:0060090
positive regulation of Wnt signaling pathway	Gene Ontology	GO:0030177	14	82	0.0454331	0.415916	310552|501584|89803|83837|361881|363062|311642|54250|313589|84489|312781|500430|29657|310074	http://amigo.geneontology.org/cgi-bin/amigo/term_details?term=GO:0030177
regulation of ERK1 and ERK2 cascade	Gene Ontology	GO:0070372	23	155	0.0459686	0.420117	25266|362506|24498|83785|24232|81683|25406|114856|313729|171114|89807|25387|362491|306141|64032|116663|24482|308944|29302|103694877|54250|84489|83476	http://amigo.geneontology.org/cgi-bin/amigo/term_details?term=GO:0070372
development of primary female sexual characteristics	Gene Ontology	GO:0046545	15	90	0.0460002	0.420117	89807|24888|83785|29348|64558|24373|25387|29200|25448|60427|83467|25690|24224|64033|24479	http://amigo.geneontology.org/cgi-bin/amigo/term_details?term=GO:0046545
regulation of epithelial cell migration	Gene Ontology	GO:0010632	18	114	0.0461521	0.420344	89807|89805|114111|25728|81809|360606|29302|83785|117183|54250|24553|140590|503052|29348|25240|81801|29527|85421	http://amigo.geneontology.org/cgi-bin/amigo/term_details?term=GO:0010632
regulation of myeloid cell apoptotic process	Gene Ontology	GO:0033032	6	24	0.0461875	0.420344	24224|25406|60427|81812|103694877|81683	http://amigo.geneontology.org/cgi-bin/amigo/term_details?term=GO:0033032
negative regulation of extrinsic apoptotic signaling pathway via death domain receptors	Gene Ontology	GO:1902042	6	24	0.0461875	0.420344	310552|117279|497672|24446|81751|24703	http://amigo.geneontology.org/cgi-bin/amigo/term_details?term=GO:1902042
cell cycle checkpoint	Gene Ontology	GO:0000075	17	106	0.0463083	0.42095	84017|24888|314374|304477|500987|58919|54237|114851|25164|315852|114856|297176|363227|81709|314856|294235|25515	http://amigo.geneontology.org/cgi-bin/amigo/term_details?term=GO:0000075
cytosolic calcium ion homeostasis	Gene Ontology	GO:0051480	31	223	0.046432	0.421581	24180|64553|362506|64512|58971|171551|24239|171562|25245|245920|24224|85421|81869|64672|56083|303701|360426|25679|25145|81809|24323|29209|114105|50672|116744|29302|54250|24816|25745|25668|312781	http://amigo.geneontology.org/cgi-bin/amigo/term_details?term=GO:0051480
positive regulation of endothelial cell proliferation	Gene Ontology	GO:0001938	10	52	0.046743	0.423909	85421|498309|25644|83785|54250|140590|84489|29302|24770|24772	http://amigo.geneontology.org/cgi-bin/amigo/term_details?term=GO:0001938
regulation of striated muscle contraction	Gene Ontology	GO:0006942	12	67	0.0468659	0.42426	299331|64553|84583|29686|58971|81801|103692716|64672|64032|171115|29209|362242	http://amigo.geneontology.org/cgi-bin/amigo/term_details?term=GO:0006942
response to external biotic stimulus	Gene Ontology	GO:0043207	73	599	0.0469782	0.42426	497942|27064|25472|64647|24189|171551|289754|24498|25560|24333|100364835|689388|287537|314322|65190|294235|294706|362491|245920|361422|60350|25096|309526|25361|103694877|100910200|292661|24795|24482|24888|117062|114120|171115|680403|29527|25670|684797|64547|361247|25145|63995|81683|83580|680312|304549|171569|363286|54287|24770|24224|114105|29653|84017|499801|50672|24323|294257|83825|84023|60665|2…	http://amigo.geneontology.org/cgi-bin/amigo/term_details?term=GO:0043207
ion homeostasis	Gene Ontology	GO:0050801	65	526	0.047118	0.42426	24180|89816|25728|64553|78975|362506|25644|64512|58971|171551|289754|24239|361751|171562|295458|25245|245920|24224|85421|81869|291437|85496|117596|64672|25177|24770|29653|29302|56083|303701|360426|25679|363115|25145|89803|681056|81809|295496|54348|81801|170824|24323|294014|294673|59294|29209|114105|24567|50672|24401|116744|29686|306000|29452|24264|54250|24816|689415|81751|362696|84484|25745|25668…	http://amigo.geneontology.org/cgi-bin/amigo/term_details?term=GO:0050801
regulation of intracellular transport	Gene Ontology	GO:0032386	46	355	0.047436	0.42426	313860|361842|170897|362506|24837|54237|299331|289754|24498|29316|294235|245920|312937|170851|64553|298575|24224|24482|81869|266709|25717|64672|114851|24770|29527|89807|81809|683470|314856|306182|29209|362965|25437|85421|310552|293860|114906|29302|303016|79248|360672|81812|103692716|85252|25745|83837	http://amigo.geneontology.org/cgi-bin/amigo/term_details?term=GO:0032386
regulation of protein transport	Gene Ontology	GO:0051223	59	472	0.0477899	0.42426	313860|24180|89816|170897|89807|289753|54237|299331|680594|289754|24498|25508|64041|266709|65190|114111|27064|312937|64553|298575|114851|289437|24482|362506|60350|25717|113990|24770|29653|29527|29657|360426|81809|315617|81812|89808|117183|25387|29722|25027|306182|85489|362965|25437|310552|25467|293860|114906|81683|303016|84023|103694877|360672|314856|103692716|85252|25668|83837|25741	http://amigo.geneontology.org/cgi-bin/amigo/term_details?term=GO:0051223
ribonucleotide binding	Gene Ontology	GO:0032553	159	1406	0.0478226	0.42426	362050|287146|85496|361842|65156|29598|690743|24553|498695|116564|303206|64300|311795|303575|362186|316531|117596|295588|690209|56083|362288|361856|362519|314384|260321|304549|362510|191575|54287|301434|499330|296474|25458|25515|140665|315762|299694|294286|83825|246268|24264|494199|85421|81633|25741|24703|305302|24184|78975|24834|54237|360991|25202|310879|117016|290364|287711|79127|291885|29441|4…	http://amigo.geneontology.org/cgi-bin/amigo/term_details?term=GO:0032553
G2 DNA damage checkpoint	Gene Ontology	GO:0031572	4	12	0.048094	0.42426	314374|294235|54237|84017	http://amigo.geneontology.org/cgi-bin/amigo/term_details?term=GO:0031572
positive regulation of glycolytic process	Gene Ontology	GO:0045821	4	12	0.048094	0.42426	81683|24482|103694877|78975	http://amigo.geneontology.org/cgi-bin/amigo/term_details?term=GO:0045821
microfilament motor activity	Gene Ontology	GO:0000146	4	12	0.048094	0.42426	100911597|25745|287408|117057	http://amigo.geneontology.org/cgi-bin/amigo/term_details?term=GO:0000146
purine ribonucleoside diphosphate metabolic process	Gene Ontology	GO:0009179	4	12	0.048094	0.42426	305149|26956|29223|24184	http://amigo.geneontology.org/cgi-bin/amigo/term_details?term=GO:0009179
DNA secondary structure binding	Gene Ontology	GO:0000217	4	12	0.048094	0.42426	81709|362412|499505|499966	http://amigo.geneontology.org/cgi-bin/amigo/term_details?term=GO:0000217
regulation of cellular extravasation	Gene Ontology	GO:0002691	4	12	0.048094	0.42426	246240|24770|24772|84023	http://amigo.geneontology.org/cgi-bin/amigo/term_details?term=GO:0002691
prostaglandin secretion	Gene Ontology	GO:0032310	4	12	0.048094	0.42426	24323|81683|103694877|113976	http://amigo.geneontology.org/cgi-bin/amigo/term_details?term=GO:0032310
purine nucleoside diphosphate metabolic process	Gene Ontology	GO:0009135	4	12	0.048094	0.42426	305149|26956|29223|24184	http://amigo.geneontology.org/cgi-bin/amigo/term_details?term=GO:0009135
nucleobase biosynthetic process	Gene Ontology	GO:0046112	4	12	0.048094	0.42426	65156|24165|288051|29562	http://amigo.geneontology.org/cgi-bin/amigo/term_details?term=GO:0046112
AMP binding	Gene Ontology	GO:0016208	4	12	0.048094	0.42426	361458|373545|29562|64035	http://amigo.geneontology.org/cgi-bin/amigo/term_details?term=GO:0016208
positive regulation of striated muscle contraction	Gene Ontology	GO:0045989	4	12	0.048094	0.42426	64032|103692716|299331|84583	http://amigo.geneontology.org/cgi-bin/amigo/term_details?term=GO:0045989
regulation of prostaglandin secretion	Gene Ontology	GO:0032306	4	12	0.048094	0.42426	24323|81683|103694877|113976	http://amigo.geneontology.org/cgi-bin/amigo/term_details?term=GO:0032306
polyamine metabolic process	Gene Ontology	GO:0006595	4	12	0.048094	0.42426	81640|24609|302642|360547	http://amigo.geneontology.org/cgi-bin/amigo/term_details?term=GO:0006595
mitotic G2 DNA damage checkpoint	Gene Ontology	GO:0007095	4	12	0.048094	0.42426	314374|294235|54237|84017	http://amigo.geneontology.org/cgi-bin/amigo/term_details?term=GO:0007095
regulation of lipid transport	Gene Ontology	GO:0032368	13	75	0.0481175	0.42426	303701|360426|25728|681056|291437|29302|25644|295631|103694877|79248|24323|81683|113976	http://amigo.geneontology.org/cgi-bin/amigo/term_details?term=GO:0032368
cellular response to external stimulus	Gene Ontology	GO:0071496	37	276	0.0482446	0.42426	170897|78975|25644|64512|289801|289754|29316|25445|303206|27064|25240|297822|24778|24533|114851|25164|297960|294790|140590|81813|29527|140937|25670|116640|25043|56759|314322|314856|29598|24224|361710|310552|29302|680451|84023|298575|84480	http://amigo.geneontology.org/cgi-bin/amigo/term_details?term=GO:0071496
base-excision repair	Gene Ontology	GO:0006284	7	31	0.0483599	0.42426	84017|304573|117062|25737|59294|296883|84490	http://amigo.geneontology.org/cgi-bin/amigo/term_details?term=GO:0006284
icosanoid secretion	Gene Ontology	GO:0032309	7	31	0.0483599	0.42426	360426|81683|295631|103694877|24323|113976|25245	http://amigo.geneontology.org/cgi-bin/amigo/term_details?term=GO:0032309
positive regulation of potassium ion transport	Gene Ontology	GO:0043268	7	31	0.0483599	0.42426	361458|81683|64553|103694877|25177|27080|54348	http://amigo.geneontology.org/cgi-bin/amigo/term_details?term=GO:0043268
positive regulation of chemokine production	Gene Ontology	GO:0032722	7	31	0.0483599	0.42426	362491|103694877|85489|24498|54287|29316|81683	http://amigo.geneontology.org/cgi-bin/amigo/term_details?term=GO:0032722
regulation of protein localization	Gene Ontology	GO:0032880	72	591	0.0484437	0.42426	313860|24180|89816|170897|89807|289753|54237|299331|83837|289754|24498|25508|64041|83785|365468|24888|65190|114111|27064|266709|312937|64553|298575|24224|315298|289437|315696|24482|362506|60350|25717|690209|113990|24770|29653|29527|29657|360426|684771|56820|81809|315617|81812|89808|85489|25387|29722|680594|25027|306182|117183|362965|25437|310552|25467|688785|293860|114906|81683|360606|303016|2468…	http://amigo.geneontology.org/cgi-bin/amigo/term_details?term=GO:0032880
myofibril	Gene Ontology	GO:0030016	23	156	0.0484602	0.42426	314904|24837|24189|24239|684352|25560|305679|27064|25687|29546|362606|64353|296313|114108|501203|287408|25472|29209|360543|81751|313582|24851|29437	http://amigo.geneontology.org/cgi-bin/amigo/term_details?term=GO:0030016
polysaccharide binding	Gene Ontology	GO:0030247	5	18	0.0486485	0.42426	94174|689388|85496|114005|84050	http://amigo.geneontology.org/cgi-bin/amigo/term_details?term=GO:0030247
pattern binding	Gene Ontology	GO:0001871	5	18	0.0486485	0.42426	94174|689388|85496|114005|84050	http://amigo.geneontology.org/cgi-bin/amigo/term_details?term=GO:0001871
pyrimidine ribonucleotide metabolic process	Gene Ontology	GO:0009218	5	18	0.0486485	0.42426	65156|26956|288051|191575|289801	http://amigo.geneontology.org/cgi-bin/amigo/term_details?term=GO:0009218
non-canonical Wnt signaling pathway	Gene Ontology	GO:0035567	8	38	0.0487492	0.42426	310552|89803|64512|64558|313589|500430|282581|312781	http://amigo.geneontology.org/cgi-bin/amigo/term_details?term=GO:0035567
regulation of multicellular organismal metabolic process	Gene Ontology	GO:0044246	8	38	0.0487492	0.42426	170520|313729|24498|29316|25717|64032|24770|117183	http://amigo.geneontology.org/cgi-bin/amigo/term_details?term=GO:0044246
cellular response to nutrient	Gene Ontology	GO:0031670	8	38	0.0487492	0.42426	64512|116640|25670|25164|289754|314856|29598|25043	http://amigo.geneontology.org/cgi-bin/amigo/term_details?term=GO:0031670
regulation of actin filament-based movement	Gene Ontology	GO:1903115	8	38	0.0487492	0.42426	64553|29686|24837|58971|81801|64672|29209|362242	http://amigo.geneontology.org/cgi-bin/amigo/term_details?term=GO:1903115
development of primary sexual characteristics	Gene Ontology	GO:0045137	29	207	0.0489037	0.425128	58919|64547|29263|64558|24553|25448|60427|25690|24224|84017|24373|81709|292673|298878|83467|24479|89807|685579|25387|29200|29348|64033|24888|310552|83785|305471|83724|171341|84481	http://amigo.geneontology.org/cgi-bin/amigo/term_details?term=GO:0045137
regulation of response to DNA damage stimulus	Gene Ontology	GO:2001020	18	115	0.0490985	0.426344	362288|29722|84017|25406|81683|296583|295631|689055|103694877|85489|170824|314856|24772|24888|497672|294235|27064|499870	http://amigo.geneontology.org/cgi-bin/amigo/term_details?term=GO:2001020
maternal process involved in female pregnancy	Gene Ontology	GO:0060135	11	60	0.0491662	0.426455	360426|89805|84420|89803|360606|81801|25508|140590|24770|29527|245983	http://amigo.geneontology.org/cgi-bin/amigo/term_details?term=GO:0060135
hexose transport	Gene Ontology	GO:0008645	15	91	0.0493385	0.426756	29473|85496|308410|25059|25467|24778|24553|85497|103694877|24323|297073|24232|81683|24482|83576	http://amigo.geneontology.org/cgi-bin/amigo/term_details?term=GO:0008645
negative regulation of hemopoiesis	Gene Ontology	GO:1903707	17	107	0.0493803	0.426756	100912489|312937|680097|102548682|500616|364723|364069|191575|102557184|102551184|25587|64627|100360950|291152|500351|295277|679983	http://amigo.geneontology.org/cgi-bin/amigo/term_details?term=GO:1903707
ruffle	Gene Ontology	GO:0001726	17	107	0.0493803	0.426756	305938|362186|117542|100911597|54319|25676|191575|299331|361714|117596|497672|24851|103692716|54320|25745|29302|312812	http://amigo.geneontology.org/cgi-bin/amigo/term_details?term=GO:0001726
developmental process involved in reproduction	Gene Ontology	GO:0003006	67	546	0.0494588	0.426756	58919|361745|84509|25406|64547|303828|292263|25644|29348|64558|29452|499204|25448|60427|25690|25445|245983|29344|170851|155430|83785|24165|171341|24373|81709|140590|24888|292673|298878|83467|171115|24772|29527|24479|29585|89807|24553|89805|116640|89803|260321|685579|81801|25387|29200|294673|29263|316325|64033|24224|25361|24482|84017|310552|116564|83571|292206|685072|25718|117524|361798|50692|3054…	http://amigo.geneontology.org/cgi-bin/amigo/term_details?term=GO:0003006
regulation of T cell proliferation	Gene Ontology	GO:0042129	16	99	0.0494758	0.426756	246240|24482|25670|25145|690899|25408|24686|289437|85384|24498|362491|25662|29653|25361|171115|25407	http://amigo.geneontology.org/cgi-bin/amigo/term_details?term=GO:0042129
contractile fiber	Gene Ontology	GO:0043292	24	165	0.0500154	0.430932	314904|24837|24189|24239|684352|25560|305679|27064|25687|29546|362606|64353|296313|114108|501203|287408|25472|29209|29437|360543|81751|313582|24851|81633	http://amigo.geneontology.org/cgi-bin/amigo/term_details?term=GO:0043292
positive regulation of catalytic activity	Gene Ontology	GO:0043085	90	759	0.0505723	0.435247	89816|25266|362506|25467|24553|117279|315298|85265|89807|367039|81809|54287|25515|360721|156117|361630|306279|83785|305987|24851|24703|54702|24180|25728|25288|24837|305938|29441|114851|60427|293019|171115|291005|25737|25676|306141|246240|29302|192154|296350|24446|81751|373545|29622|58919|29316|288093|81683|85421|308118|25145|25309|29480|117183|25387|116744|116596|64032|64033|24224|83571|84583|542…	http://amigo.geneontology.org/cgi-bin/amigo/term_details?term=GO:0043085
neuron projection extension	Gene Ontology	GO:1990138	12	68	0.0508413	0.437078	305679|29465|29254|83825|83785|684352|140590|25473|83467|303206|24772|25728	http://amigo.geneontology.org/cgi-bin/amigo/term_details?term=GO:1990138
organophosphate biosynthetic process	Gene Ontology	GO:0090407	51	402	0.0511171	0.438962	84420|25728|24184|65156|26759|24834|24189|292661|289801|29316|25202|116564|25240|360518|64300|24312|497778|288051|287711|25096|24165|29562|79127|29653|85265|24479|360426|305166|25266|26956|304549|685579|25387|24323|191575|499330|29348|29223|297508|64035|29754|313997|363521|83578|54250|362720|81657|64532|64553|25630|294673	http://amigo.geneontology.org/cgi-bin/amigo/term_details?term=GO:0090407
purine ribonucleotide binding	Gene Ontology	GO:0032555	157	1391	0.0511835	0.439047	362050|287146|85496|361842|29598|690743|24553|498695|116564|303206|64300|311795|303575|362186|316531|117596|295588|690209|56083|362288|361856|362519|314384|260321|304549|362510|191575|54287|301434|499330|296474|25458|25515|140665|315762|299694|294286|83825|246268|24264|494199|85421|81633|25741|24703|305302|24184|78975|24834|54237|360991|25202|310879|117016|290364|287711|79127|291885|29728|499801|…	http://amigo.geneontology.org/cgi-bin/amigo/term_details?term=GO:0032555
negative regulation of myeloid cell differentiation	Gene Ontology	GO:0045638	13	76	0.0519332	0.441447	100912489|680097|102548682|364723|191575|102557184|102551184|64627|100360950|291152|500351|295277|679983	http://amigo.geneontology.org/cgi-bin/amigo/term_details?term=GO:0045638
negative regulation of cellular process	Gene Ontology	GO:0048523	326	3023	0.0520042	0.441447	85497|89816|361842|170520|25266|362506|65153|94199|287146|81813|81812|24498|25467|24553|85496|60427|100360950|102557184|116564|303206|305156|25418|245920|683722|117279|294809|84017|361783|24165|83837|81526|289437|24795|313729|81869|266709|140590|680097|690209|85265|312812|444984|315093|89805|314384|260321|81809|117062|363222|266766|89808|85489|54287|29200|24383|298744|171562|25690|295277|29209|19…	http://amigo.geneontology.org/cgi-bin/amigo/term_details?term=GO:0048523
negative regulation of cell motility	Gene Ontology	GO:2000146	22	149	0.0520453	0.441447	170520|94199|117183|25728|24484|297822|24165|690538|287537|24770|81801|24772|89805|116510|25418|25367|24224|310552|84023|54250|503052|24851	http://amigo.geneontology.org/cgi-bin/amigo/term_details?term=GO:2000146
response to amino acid	Gene Ontology	GO:0043200	17	108	0.0525931	0.441447	24498|66018|24888|83571|24323|83785|289754|81709|297960|81718|25458|64032|24770|306182|24224|312781|444984	http://amigo.geneontology.org/cgi-bin/amigo/term_details?term=GO:0043200
positive regulation of cellular amide metabolic process	Gene Ontology	GO:0034250	3	7	0.0527402	0.441447	311984|89816|25728	http://amigo.geneontology.org/cgi-bin/amigo/term_details?term=GO:0034250
insulin-like growth factor I binding	Gene Ontology	GO:0031994	3	7	0.0527402	0.441447	24484|25718|25662	http://amigo.geneontology.org/cgi-bin/amigo/term_details?term=GO:0031994
histone H4-K20 methylation	Gene Ontology	GO:0034770	3	7	0.0527402	0.441447	306764|497672|84481	http://amigo.geneontology.org/cgi-bin/amigo/term_details?term=GO:0034770
other organism part	Gene Ontology	GO:0044217	3	7	0.0527402	0.441447	25240|171164|362466	http://amigo.geneontology.org/cgi-bin/amigo/term_details?term=GO:0044217
GTP metabolic process	Gene Ontology	GO:0046039	3	7	0.0527402	0.441447	26956|29223|191575	http://amigo.geneontology.org/cgi-bin/amigo/term_details?term=GO:0046039
dATP metabolic process	Gene Ontology	GO:0046060	3	7	0.0527402	0.441447	24165|24184|26956	http://amigo.geneontology.org/cgi-bin/amigo/term_details?term=GO:0046060
aldosterone secretion	Gene Ontology	GO:0035932	3	7	0.0527402	0.441447	303701|24180|25644	http://amigo.geneontology.org/cgi-bin/amigo/term_details?term=GO:0035932
other organism cell	Gene Ontology	GO:0044216	3	7	0.0527402	0.441447	25240|171164|362466	http://amigo.geneontology.org/cgi-bin/amigo/term_details?term=GO:0044216
lung vasculature development	Gene Ontology	GO:0060426	3	7	0.0527402	0.441447	24482|83785|313729	http://amigo.geneontology.org/cgi-bin/amigo/term_details?term=GO:0060426
positive regulation of p38MAPK cascade	Gene Ontology	GO:1900745	3	7	0.0527402	0.441447	299626|83785|291005	http://amigo.geneontology.org/cgi-bin/amigo/term_details?term=GO:1900745
cranial suture morphogenesis	Gene Ontology	GO:0060363	3	7	0.0527402	0.441447	81809|25717|85489	http://amigo.geneontology.org/cgi-bin/amigo/term_details?term=GO:0060363
mineralocorticoid secretion	Gene Ontology	GO:0035931	3	7	0.0527402	0.441447	303701|24180|25644	http://amigo.geneontology.org/cgi-bin/amigo/term_details?term=GO:0035931
fibroblast activation	Gene Ontology	GO:0072537	3	7	0.0527402	0.441447	170520|81771|117183	http://amigo.geneontology.org/cgi-bin/amigo/term_details?term=GO:0072537
adenylate kinase activity	Gene Ontology	GO:0004017	3	7	0.0527402	0.441447	26956|29223|24184	http://amigo.geneontology.org/cgi-bin/amigo/term_details?term=GO:0004017
other organism	Gene Ontology	GO:0044215	3	7	0.0527402	0.441447	25240|171164|362466	http://amigo.geneontology.org/cgi-bin/amigo/term_details?term=GO:0044215
exocrine pancreas development	Gene Ontology	GO:0031017	3	7	0.0527402	0.441447	25718|24482|289754	http://amigo.geneontology.org/cgi-bin/amigo/term_details?term=GO:0031017
regulation of oocyte development	Gene Ontology	GO:0060281	3	7	0.0527402	0.441447	116564|171115|24482	http://amigo.geneontology.org/cgi-bin/amigo/term_details?term=GO:0060281
extraorganismal space	Gene Ontology	GO:0043245	3	7	0.0527402	0.441447	25240|171164|362466	http://amigo.geneontology.org/cgi-bin/amigo/term_details?term=GO:0043245
[truncated: 6,531 more rows]
