# Supplementary material for: Multi-omics analysis reveals regulators of the response to PDGF-BB treatment in pulmonary artery smooth muscle cells
Source: BMC Genomics. 2016 Oct 6;17:781. doi: 10.1186/s12864-016-3122-3 (PMC5053085; doi:10.1186/s12864-016-3122-3)
Supplement: Additional file 3: Table S2. — Differentially expressed protein in RPASMCs treated with PDGF-BB for 12 h. (XLSX 33 kb) [file 12864_2016_3122_MOESM3_ESM.xlsx]

## Sheet: Sheet1
name	0-1	0-2	12h-1	12h-2	24h-1	24h-2	ave-0h	ave-12h	ave-24h	fd-12h	p-value-12h	fd-24h	p-value-24h
CEMIP	1	1.09654	0.387201	0.237628	0.293764	0.277976	1.04827	0.312415	0.28587	0.298029	0.00252603	0.272707	0.00204509
MYH10	1	0.765601	0.310476	0.267918	0.457072	0.679229	0.8828	0.289197	0.56815	0.32759	0.0372668	0.643577	0.0953408
MYO1C	1	1.00925	0.340407	0.366468	0.483048	0.337253	1.00463	0.353437	0.410151	0.351809	0.00500806	0.408262	0.00738199
LOC100911597	1	0.801686	0.212754	0.444646	0.363098	0.679229	0.900843	0.3287	0.521163	0.36488	0.0217623	0.578529	0.0894242
NPR3	1	0.855145	0.337279	0.390785	0.212778	0.280578	0.927573	0.364032	0.246678	0.392457	0.0160086	0.26594	0.00675728
MMP2	1	0.879099	0.267925	0.474189	0.53949	0.672964	0.93955	0.371057	0.606227	0.394931	0.0121476	0.645231	0.0329253
GRB14	1	0.772695	0.428524	0.28573	0.487537	0.119133	0.886347	0.357127	0.303335	0.402919	0.0406847	0.34223	0.0573056
GDA	1	1.09654	0.334152	0.519945	0.492026	0.564916	1.04827	0.427048	0.528471	0.407385	0.00423807	0.504137	0.00663492
MFGE8	1	1.27059	0.239893	0.704672	0.524783	0.394506	1.13529	0.472282	0.459644	0.416	0.0425723	0.404868	0.0230048
CP	1	1.31829	0.40172	0.580738	0.280584	0.487518	1.15914	0.491229	0.384051	0.423786	0.0397775	0.331323	0.0275347
NDUFA4	1	0.717796	0.519991	0.244347	0.38726	0.291084	0.858898	0.382169	0.339172	0.444953	0.0376761	0.394892	0.0366673
LAMP1	1	1.13766	0.124749	0.831698	0.744724	0.575422	1.06883	0.478223	0.660073	0.447427	0.0374239	0.617566	0.0322164
IL6ST	1	0.711216	0.394461	0.390785	0.322128	0.580819	0.855608	0.392623	0.451474	0.458882	0.0390911	0.527664	0.0862225
APOE	1	0.981803	0.461246	0.452858	0.492026	0.63094	0.990902	0.457052	0.561483	0.461249	0.000865119	0.566638	0.0127969
GPC4	1	1.09654	0.478557	0.492001	0.465572	0.409253	1.04827	0.485279	0.437412	0.462934	0.00381697	0.417272	0.00413252
LRP1	1	0.972756	0.343534	0.575405	0.660682	0.704675	0.986378	0.459469	0.682678	0.465815	0.00722436	0.692106	0.00358978
SERPING1	1	1.11689	0.53451	0.46555	0.420781	0.394506	1.05845	0.50003	0.407644	0.472419	0.00509443	0.385134	0.00418317
SOD2	1	1.27059	0.487492	0.586071	0.534619	0.58612	1.13529	0.536781	0.56037	0.472813	0.0264331	0.49359	0.0264369
ANP32B	1	0.963915	0.30478	0.636732	0.772706	0.794313	0.981957	0.470756	0.783509	0.479406	0.029378	0.797906	0.00552217
ACTN4	1	0.955074	0.283114	0.660623	0.704708	0.809157	0.977537	0.471868	0.756932	0.482712	0.00560022	0.774326	0.0302257
GPNMB	1	0.928961	0.383739	0.586071	0.580747	0.501205	0.96448	0.484905	0.540976	0.502763	0.00431203	0.560899	0.00774299
DLD	1	1.20232	0.529596	0.613695	0.570146	0.613783	1.10116	0.571645	0.591965	0.519129	0.0194488	0.537582	0.0194553
BASP1	1	0.895446	0.383739	0.613695	0.501194	0.46988	0.947723	0.498717	0.485537	0.526226	0.0183014	0.512319	0.0068281
ANXA2	1	0.831808	0.296516	0.672995	0.61379	0.698217	0.915904	0.484755	0.656004	0.529264	0.0462156	0.716236	0.054945
CYP7B1	1	1.29423	0.744695	0.469923	0.38726	0.405494	1.14712	0.607309	0.396377	0.529422	0.0211881	0.345542	0.0182269
PDGFRB	1	0.824201	0.619388	0.346736	0.564989	0.510554	0.9121	0.483062	0.537772	0.529615	0.0413922	0.589597	0.0277244
F3	1	0.946232	0.45287	0.580738	0.29109	0.27547	0.973116	0.516804	0.28328	0.531082	0.0338218	0.291106	0.000821446
ETFA	1	1.04719	0.428524	0.666809	0.731162	0.954988	1.02359	0.547666	0.843075	0.535042	0.00738738	0.823642	0.127616
PTX3	1	0.981803	0.648649	0.428541	0.575494	0.465639	0.990902	0.538595	0.520566	0.54354	0.0110874	0.525346	0.00686249
FERMT2	1	1.01861	0.432544	0.666809	0.711202	0.554602	1.0093	0.549676	0.632902	0.544609	0.00279946	0.627068	0.0205959
UQCRC1	1	1.21343	0.448738	0.765572	0.698214	1.00925	1.10671	0.607155	0.853734	0.548611	0.0393732	0.771414	0.155925
STXBP2	1	1.00925	0.63681	0.474189	0.510553	0.534554	1.00463	0.5555	0.522554	0.552942	0.000669332	0.520147	0.00035552
MSN	1	1.01861	0.291043	0.839377	0.744724	0.61947	1.0093	0.56521	0.682097	0.56	0.0229602	0.675809	0.017731
GNAS	1	1.10671	0.666741	0.52965	0.544552	0.855133	1.05336	0.598196	0.699842	0.567895	0.00535771	0.664392	0.0820963
TBC1D8B	1	0.972756	0.787023	0.343537	0.383726	0.0648675	0.986378	0.56528	0.224297	0.573086	0.000758123	0.227395	0.0206845
HNRPD	1	1.07649	0.416909	0.787009	0.717792	0.63094	1.03824	0.601959	0.674366	0.579786	0.0155258	0.649525	0.0121842
TMED10	1	1.01861	0.505807	0.672995	0.7516	0.76559	1.0093	0.589401	0.758595	0.583968	0.00899723	0.751602	0.0010744
LAMP2	1	0.946232	0.409203	0.731122	0.580747	0.570217	0.973116	0.570162	0.575482	0.585914	0.0289622	0.59138	0.00235643
IRF2BPL	1	0.847229	0.544449	0.559727	0.554675	0.648675	0.923615	0.552088	0.601675	0.597747	0.0204292	0.651435	0.0348014
SORBS3	1	0.99085	0.519991	0.672995	0.405501	0.76559	0.995425	0.596493	0.585546	0.599234	0.0381686	0.588237	0.0753174
HP1BP3	1	1.10671	0.55975	0.704672	0.648649	0.613783	1.05336	0.632211	0.631216	0.600187	0.012325	0.599242	0.00861281
SLC25A3	1	1.00925	0.457114	0.7516	0.855124	0.625157	1.00463	0.604357	0.74014	0.601574	0.0303339	0.736732	0.074158
42258	1	0.946232	0.383739	0.801621	0.685512	0.744771	0.973116	0.59268	0.715142	0.609054	0.0348294	0.734899	0.0116086
RHOC	1	1.09654	0.55975	0.71779	0.801738	0.591614	1.04827	0.63877	0.696676	0.609358	0.0229031	0.664598	0.0466291
DDR2	1	1.08646	0.704713	0.575405	0.704708	0.912	1.04323	0.640059	0.808354	0.613536	0.0176276	0.774857	0.0858007
PTGES2	1	0.92053	0.679138	0.501173	0.474262	0.529639	0.960265	0.590156	0.50195	0.614576	0.00389466	0.522721	0.00549129
PACSIN3	1	0.9121	0.564887	0.613695	0.554675	0.731181	0.95605	0.589291	0.642928	0.616381	0.00983487	0.672483	0.0432368
FHL1	1	1.14825	0.564887	0.772611	0.520008	0.424675	1.07412	0.668749	0.472341	0.6226	0.0499612	0.439746	0.0103898
DAD1	1	1.01861	1.80299	1.43217	1.51361	1.39316	1.0093	1.61758	1.45338	1.60267	0.00401049	1.43999	0.00915804
DNM1L	1	1.06662	1.61425	1.70606	1.36778	1.25899	1.03331	1.66015	1.31338	1.60664	0.04996	1.27105	0.0240747
PYGL	1	1.28241	1.9952	1.67491	1.8536	1.94092	1.1412	1.83506	1.89726	1.608	0.0324957	1.6625	0.0180783
RIPK2	1	0.744731	1.54166	1.27048	1.29424	1.27065	0.872366	1.40607	1.28245	1.61179	0.0427073	1.47008	0.0426869
ITGA5	1	0.895446	1.55595	1.51355	1.31831	1.43219	0.947723	1.53475	1.37525	1.61941	0.0258213	1.45111	0.0155855
SRP68	1	1.00925	1.61425	1.65956	1.70614	1.36781	1.00463	1.6369	1.53697	1.62937	0.000611862	1.5299	0.0439658
RPS14	1	1.03763	1.57025	1.75384	1.78655	1.20231	1.01881	1.66204	1.49443	1.63135	0.000549505	1.46684	0.122852
CAND2	1	0.92053	2.03228	1.12713	1.22462	1.64443	0.960265	1.5797	1.43453	1.64507	0.0377778	1.49389	0.0782989
IPO7	1	0.816593	1.36766	1.62927	1.31831	1.18034	0.908296	1.49846	1.24932	1.64975	0.0442829	1.37546	0.048515
ERBB2IP	1	1.41914	2.10855	1.9054	1.81979	1.13764	1.20957	2.00698	1.47871	1.65925	0.0463123	1.22251	0.285322
CCT8	1	1.38049	1.62922	2.37671	1.87069	1.72193	1.19024	2.00296	1.79631	1.68282	0.049166	1.50919	0.0486494
RPL5	1	1.33052	1.25888	2.67907	2.3121	1.69051	1.16526	1.96898	2.0013	1.68973	0.0163858	1.71747	0.0703906
EPRS	1	1.36784	1.54166	2.46598	2.1678	2.07017	1.18392	2.00382	2.11898	1.69253	0.0205012	1.7898	0.0195034
EEF1B2	1	0.90367	1.22459	2.01365	2.07019	1.80308	0.951835	1.61912	1.93664	1.70105	0.00130729	2.03464	0.0100787
COPG1	1	1.19132	1.39312	2.35495	1.8536	1.94092	1.09566	1.87403	1.89726	1.71041	0.0320214	1.73161	0.0083883
ADSS	1	1.18043	1.81963	1.97686	1.65963	1.43219	1.09021	1.89824	1.54591	1.74117	0.0287293	1.41799	0.0441208
EGFR	1	0.99085	1.75385	1.77005	2.24907	2.58236	0.995425	1.76195	2.41572	1.77005	0.0257613	2.42682	0.00674949
RPS6	1	0.839519	1.24738	2.01365	1.88807	0.863036	0.919759	1.63051	1.37555	1.77276	0.00481179	1.49556	0.236138
SAMD9L	1	0.666804	1.57025	1.39313	1.44552	1.30622	0.833402	1.48169	1.37587	1.77788	0.036896	1.6509	0.0476192
HYOU1	1	1.36784	1.7218	2.4888	2.07019	1.70612	1.18392	2.1053	1.88816	1.77824	0.0295064	1.59483	0.0563297
NAP1L1	1	1.3553	2.29082	1.92299	1.80308	1.24742	1.17765	2.10691	1.52525	1.78908	0.0336813	1.29516	0.201197
IFIT2	1	0.809088	1.70605	1.5416	1.52765	2.10872	0.904544	1.62382	1.81819	1.79519	0.0111526	2.01006	0.0480761
IGF2R	1	1.15884	1.23587	2.65454	2.75427	2.704	1.07942	1.94521	2.72914	1.80209	0.00165684	2.52834	0.00126998
CKB	1	1.04719	1.90541	1.8365	2.05119	2.03239	1.02359	1.87095	2.04179	1.82783	0.00698306	1.99472	0.000310824
CAD	1	1.06662	2.05104	1.78637	1.69048	1.87075	1.03331	1.9187	1.78061	1.85685	0.00339272	1.72321	0.00806753
EEF1G	1	0.631027	0.981684	2.05109	1.78655	1.75393	0.815514	1.51639	1.77024	1.85942	0.0199102	2.17071	0.0178162
GART	1	0.779891	1.75385	1.57029	1.2824	1.45889	0.889946	1.66207	1.37065	1.86761	0.0488383	1.54015	0.0381908
TAP1	1	0.64871	1.59951	1.48592	1.64445	1.73783	0.824355	1.54272	1.69114	1.87142	0.0307429	2.05147	0.0206314
CAB39	1	0.809088	1.30612	2.08916	1.8536	1.51364	0.904544	1.69764	1.68362	1.87679	0.00980166	1.86129	0.0286437
POR	1	1.05685	2.10855	1.77005	1.69048	1.85359	1.02843	1.9393	1.77203	1.8857	0.00240949	1.72305	0.00661157
ACOT7	1	1.72191	2.75408	2.44337	2.53519	1.78651	1.36095	2.59872	2.16085	1.90948	0.0450759	1.58775	0.131923
DPP9	1	0.855145	1.92305	1.6443	1.57043	1.47239	0.927573	1.78368	1.52141	1.92295	0.00700188	1.6402	0.0105047
LOC100911550	1	0.591549	1.44539	1.6443	1.69048	1.40607	0.795775	1.54485	1.54828	1.94131	0.0256778	1.94562	0.0470861
PDXDC1	1	1.41914	2.33337	2.37671	2.58237	2.16781	1.20957	2.35504	2.37509	1.947	0.0160835	1.96358	0.0292062
MVD	1	0.717796	1.52747	1.81965	1.58495	2.01378	0.858898	1.67356	1.79937	1.9485	0.0221156	2.09497	0.0335405
GYS1	1	1.45893	2.55852	2.24893	2.22854	2.26988	1.22946	2.40373	2.24921	1.9551	0.024044	1.82942	0.0237213
GBP2	1	0.816593	1.54166	2.01365	1.99532	1.97706	0.908296	1.77765	1.98619	1.95713	0.00349714	2.18672	0.00361529
UBA5	1	0.972756	2.33337	1.57029	1.77013	1.65966	0.986378	1.95183	1.71489	1.97878	0.0105315	1.73858	0.00302113
PAPSS1	1	1.83664	2.96471	2.67907	3.16235	2.58236	1.41832	2.82189	2.87236	1.9896	0.0448503	2.02518	0.0519058
UBR4	1	0.90367	1.95879	1.85346	1.62936	1.85359	0.951835	1.90612	1.74147	2.00258	0.0115193	1.8296	0.0115287
GALNT1	1	0.801686	2.07002	1.55589	1.48601	1.43219	0.900843	1.81296	1.4591	2.01251	0.0137805	1.61971	0.0161212
DNAJC11	1	1.30626	2.99218	1.70606	1.62936	2.03239	1.15313	2.34912	1.83087	2.03717	0.0413081	1.58774	0.0578704
SRSF6	1	1.01861	2.99218	1.18025	1.259	0.839518	1.0093	2.08621	1.04926	2.06698	0.017537	1.03959	0.433316
HK2	1	1.06662	1.88787	2.44337	2.80546	2.72906	1.03331	2.16562	2.76726	2.09581	0.0065615	2.67806	0.000426656
PARP14	1	1.27059	1.7218	3.04778	3.34209	3.28106	1.13529	2.38479	3.31157	2.10059	0.0046442	2.91693	0.00201839
CTPS1	1	0.737946	1.87056	1.78637	1.40607	1.23595	0.868973	1.82847	1.32101	2.10417	0.0438772	1.5202	0.0507787
RPS15A	1	1.40609	2.31193	2.77965	2.22854	1.73783	1.20304	2.54579	1.98318	2.11612	0.0313833	1.64847	0.0669807
NUP160	1	0.879099	2.3767	1.65956	1.61436	0.981783	0.93955	2.01813	1.29807	2.14798	0.00422724	1.38159	0.19071
ASCC2	1	0.685515	2.10855	1.55589	1.34276	1.03759	0.842757	1.83222	1.19017	2.17408	0.0428282	1.41224	0.126854
HSP90AB1	1	1.05685	1.35515	3.16212	2.48897	1.95894	1.02843	2.25863	2.22395	2.1962	0.0167789	2.16248	0.0231402
FNDC3A	1	0.816593	2.48872	1.55589	1.67501	2.14786	0.908296	2.0223	1.91143	2.22648	0.011543	2.10441	0.029183
DHX30	1	0.824201	3.10442	1.31815	1.34276	1.39316	0.9121	2.21129	1.36796	2.42439	0.0210913	1.49979	0.0189802
SLC1A5	1	0.559782	2.51184	1.43217	1.52765	1.65966	0.779891	1.972	1.59366	2.52856	0.0448975	2.04343	0.0356577
MX2	1	0.195847	0.954992	2.10858	2.99236	3.9812	0.597923	1.53178	3.48678	2.56184	0.0411198	5.83149	0.0226883
MYBBP1A	1	0.870978	2.44338	2.39878	2.72906	2.16781	0.935489	2.42108	2.44843	2.58804	0.00582329	2.61728	0.017183
SLC4A2	1	0.597101	2.1281	2.01365	2.18785	0.660723	0.79855	2.07088	1.42429	2.59329	0.013625	1.78359	0.255599
TRIO	1	1.41914	3.83694	2.46598	2.01375	2.10872	1.20957	3.15146	2.06124	2.60544	0.0395331	1.70411	0.0290809
FAM89B	1	0.928961	2.6061	2.4888	2.88416	3.49957	0.96448	2.54745	3.19186	2.64127	0.00666601	3.30941	0.00939764
SEC23B	1	1.28241	3.56433	2.70382	2.55869	1.39316	1.1412	3.13407	1.97592	2.74628	0.00558125	1.73143	0.149249
ASS1	1	0.580755	1.81963	2.58212	3.43568	4.28559	0.790377	2.20088	3.86063	2.78459	0.0214967	4.88455	0.0115002
PRRC1	1	2.10877	4.32499	4.96576	4.28565	1.97706	1.55438	4.64538	3.13135	2.98856	0.0210168	2.01453	0.171644
BCAT1	1	0.946232	3.10442	3.22099	2.8577	2.48896	0.973116	3.16271	2.67333	3.25008	0.00390262	2.74719	0.00589844
NSUN2	1	0.724478	3.22091	3.07594	2.03238	2.35508	0.862239	3.14842	2.19373	3.65145	0.0442242	2.54422	0.0122312
GFPT2	1	0.515267	3.31115	2.3334	2.60625	2.72906	0.757633	2.82228	2.66765	3.72512	0.0126926	3.52103	0.00835352
IPO5	1	1.67503	5.34543	5.54608	4.16885	4.3253	1.33751	5.44575	4.24707	4.07155	0.0221667	3.17535	0.00694233
