# Supplementary material for: Multi-omics analysis reveals regulators of the response to PDGF-BB treatment in pulmonary artery smooth muscle cells
Source: BMC Genomics. 2016 Oct 6;17:781. doi: 10.1186/s12864-016-3122-3 (PMC5053085; doi:10.1186/s12864-016-3122-3)
Supplement: Additional file 4: Table S3. — Table S2. Differentially expressed protein in RPASMCs treated with PDGF-BB for 24 h. (XLSX 42 kb) [file 12864_2016_3122_MOESM4_ESM.xlsx]

## Sheet: Sheet1
name	0-1	0-2	12h-1	12h-2	24h-1	24h-2	ave-0h	ave-12h	ave-24h	fd-12h	p-value-12h	fd-24h	p-value-24h
CPAMD8	1	0.839519	0.376703	0.487521	0.0608347	0.231229	0.919759	0.432112	0.146032	0.46981	0.0526636	0.158772	0.0110617
TUBGCP3	1	0.765601	0.515189	0.878946	0.141916	0.195855	0.8828	0.697067	0.168886	0.789609	0.218592	0.191307	0.0136118
TBC1D8B	1	0.972756	0.787023	0.343537	0.383726	0.0648675	0.986378	0.56528	0.224297	0.573086	0.000758123	0.227395	0.0206845
NPR3	1	0.855145	0.337279	0.390785	0.212778	0.280578	0.927573	0.364032	0.246678	0.392457	0.0160086	0.26594	0.00675728
CEMIP	1	1.09654	0.387201	0.237628	0.293764	0.277976	1.04827	0.312415	0.28587	0.298029	0.00252603	0.272707	0.00204509
F3	1	0.946232	0.45287	0.580738	0.29109	0.27547	0.973116	0.516804	0.28328	0.531082	0.0338218	0.291106	0.000821446
CP	1	1.31829	0.40172	0.580738	0.280584	0.487518	1.15914	0.491229	0.384051	0.423786	0.0397775	0.331323	0.0275347
CYP7B1	1	1.29423	0.744695	0.469923	0.38726	0.405494	1.14712	0.607309	0.396377	0.529422	0.0211881	0.345542	0.0182269
ALDH1A2	1	1.16953	0.816507	1.13759	0.44055	0.328096	1.08476	0.977046	0.384323	0.900699	0.24819	0.354292	0.010222
PDLIM3	1	1.15884	0.698235	0.779757	0.328144	0.448771	1.07942	0.738996	0.388458	0.684625	0.0796704	0.359877	0.0101006
MYLK	1	0.963915	0.63681	0.824125	0.383726	0.337253	0.981957	0.730468	0.36049	0.74389	0.114602	0.367113	0.00111669
MARCKS	1	1.07649	0.55975	0.809087	0.405501	0.376675	1.03824	0.684418	0.391088	0.659208	0.0853826	0.376682	0.0019823
SERPING1	1	1.11689	0.53451	0.46555	0.420781	0.394506	1.05845	0.50003	0.407644	0.472419	0.00509443	0.385134	0.00418317
GCC1	1	1.45893	0.779763	0.963737	0.58619	0.373301	1.22946	0.87175	0.479746	0.709049	0.13287	0.390207	0.0487377
NDUFA4	1	0.717796	0.519991	0.244347	0.38726	0.291084	0.858898	0.382169	0.339172	0.444953	0.0376761	0.394892	0.0366673
CNN2	1	1.36784	0.580746	0.855055	0.544552	0.405494	1.18392	0.717901	0.475023	0.606376	0.0909804	0.401228	0.034529
MFGE8	1	1.27059	0.239893	0.704672	0.524783	0.394506	1.13529	0.472282	0.459644	0.416	0.0425723	0.404868	0.0230048
MYO1C	1	1.00925	0.340407	0.366468	0.483048	0.337253	1.00463	0.353437	0.410151	0.351809	0.00500806	0.408262	0.00738199
PGM5	1	1.48597	0.73107	0.972696	0.564989	0.465639	1.24298	0.851883	0.515314	0.685354	0.136779	0.414578	0.0495908
GPC4	1	1.09654	0.478557	0.492001	0.465572	0.409253	1.04827	0.485279	0.437412	0.462934	0.00381697	0.417272	0.00413252
NCSTN	1	0.711216	0.691758	0.554608	0.296533	0.444627	0.855608	0.623183	0.37058	0.728351	0.0782579	0.433119	0.0480359
MMP14	1	0.946232	0.619388	0.660623	0.405501	0.448771	0.973116	0.640005	0.427136	0.657687	0.0388365	0.438936	0.0019855
FHL1	1	1.14825	0.564887	0.772611	0.520008	0.424675	1.07412	0.668749	0.472341	0.6226	0.0499612	0.439746	0.0103898
HS1BP3	1	1.08646	0.737883	0.928968	0.44055	0.492048	1.04323	0.833425	0.466299	0.798889	0.14261	0.446976	0.00376046
ARID1A	1	0.9121	0.586107	0.648571	0.413046	0.465639	0.95605	0.617339	0.439342	0.645718	0.0386843	0.459539	0.00484116
C3	1	0.99085	0.779763	0.586071	0.487537	0.440578	0.995425	0.682917	0.464058	0.686056	0.00572003	0.46619	0.00101022
ARPC2	1	1.31829	0.608108	0.963737	0.520008	0.564916	1.15914	0.785923	0.542462	0.678019	0.133021	0.467984	0.0308518
PQLC3	1	0.879099	0.685504	0.855055	0.353166	0.559807	0.93955	0.77028	0.456487	0.819839	0.16169	0.485857	0.028137
DLGAP4	1	0.787087	0.564887	0.564953	0.394423	0.483084	0.893544	0.56492	0.438754	0.632224	0.0468062	0.491026	0.0293453
SOD2	1	1.27059	0.487492	0.586071	0.534619	0.58612	1.13529	0.536781	0.56037	0.472813	0.0264331	0.49359	0.0264369
LOC100909795	1	0.981803	1.13759	0.711177	0.534619	0.452916	0.990902	0.924385	0.493768	0.932872	0.026765	0.498301	0.00350659
VCL	1	1.30626	0.436453	1.11679	0.660682	0.492048	1.15313	0.77662	0.576365	0.673489	0.218676	0.499826	0.0404368
GDA	1	1.09654	0.334152	0.519945	0.492026	0.564916	1.04827	0.427048	0.528471	0.407385	0.00423807	0.504137	0.00663492
CALD1	1	0.963915	0.285794	0.870947	0.520008	0.474217	0.981957	0.578371	0.497112	0.588998	0.122923	0.506246	0.00179763
PALLD	1	1.13766	1.00916	0.954991	0.691815	0.390843	1.06883	0.982075	0.541329	0.918832	0.120103	0.50647	0.042959
TGFB1I1	1	1.27059	0.93757	1.05674	0.534619	0.61947	1.13529	0.997155	0.577045	0.878324	0.183722	0.508278	0.0294358
NRP1	1	0.946232	1.38028	1.22462	0.49661	0.496578	0.973116	1.30245	0.496594	1.33843	0.393523	0.510313	0.00158388
FLNA	1	0.895446	0.260554	0.870947	0.510553	0.45706	0.947723	0.565751	0.483807	0.596958	0.152158	0.510494	0.00782357
BASP1	1	0.895446	0.383739	0.613695	0.501194	0.46988	0.947723	0.498717	0.485537	0.526226	0.0183014	0.512319	0.0068281
LMCD1	1	1.03763	0.711191	1.1587	0.515233	0.529639	1.01881	0.934947	0.522436	0.917682	0.314714	0.512788	0.00082153
STOM	1	0.981803	0.93757	0.870947	0.505873	0.524819	0.990902	0.904258	0.515346	0.912561	0.119868	0.520078	0.000380982
STXBP2	1	1.00925	0.63681	0.474189	0.510553	0.534554	1.00463	0.5555	0.522554	0.552942	0.000669332	0.520147	0.00035552
PTPN11	1	1	0.794282	0.847163	0.608156	0.432482	1	0.820722	0.520319	0.820722	0.0751551	0.520319	0.0159669
DPYSL2	1	1.16953	0.608108	0.870947	0.660682	0.46988	1.08476	0.739528	0.565281	0.681741	0.071026	0.521109	0.0276921
PTGES2	1	0.92053	0.679138	0.501173	0.474262	0.529639	0.960265	0.590156	0.50195	0.614576	0.00389466	0.522721	0.00549129
PTX3	1	0.981803	0.648649	0.428541	0.575494	0.465639	0.990902	0.538595	0.520566	0.54354	0.0110874	0.525346	0.00686249
PDLIM5	1	1.11689	0.73107	1.11679	0.619425	0.496578	1.05845	0.923929	0.558002	0.872911	0.266938	0.52719	0.0137622
ANP32A	1	1.15884	0.529596	0.831698	0.544552	0.597012	1.07942	0.680647	0.570782	0.630568	0.0699309	0.528787	0.0129947
CNN3	1	1.19132	0.878937	1.19123	0.597078	0.564916	1.09566	1.03508	0.580997	0.944712	0.292346	0.53027	0.0168685
TPM2	1	0.731161	0.501117	0.801621	0.44055	0.487518	0.86558	0.651369	0.464034	0.752523	0.195428	0.536096	0.0493415
DDAH2	1	1.07649	0.685504	0.65465	0.544552	0.570217	1.03824	0.670077	0.557384	0.645394	0.0112821	0.536853	0.0034821
ARL6IP5	1	1.27059	0.794282	1.49957	0.559736	0.660723	1.13529	1.14693	0.61023	1.01025	0.424499	0.537508	0.0340077
DLD	1	1.20232	0.529596	0.613695	0.570146	0.613783	1.10116	0.571645	0.591965	0.519129	0.0194488	0.537582	0.0194553
EMD	1	1.01861	1.06656	0.679181	0.549518	0.559807	1.0093	0.872872	0.554662	0.864825	0.0132076	0.549549	0.0002732
TPM1	1	0.981803	0.55975	0.737841	0.524783	0.564916	0.990902	0.648796	0.544849	0.654753	0.0390895	0.549852	0.00121549
FBLIM1	1	1.19132	0.97275	1.05674	0.704708	0.505831	1.09566	1.01475	0.60527	0.926148	0.197797	0.552424	0.0354292
ANXA1	1	1	0.376703	0.779757	0.53949	0.570217	1	0.57823	0.554853	0.57823	0.0526319	0.554853	0.000594518
SLC44A1	1	1.21343	1.1912	0.731122	0.654665	0.580819	1.10671	0.961161	0.617742	0.868482	0.0337609	0.558177	0.0247058
GPNMB	1	0.928961	0.383739	0.586071	0.580747	0.501205	0.96448	0.484905	0.540976	0.502763	0.00431203	0.560899	0.00774299
VAT1	1	1.31829	0.591579	0.928968	0.698214	0.602602	1.15914	0.760273	0.650408	0.655892	0.110417	0.561111	0.0460876
FBLN5	1	1.07649	0.724369	0.794262	0.704708	0.461301	1.03824	0.759315	0.583005	0.731346	0.0195801	0.56153	0.0351714
BGN	1	0.863062	0.580746	0.731122	0.510553	0.539566	0.931531	0.655934	0.52506	0.704146	0.0695294	0.563652	0.0141959
APOE	1	0.981803	0.461246	0.452858	0.492026	0.63094	0.990902	0.457052	0.561483	0.461249	0.000865119	0.566638	0.0127969
RGD1559896	1	1.04719	1.04713	1.01856	0.53949	0.625157	1.02359	1.03284	0.582323	1.00904	0.20825	0.568901	0.0060297
PBXIP1	1	1.14825	0.895354	0.831698	0.625155	0.597012	1.07412	0.863526	0.611084	0.803935	0.0563975	0.568914	0.0127683
GLUD1	1	1.24746	0.469846	0.981655	0.61379	0.672964	1.12373	0.725751	0.643377	0.645842	0.1396	0.572538	0.0317647
TLN1	1	1.08646	0.519991	1.3061	0.673002	0.524819	1.04323	0.913046	0.59891	0.87521	0.441012	0.574092	0.0176551
CALHM2	1	0.955074	0.847219	1.07647	0.602617	0.52	0.977537	0.961845	0.561308	0.983948	0.310324	0.574207	0.00626143
TBC1D20	1	0.779891	0.831695	0.972696	0.49661	0.534554	0.889946	0.902196	0.515582	1.01377	0.306889	0.579341	0.0393187
MRPL12	1	0.787087	0.53451	0.648571	0.529653	0.52	0.893544	0.59154	0.524827	0.662016	0.064947	0.587354	0.0371684
FBXO30	1	0.963915	1.01854	1.11679	0.597078	0.559807	0.981957	1.06766	0.578442	1.08728	0.339305	0.589071	0.00205333
PDGFRB	1	0.824201	0.619388	0.346736	0.564989	0.510554	0.9121	0.483062	0.537772	0.529615	0.0413922	0.589597	0.0277244
LAMP2	1	0.946232	0.409203	0.731122	0.580747	0.570217	0.973116	0.570162	0.575482	0.585914	0.0289622	0.59138	0.00235643
LTA4H	1	0.847229	0.679138	0.870947	0.61379	0.478651	0.923615	0.775042	0.546221	0.83914	0.17465	0.591394	0.032944
RGD1309995	1	1.16953	0.88709	1.21331	0.691815	0.597012	1.08476	1.0502	0.644414	0.968137	0.338647	0.594059	0.0226786
UROD	1	1.00925	0.816507	0.711177	0.544552	0.654651	1.00463	0.763842	0.599601	0.760325	0.0228559	0.59684	0.00905007
FAM129A	1	0.92053	0.586107	0.862948	0.534619	0.613783	0.960265	0.724527	0.574201	0.754508	0.130844	0.597961	0.0102297
HP1BP3	1	1.10671	0.55975	0.704672	0.648649	0.613783	1.05336	0.632211	0.631216	0.600187	0.012325	0.599242	0.00861281
LETM1	1	1.19132	0.862966	0.831698	0.711202	0.608193	1.09566	0.847332	0.659698	0.773352	0.0515622	0.6021	0.0284297
APP	1	1.06662	0.737883	0.855055	0.608156	0.636819	1.03331	0.796469	0.622488	0.770794	0.0711317	0.602421	0.00385052
ICAM1	1	0.895446	0.685504	0.7516	0.636806	0.505831	0.947723	0.718552	0.571319	0.758188	0.0411791	0.602833	0.0230775
GLS	1	1.30626	0.580746	0.839377	0.685512	0.711229	1.15313	0.710062	0.698371	0.615769	0.075111	0.60563	0.0488663
G6PDX	1	1.10671	0.903618	1.35516	0.648649	0.636819	1.05336	1.12939	0.642734	1.07218	0.449345	0.610177	0.008333
PPAP2B	1	1.21343	0.911995	0.862948	0.660682	0.698217	1.10671	0.887471	0.679449	0.801898	0.0717925	0.613934	0.0293518
SLMAP	1	1.10671	0.654568	0.779757	0.691815	0.608193	1.05336	0.717162	0.650004	0.680835	0.0221379	0.617079	0.0135506
LAMP1	1	1.13766	0.124749	0.831698	0.744724	0.575422	1.06883	0.478223	0.660073	0.447427	0.0374239	0.617566	0.0322164
CYGB	1	1.05685	1.11682	1	0.660682	0.61947	1.02843	1.05841	0.640076	1.02915	0.184299	0.622384	0.00403717
LDHB	1	1.02807	0.642618	0.855055	0.711202	0.554602	1.01403	0.748837	0.632902	0.738474	0.0438402	0.624144	0.0204537
VASP	1	0.816593	0.597052	0.878946	0.580747	0.554602	0.908296	0.737999	0.567675	0.812509	0.207616	0.624988	0.033323
LOC685067	1	1.15884	1.13759	1.77005	1.70614	1.75393	1.07942	1.45382	1.73003	1.34686	0.00823748	1.60275	0.00793159
EEF1A1	1	1.41914	0.946169	3.04778	2.07019	1.81976	1.20957	1.99698	1.94498	1.65098	0.0632571	1.60799	0.0473962
RPS3	1	0.704739	0.816507	1.35516	1.45889	1.28241	0.85237	1.08583	1.37065	1.2739	0.0355964	1.60804	0.0473673
GALNT1	1	0.801686	2.07002	1.55589	1.48601	1.43219	0.900843	1.81296	1.4591	2.01251	0.0137805	1.61971	0.0161212
DPP9	1	0.855145	1.92305	1.6443	1.57043	1.47239	0.927573	1.78368	1.52141	1.92295	0.00700188	1.6402	0.0105047
LAMTOR1	1	1.18043	1.69042	1.06655	1.8536	1.73783	1.09021	1.37849	1.79571	1.26442	0.228158	1.64712	0.0111563
SAMD9L	1	0.666804	1.57025	1.39313	1.44552	1.30622	0.833402	1.48169	1.37587	1.77788	0.036896	1.6509	0.0476192
LRRFIP1	1	0.946232	2.42093	2.55845	1.45889	1.77012	0.973116	2.48969	1.6145	2.55847	0.100329	1.65911	0.0278074
PYGL	1	1.28241	1.9952	1.67491	1.8536	1.94092	1.1412	1.83506	1.89726	1.608	0.0324957	1.6625	0.0180783
HK1	1	1.24746	1.07639	1.48592	1.69048	2.05118	1.12373	1.28116	1.87083	1.14009	0.0507874	1.66484	0.0380266
LOC100912604	1	1.05685	0.809024	2.3334	1.58495	1.90554	1.02843	1.57121	1.74525	1.52779	0.0656585	1.69701	0.0239517
TRIO	1	1.41914	3.83694	2.46598	2.01375	2.10872	1.20957	3.15146	2.06124	2.60544	0.0395331	1.70411	0.0290809
MPA2L	1	0.895446	1.57025	1.25885	1.80308	1.43219	0.947723	1.41455	1.61763	1.49258	0.0849739	1.70686	0.0368448
POR	1	1.05685	2.10855	1.77005	1.69048	1.85359	1.02843	1.9393	1.77203	1.8857	0.00240949	1.72305	0.00661157
CAD	1	1.06662	2.05104	1.78637	1.69048	1.87075	1.03331	1.9187	1.78061	1.85685	0.00339272	1.72321	0.00806753
ANKH	1	0.963915	1.18025	1.70606	1.59956	1.78651	0.981957	1.44316	1.69303	1.46967	0.00347527	1.72414	0.00872782
COPG1	1	1.19132	1.39312	2.35495	1.8536	1.94092	1.09566	1.87403	1.89726	1.71041	0.0320214	1.73161	0.0083883
UBA5	1	0.972756	2.33337	1.57029	1.77013	1.65966	0.986378	1.95183	1.71489	1.97878	0.0105315	1.73858	0.00302113
SPP1	1	0.724478	1.7218	2.01365	1.41906	1.6293	0.862239	1.86773	1.52418	2.16613	0.0605129	1.7677	0.0311026
P4HB	1	0.744731	0.346772	1.36764	1.67501	1.44549	0.872366	0.857207	1.56025	0.982623	0.0415594	1.78853	0.0284941
EPRS	1	1.36784	1.54166	2.46598	2.1678	2.07017	1.18392	2.00382	2.11898	1.69253	0.0205012	1.7898	0.0195034
SPTAN1	1	1.20232	1.01854	1.47227	2.07019	1.90554	1.10116	1.2454	1.98787	1.13099	0.0838694	1.80525	0.0104791
GYS1	1	1.45893	2.55852	2.24893	2.22854	2.26988	1.22946	2.40373	2.24921	1.9551	0.024044	1.82942	0.0237213
UBR4	1	0.90367	1.95879	1.85346	1.62936	1.85359	0.951835	1.90612	1.74147	2.00258	0.0115193	1.8296	0.0115287
RABGGTA	1	0.717796	1.41903	1.87063	1.39318	1.75393	0.858898	1.64483	1.57355	1.91505	0.0541015	1.83206	0.0445821
PCYT2	1	0.831808	2.3987	2.85751	1.78655	1.61436	0.915904	2.62811	1.70046	2.86941	0.0609975	1.85659	0.0113664
CAB39	1	0.809088	1.30612	2.08916	1.8536	1.51364	0.904544	1.69764	1.68362	1.87679	0.00980166	1.86129	0.0286437
SPTBN1	1	1.44546	1.40596	2.26973	2.44351	2.3121	1.22273	1.83785	2.3778	1.50307	0.0208481	1.94467	0.0190612
LOC100911550	1	0.591549	1.44539	1.6443	1.69048	1.40607	0.795775	1.54485	1.54828	1.94131	0.0256778	1.94562	0.0470861
PDXDC1	1	1.41914	2.33337	2.37671	2.58237	2.16781	1.20957	2.35504	2.37509	1.947	0.0160835	1.96358	0.0292062
MTDH	1	1.14825	1.87056	1.5416	2.2081	2.03239	1.07412	1.70608	2.12024	1.58834	0.0718142	1.97393	0.0059297
LMNA	1	1.39324	1.45879	1.73773	2.2909	2.44347	1.19662	1.59826	2.36718	1.33565	0.0687817	1.97823	0.0154804
COL1A1	1	0.619513	2.01363	2.88396	1.48601	1.73783	0.809756	2.44879	1.61192	3.02411	0.0990279	1.99062	0.0361151
NSF	1	0.887221	1.21331	1.67491	1.8536	1.90554	0.943611	1.44411	1.87957	1.53041	0.00808623	1.99189	0.00218553
CKB	1	1.04719	1.90541	1.8365	2.05119	2.03239	1.02359	1.87095	2.04179	1.82783	0.00698306	1.99472	0.000310824
NUP98	1	0.824201	1.67489	1.20222	1.75389	1.90554	0.9121	1.43856	1.82972	1.57719	0.0948897	2.00605	0.00781496
IFIT2	1	0.809088	1.70605	1.5416	1.52765	2.10872	0.904544	1.62382	1.81819	1.79519	0.0111526	2.01006	0.0480761
EEF1B2	1	0.90367	1.22459	2.01365	2.07019	1.80308	0.951835	1.61912	1.93664	1.70105	0.00130729	2.03464	0.0100787
SLC1A5	1	0.559782	2.51184	1.43217	1.52765	1.65966	0.779891	1.972	1.59366	2.52856	0.0448975	2.04343	0.0356577
TAP1	1	0.64871	1.59951	1.48592	1.64445	1.73783	0.824355	1.54272	1.69114	1.87142	0.0307429	2.05147	0.0206314
MVD	1	0.717796	1.52747	1.81965	1.58495	2.01378	0.858898	1.67356	1.79937	1.9485	0.0221156	2.09497	0.0335405
FNDC3A	1	0.816593	2.48872	1.55589	1.67501	2.14786	0.908296	2.0223	1.91143	2.22648	0.011543	2.10441	0.029183
ENPP1	1	0.751619	1.28233	1.48592	2.03238	1.73783	0.87581	1.38413	1.8851	1.5804	0.0493263	2.15241	0.0172773
HSP90AB1	1	1.05685	1.35515	3.16212	2.48897	1.95894	1.02843	2.25863	2.22395	2.1962	0.0167789	2.16248	0.0231402
EEF1G	1	0.631027	0.981684	2.05109	1.78655	1.75393	0.815514	1.51639	1.77024	1.85942	0.0199102	2.17071	0.0178162
GBP2	1	0.816593	1.54166	2.01365	1.99532	1.97706	0.908296	1.77765	1.98619	1.95713	0.00349714	2.18672	0.00361529
ADAM12	1	0.554642	2.72884	2.85751	1.75389	1.72193	0.777321	2.79317	1.73791	3.59333	0.0620025	2.23577	0.0249994
IGTP	1	0.564922	1.31818	1.3061	1.70614	1.85359	0.782461	1.31214	1.77987	1.67694	0.0670187	2.2747	0.024578
VCAN	1	1.25897	2.07002	1.23592	2.51199	2.65465	1.12948	1.65297	2.58332	1.46348	0.185622	2.28716	0.00509111
EEF2	1	1.15884	2.46594	4.13033	2.33349	2.67923	1.07942	3.29813	2.50636	3.05547	0.0698507	2.32196	0.00865684
EGFR	1	0.99085	1.75385	1.77005	2.24907	2.58236	0.995425	1.76195	2.41572	1.77005	0.0257613	2.42682	0.00674949
IGF2R	1	1.15884	1.23587	2.65454	2.75427	2.704	1.07942	1.94521	2.72914	1.80209	0.00165684	2.52834	0.00126998
NSUN2	1	0.724478	3.22091	3.07594	2.03238	2.35508	0.862239	3.14842	2.19373	3.65145	0.0442242	2.54422	0.0122312
MYBBP1A	1	0.870978	2.44338	2.39878	2.72906	2.16781	0.935489	2.42108	2.44843	2.58804	0.00582329	2.61728	0.017183
HK2	1	1.06662	1.88787	2.44337	2.80546	2.72906	1.03331	2.16562	2.76726	2.09581	0.0065615	2.67806	0.000426656
BCAT1	1	0.946232	3.10442	3.22099	2.8577	2.48896	0.973116	3.16271	2.67333	3.25008	0.00390262	2.74719	0.00589844
WDR26	1	0.751619	1.8365	1.09642	2.75427	2.2081	0.87581	1.46646	2.48119	1.6744	0.168546	2.83302	0.0165963
ARFGEF2	1	0.963915	3.46728	1.49957	2.3121	3.28106	0.981957	2.48343	2.79658	2.52906	0.0755235	2.84796	0.0322733
PARP14	1	1.27059	1.7218	3.04778	3.34209	3.28106	1.13529	2.38479	3.31157	2.10059	0.0046442	2.91693	0.00201839
IPO5	1	1.67503	5.34543	5.54608	4.16885	4.3253	1.33751	5.44575	4.24707	4.07155	0.0221667	3.17535	0.00694233
FAM89B	1	0.928961	2.6061	2.4888	2.88416	3.49957	0.96448	2.54745	3.19186	2.64127	0.00666601	3.30941	0.00939764
GFPT2	1	0.515267	3.31115	2.3334	2.60625	2.72906	0.757633	2.82228	2.66765	3.72512	0.0126926	3.52103	0.00835352
KRT17	1	1.40609	6.19421	0.602496	3.83717	5.59769	1.20304	3.39836	4.71743	2.8248	0.298216	3.92125	0.0300863
KRT6A	1	1.59967	3.90831	0.413076	5.20008	5.34583	1.29984	2.16069	5.27295	1.66228	0.297987	4.05663	0.00298877
ASS1	1	0.580755	1.81963	2.58212	3.43568	4.28559	0.790377	2.20088	3.86063	2.78459	0.0214967	4.88455	0.0115002
KRT1	1	1.69055	6.85459	0.772611	7.11231	7.37928	1.34528	3.8136	7.24579	2.83481	0.250454	5.3861	0.00195642
MX2	1	0.195847	0.954992	2.10858	2.99236	3.9812	0.597923	1.53178	3.48678	2.56184	0.0411198	5.83149	0.0226883
VIM	1	1.3553	2.20795	1.94081	8.47254	6.60713	1.17765	2.07438	7.53984	1.76146	0.171591	6.40244	0.0107771
