# Supplementary material for: Multi-omics analysis reveals regulators of the response to PDGF-BB treatment in pulmonary artery smooth muscle cells
Source: BMC Genomics. 2016 Oct 6;17:781. doi: 10.1186/s12864-016-3122-3 (PMC5053085; doi:10.1186/s12864-016-3122-3)
Supplement: Additional file 5: — Differentially expressed miRNA in HPASMCs. (XLSX 9 kb) [file 12864_2016_3122_MOESM5_ESM.xlsx]

## Sheet: Sheet1
	PDGF-BB-	PDGF-BB+
TARGET	AVG-Ct	AVG-Ct	fold change
miR-1281	22.01	23.75	0.309927	Conservative
miR-221-5p	28.865	28.445	1.58557
miR-376b	28.005	27.56	1.83401
miR-210	26.64	25.99	1.7411
miR-7-5p	28.24	26.85	1.6358
miR-323a-5p	21.535	23.095	0.342696
miR-328	28.025	29.455	0.258816
miR-139-5p	20.475	21.91	0.429283
miR-339-3p	26.725	28.17	0.418994
miR-98	23.5115	24.6941	0.778803
miR-107	19.1188	20.2484	0.742235
miR-146b	24.5128	24.1694	3.05138
miR-376a	36.3933	36.6521	1.83681
miR-4497	18.93	20.315	0.393654	Unconservative
miR-4632	19.885	21.735	0.390935
miR-1469	20.655	21.93	0.45376
miR-1181	19.105	20.725	0.441174
Snord44	23.025	23.215	#N/A
Snord47	21.805	22.015	#N/A
