# Supplementary material for: Multi-omics analysis reveals regulators of the response to PDGF-BB treatment in pulmonary artery smooth muscle cells
Source: BMC Genomics. 2016 Oct 6;17:781. doi: 10.1186/s12864-016-3122-3 (PMC5053085; doi:10.1186/s12864-016-3122-3)
Supplement: Additional file 6: — Primers for qRT-PCR. (XLSX 15 kb) [file 12864_2016_3122_MOESM6_ESM.xlsx]

## Sheet: Sheet1
bambi,F(RAT)		CATCTGCCGAGCCAAACAGG
bambi,R(RAT)		ATCACGGCTGCACGGAACCA
cdkn1a,F(RAT)		ACAGATTTCTATCACTCCAAGCG
cdkn1a,R(RAT)		CAGCACTAAGGAGCCTACCG
col5a1,F(RAT)		CACAGCAGAACCCAGCCCGTA
col5a1,R(RAT)		GAGAGCAGTTTCCCACGCTT
ctnnb1,F(RAT)		ACTCTGAGAAACTTGTCCGAT
ctnnb1,R(RAT)		GCACAAGAGCCTCTATGCC
edn1,F(RAT)		CCCTTCTAGGTCTAAGCGAT
edn1,R(RAT)		TCTTGAAGTCTTTTACGCCTT
gja1,F(RAT)		GAATGTAGCAGTAATCGCCAT
gja1,R(RAT)		TAGGCTCACTTGATAGTCCAC
id2,F(RAT)		CCTGAACACGGACATCAGC
id2,R(RAT)		TGTAGACTTCTTGTTGTGCAAA
jun,F(RAT)		AGTCATGAACCACGTTAACAGT
jun,R(RAT)		TTGGCTTCAGTACTCGGACA
myc,F(RAT)		CTACATCCTGTCCGTTCAAGC
myc,R(RAT)		GAACCGTTCTCCTTACACTCG
tgfb1,F(RAT)		TTCAAGTCAACTGTGGAGCAAC
tgfb1,R(RAT)		CGAAAGCCCTGTATTCCGTCT
ccl2,F(RAT)		AGAAACCAGCCAACTCTCA
ccl2,R(RAT)		CCATTCCTTATTGGGGTCA
